# Supplementary material for: Inactivation of LATS1/2 drives luminal-basal plasticity to initiate basal-like mammary carcinomas
Source: Nat Commun. 2022 Nov 28;13:7198. doi: 10.1038/s41467-022-34864-8 (PMC9705439; doi:10.1038/s41467-022-34864-8)
Supplement: Supplementary file 4 — Supplementary Data 1 [file 41467_2022_34864_MOESM4_ESM.xlsx]

## Sheet: 2021-08-04_Varelas
Supplementary Data 1. Differential gene expression data							one-way ANOVA			LATS vs control					LS9 vs control					LS9 vs LATS					Clustering (group)		Counts (colors assigned by VST expression, scaled across all samples)									VST expression (colors assigned by VST expression, scaled across all samples)
Ensembl Gene ID	Mouse Entrez Gene ID(s)	Human Entrez Gene ID(s)	Symbol	Description	Biotype	GO Term(s)	p	FDR q (all)	FDR q (filtered)	fold change	Wald statistic	p	FDR q (all)	FDR q (filtered)	fold change	Wald statistic	p	FDR q (all)	FDR q (filtered)	fold change	Wald statistic	p	FDR q (all)	FDR q (filtered)	index	cluster	Control 1	Control 2	Control 3	LATS 1	LATS 2	LATS 3	LS9 1	LS9 2	LS9 3	Control 1	Control 2	Control 3	LATS 1	LATS 2	LATS 3	LS9 1	LS9 2	LS9 3
ENSMUSG00000034159	71874	79919	Mab21l4	mab-21-like 4	protein_coding	GO:0003674 (molecular_function); GO:0008150 (biological_process); GO:0005575 (cellular_component)	0	0	0	1568.1	20.6381	1.24826e-94	9.767e-92	7.77898e-92	2553.88	22.5062	3.61295e-112	1.34005e-109	1.09151e-109	1.60327	5.0627	4.13359e-07	2.95764e-05	1.91684e-05	6205	6	6	2	1	5663	6406	6278	9978	9103	9503	4.09175	3.4854	3.26895	12.4463	12.3566	12.4372	13.142	13.1118	13.0511
ENSMUSG00000031207	17698	4478	Msn	moesin	protein_coding	GO:0005856 (cytoskeleton); GO:0008092 (cytoskeletal protein binding); GO:0003779 (actin binding); GO:0016020 (membrane); GO:0071944 (cell periphery); GO:0005886 (plasma membrane); GO:0048471 (perinuclear region of cytoplasm); GO:0005829 (cytosol); GO:0009986 (cell surface); GO:0005737 (cytoplasm); GO:0005925 (focal adhesion); GO:0042995 (cell projection); GO:0016324 (apical plasma membrane); GO:0…	1.04007e-272	1.63925e-268	1.24226e-268	24.18	30.6625	1.8017e-206	1.78567e-202	1.4222e-202	28.6734	42.9098	0	0	0	1.16676	1.54356	0.122695	0.561306	0.392978	6171	6	2518	2492	2211	62569	88444	77526	90389	82399	84635	11.5106	11.456	11.4242	15.9092	16.1407	16.0606	16.3196	16.2882	16.204
ENSMUSG00000063011	56047	10232	Msln	mesothelin	protein_coding	GO:0005615 (extracellular space); GO:0016020 (membrane); GO:0005794 (Golgi apparatus); GO:0005886 (plasma membrane); GO:0009986 (cell surface); GO:0005515 (protein binding); GO:0005576 (extracellular region); GO:0007155 (cell adhesion); GO:0031225 (anchored component of membrane); GO:0007160 (cell-matrix adhesion); GO:0031016 (pancreas development)	1.59762e-270	1.67867e-266	1.27213e-266	29433.9	19.5472	4.35716e-85	2.87892e-82	2.29293e-82	68019.8	21.4834	2.22733e-102	6.39075e-100	5.20543e-100	2.27435	5.63512	1.74931e-08	1.92905e-06	1.25021e-06	6126	6	0	4	0	58530	49034	43713	93743	113415	130795	2.62896	3.82359	2.62896	15.813	15.2899	15.2341	16.3722	16.7491	16.8319
ENSMUSG00000030093	22421	7476	Wnt7a	wingless-type MMTV integration site family, member 7A	protein_coding	GO:0005576 (extracellular region); GO:0007275 (multicellular organism development); GO:0005102 (signaling receptor binding); GO:0016055 (Wnt signaling pathway); GO:0005615 (extracellular space); GO:0045944 (positive regulation of transcription by RNA polymerase II); GO:0031012 (extracellular matrix); GO:0050808 (synapse organization); GO:0010628 (positive regulation of gene expression); GO:004589…	9.99039e-219	7.87292e-215	5.96626e-215	15850.5	11.6733	1.74506e-31	1.06542e-29	8.48557e-30	26330.4	12.2888	1.04005e-34	3.36154e-33	2.73806e-33	1.63468	3.768	0.00016456	0.004626	0.0029981	6172	6	0	0	0	3022	4486	3973	7401	5303	5412	2.62896	2.62896	2.62896	11.5431	11.844	11.779	12.7117	12.3337	12.2404
ENSMUSG00000036256	29817	3490	Igfbp7	insulin-like growth factor binding protein 7	protein_coding	GO:0005576 (extracellular region); GO:0005515 (protein binding); GO:0005520 (insulin-like growth factor binding); GO:0001558 (regulation of cell growth); GO:0007155 (cell adhesion); GO:0007566 (embryo implantation); GO:0009408 (response to heat); GO:0014070 (response to organic cyclic compound); GO:0032526 (response to retinoic acid); GO:0032870 (cellular response to hormone stimulus); GO:0050810…	1.23331e-210	7.7753e-207	5.89228e-207	104.216	34.0201	1.12353e-253	3.3406e-249	2.66064e-249	129.708	38.4631	0	0	0	1.22424	1.82688	0.0677185	0.401861	0.274119	6173	6	608	524	384	63194	80333	61790	86343	82070	74815	9.47949	9.22982	8.92908	15.9236	16.0019	15.7333	16.2535	16.2825	16.0261
ENSMUSG00000035818	226245	79949	Plekhs1	pleckstrin homology domain containing, family S member 1	protein_coding	GO:0003674 (molecular_function); GO:0008150 (biological_process); GO:0005575 (cellular_component)	3.45422e-191	1.81473e-187	1.37524e-187	24.2823	29.5476	7.0585e-192	5.24676e-188	4.17881e-188	14.3443	27.299	4.36253e-164	3.68561e-161	3.00203e-161	-1.72067	-5.2607	1.43511e-07	1.17233e-05	7.59785e-06	6366	6	698	778	747	19755	26679	24266	12515	12209	15066	9.67545	9.79036	9.87135	14.2466	14.4122	14.3854	13.4685	13.5348	13.7151
ENSMUSG00000026473	14645	2752	Glul	glutamate-ammonia ligase (glutamine synthetase)	protein_coding	GO:0003824 (catalytic activity); GO:0006807 (nitrogen compound metabolic process); GO:0004356 (glutamate-ammonia ligase activity); GO:0006542 (glutamine biosynthetic process); GO:0016020 (membrane); GO:0016740 (transferase activity); GO:0046872 (metal ion binding); GO:0005886 (plasma membrane); GO:0032991 (protein-containing complex); GO:0005829 (cytosol); GO:0005515 (protein binding); GO:0005737…	4.18651e-183	1.88524e-179	1.42868e-179	-25.8598	-21.6656	4.32854e-104	4.59645e-101	3.66086e-101	-50.2415	-26.6612	1.32825e-156	9.61845e-154	7.83448e-154	-1.97583	-5.96947	2.3803e-09	3.36611e-07	2.18157e-07	893	1	162341	196053	246173	8725	12121	9985	4440	4871	5778	17.5152	17.7475	18.2166	13.0688	13.275	13.1055	11.9763	12.2114	12.3346
ENSMUSG00000034059	241525	219539	Ypel4	yippee like 4	protein_coding	GO:0046872 (metal ion binding); GO:0003674 (molecular_function); GO:0008150 (biological_process); GO:0005575 (cellular_component); GO:0005634 (nucleus); GO:0005730 (nucleolus)	5.39724e-183	2.12665e-179	1.61162e-179	-29.5806	-20.7196	2.30587e-95	1.85298e-92	1.47582e-92	-122.277	-21.0392	2.87086e-98	7.46275e-96	6.07861e-96	-4.17134	-3.2895	0.00100366	0.020723	0.0134398	891	1	1023	1031	810	37	48	41	8	14	7	10.22	10.1916	9.98669	5.5837	5.66739	5.57615	4.12198	4.60873	4.02335
ENSMUSG00000002997	19088	5577	Prkar2b	protein kinase, cAMP dependent regulatory, type II beta	protein_coding	GO:0008603 (cAMP-dependent protein kinase regulator activity); GO:0001932 (regulation of protein phosphorylation); GO:0005952 (cAMP-dependent protein kinase complex); GO:0016020 (membrane); GO:0005886 (plasma membrane); GO:0048471 (perinuclear region of cytoplasm); GO:0005829 (cytosol); GO:0005737 (cytoplasm); GO:0000166 (nucleotide binding); GO:0045859 (regulation of protein kinase activity); GO…	2.9145e-178	1.02079e-174	7.73573e-175	-13.6912	-21.0215	4.17048e-98	3.44447e-95	2.74337e-95	-30.722	-28.8778	2.26965e-183	2.46533e-180	2.00808e-180	-2.28007	-5.08444	3.68717e-07	2.68305e-05	1.73888e-05	890	1	6153	6254	5101	585	533	532	212	269	224	12.796	12.7796	12.6267	9.19862	8.80609	8.91051	7.6723	8.09516	7.7276
ENSMUSG00000026664	16922	5264	Phyh	phytanoyl-CoA hydroxylase	protein_coding	GO:0046872 (metal ion binding); GO:0005515 (protein binding); GO:0016491 (oxidoreductase activity); GO:0055114 (oxidation-reduction process); GO:0005739 (mitochondrion); GO:0006631 (fatty acid metabolic process); GO:0051213 (dioxygenase activity); GO:0005777 (peroxisome); GO:0006103 (2-oxoglutarate metabolic process); GO:0001561 (fatty acid alpha-oxidation); GO:0006720 (isoprenoid metabolic proce…	1.19826e-177	3.77714e-174	2.86239e-174	-11.8048	-17.5141	1.11843e-68	4.68371e-66	3.73037e-66	-37.4352	-29.1969	2.12293e-187	2.69028e-184	2.1913e-184	-3.22231	-10.142	3.59544e-24	4.8996e-21	3.17542e-21	1647	1	33487	29875	21062	3190	3070	2949	986	877	930	15.2382	15.0337	14.6703	11.6208	11.2991	11.3507	9.82078	9.75485	9.71716
ENSMUSG00000028194	69219	23576	Ddah1	dimethylarginine dimethylaminohydrolase 1	protein_coding	GO:0016403 (dimethylargininase activity); GO:0000052 (citrulline metabolic process); GO:0006527 (arginine catabolic process); GO:0045429 (positive regulation of nitric oxide biosynthetic process); GO:0046872 (metal ion binding); GO:0016787 (hydrolase activity); GO:0005739 (mitochondrion); GO:0008270 (zinc ion binding); GO:0008285 (negative regulation of cell population proliferation); GO:0016597 …	3.5713e-176	1.0234e-172	7.75557e-173	586.193	17.7466	1.83217e-70	7.89506e-68	6.28806e-68	1147.73	21.1506	2.72692e-99	7.21188e-97	5.87427e-97	1.92935	4.85291	1.21663e-06	7.44037e-05	4.8221e-05	7434	6	3	4	3	2367	2114	3102	4619	4764	4882	3.68449	3.82359	3.72035	11.1923	10.764	11.4234	12.0332	12.1795	12.0921
ENSMUSG00000113346			Eprn	ephemeron, early developmental lncRNA	lincRNA		5.02237e-166	1.31929e-162	9.99786e-163	2348.35	9.33676	9.93293e-21	2.96522e-19	2.36166e-19	2119.77	9.25786	2.08567e-20	3.11406e-19	2.53648e-19	-1.12585	-1.00012	0.317254	0.84713	0.64103	8444	6	0	1	0	904	1221	1179	903	979	950	2.62896	3.23893	2.62896	9.81584	9.97953	10.0383	9.69571	9.91144	9.74741
ENSMUSG00000068220	16852	3956	Lgals1	lectin, galactose binding, soluble 1	protein_coding	GO:0030246 (carbohydrate binding); GO:0005615 (extracellular space); GO:0005623 (cell); GO:0005634 (nucleus); GO:0005829 (cytosol); GO:0009986 (cell surface); GO:0005515 (protein binding); GO:0005737 (cytoplasm); GO:0042802 (identical protein binding); GO:0005576 (extracellular region); GO:0006915 (apoptotic process); GO:0046598 (positive regulation of viral entry into host cell); GO:0062023 (col…	1.04625e-165	2.5369e-162	1.92252e-162	129.604	29.4058	4.62792e-190	2.75204e-186	2.19188e-186	197.334	40.132	0	0	0	1.49841	3.19766	0.00138547	0.0265238	0.017212	6206	6	299	207	184	43472	36044	35402	58599	54215	56245	8.48085	7.93393	7.90621	15.384	14.846	14.93	15.6945	15.6844	15.6146
ENSMUSG00000117987			Gm50222	predicted gene, 50222	antisense		1.51204e-165	3.40446e-162	2.57997e-162	-1166.14	-13.1908	9.91029e-40	1.0267e-37	8.1772e-38	-246.411	-19.0341	8.89411e-81	1.42371e-78	1.15965e-78	4.86046	1.25877	0.208115	0.716582		198	1	922	1238	1381	0	4	0	4	5	9	10.0717	10.4531	10.7491	2.62896	3.65561	2.62896	3.70717	3.86865	4.19438
ENSMUSG00000039323	16008	3485	Igfbp2	insulin-like growth factor binding protein 2	protein_coding	GO:0005576 (extracellular region); GO:0005520 (insulin-like growth factor binding); GO:0005615 (extracellular space); GO:0031410 (cytoplasmic vesicle); GO:0016324 (apical plasma membrane); GO:0031994 (insulin-like growth factor I binding); GO:0040008 (regulation of growth); GO:0019838 (growth factor binding); GO:0042104 (positive regulation of activated T cell proliferation); GO:0031995 (insulin-…	3.76538e-157	7.91282e-154	5.99649e-154	28643.4	31.2846	7.56879e-215	1.12521e-210	8.96183e-211	17737	28.4234	1.04001e-177	1.09072e-174	8.88418e-175	-1.63825	-2.56399	0.0103478	0.118775	0.0781146	6163	6	1	7	5	120097	151446	214895	141896	71340	74736	3.24731	4.17918	4.01755	16.8498	16.9165	17.5313	16.9701	16.0804	16.0246
ENSMUSG00000041688	27494	154796	Amot	angiomotin	protein_coding	GO:0005886 (plasma membrane); GO:0009897 (external side of plasma membrane); GO:0005654 (nucleoplasm); GO:0009986 (cell surface); GO:0005515 (protein binding); GO:0005737 (cytoplasm); GO:0030054 (cell junction); GO:0031410 (cytoplasmic vesicle); GO:0030027 (lamellipodium); GO:0016021 (integral component of membrane); GO:0038023 (signaling receptor activity); GO:0034613 (cellular protein localizat…	2.20571e-152	4.27591e-149	3.24037e-149	24.5521	25.774	1.73399e-146	3.9659e-143	3.15866e-143	30.0529	35.0502	3.87612e-269	1.07171e-265	8.72938e-266	1.20406	1.51846	0.128897	0.577524	0.404702	6174	6	1307	1331	1094	30933	50373	38978	50022	46483	42584	10.5703	10.5567	10.4158	14.8932	15.3287	15.0688	15.4662	15.4625	15.2133
ENSMUSG00000026764	16574	3800	Kif5c	kinesin family member 5C	protein_coding	GO:0005524 (ATP binding); GO:0008017 (microtubule binding); GO:0003777 (microtubule motor activity); GO:0007018 (microtubule-based movement); GO:0005623 (cell); GO:0016887 (ATPase activity); GO:0005515 (protein binding); GO:0005737 (cytoplasm); GO:0000166 (nucleotide binding); GO:0005856 (cytoskeleton); GO:0042995 (cell projection); GO:0043005 (neuron projection); GO:0005874 (microtubule); GO:005…	2.30603e-152	4.27591e-149	3.24037e-149	-63.5958	-21.523	9.47244e-103	9.43138e-100	7.51167e-100	-180.8	-36.0202	4.03743e-284	1.36438e-280	1.11133e-280	-2.89536	-4.09705	4.18453e-05	0.00150784	0.000977228	895	1	9313	12127	10871	293	207	151	95	60	68	13.3931	13.7338	13.7168	8.23059	7.50164	7.18192	6.61366	6.13116	6.17963
ENSMUSG00000029082	12182	683	Bst1	bone marrow stromal cell antigen 1	protein_coding	GO:0003953 (NAD+ nucleosidase activity); GO:0061811 (ADP-ribosyl cyclase activity); GO:0061812 (cyclic ADP-ribose hydrolase); GO:0001952 (regulation of cell-matrix adhesion); GO:0008284 (positive regulation of cell population proliferation); GO:0032956 (regulation of actin cytoskeleton organization); GO:0050727 (regulation of inflammatory response); GO:0050730 (regulation of peptidyl-tyrosine pho…	1.62597e-150	2.84744e-147	2.15784e-147	1611.39	13.6586	1.7948e-42	2.1518e-40	1.71381e-40	7024.14	17.1001	1.48023e-65	1.55778e-63	1.26885e-63	4.29032	8.54979	1.23311e-17	7.70178e-15	4.99152e-15	7002	6	0	4	0	2019	4218	2279	11839	12795	10130	2.62896	3.82359	2.62896	10.9642	11.7555	10.9809	13.3885	13.6024	13.1431
ENSMUSG00000025473	11501	101	Adam8	a disintegrin and metallopeptidase domain 8	protein_coding	GO:0006508 (proteolysis); GO:0004222 (metalloendopeptidase activity); GO:0008237 (metallopeptidase activity); GO:0016020 (membrane); GO:0016021 (integral component of membrane); GO:0050729 (positive regulation of inflammatory response); GO:0051897 (positive regulation of protein kinase B signaling); GO:0005737 (cytoplasm); GO:0046872 (metal ion binding); GO:0016787 (hydrolase activity); GO:000998…	1.17024e-149	1.94149e-146	1.4713e-146	10.7236	16.2987	1.00877e-59	2.77719e-57	2.21191e-57	46.1044	35.8809	6.05585e-282	1.84183e-278	1.50022e-278	4.23581	11.448	2.40721e-30	6.01402e-27	3.89768e-27	5229	4	311	369	271	4280	3818	5051	19778	17599	16991	8.53573	8.73615	8.44122	12.0434	11.6123	12.1243	14.1281	14.0619	13.8884
ENSMUSG00000091243	73569	389136	Vgll3	vestigial like family member 3	protein_coding	GO:0006355 (regulation of transcription, DNA-templated); GO:0005634 (nucleus)	1.99916e-149	3.15087e-146	2.38779e-146	508.246	21.3633	2.93284e-101	2.81297e-98	2.24041e-98	640.74	25.4	2.51938e-142	1.56376e-139	1.27373e-139	1.2381	1.44325	0.148951	0.622289	0.440438	6186	6	9	3	7	2885	5870	4053	5293	5014	4837	4.38735	3.67058	4.24956	11.4764	12.2308	11.8077	12.2291	12.2531	12.0788
ENSMUSG00000029055	269615	9651	Plch2	phospholipase C, eta 2	protein_coding	GO:0007165 (signal transduction); GO:0005509 (calcium ion binding); GO:0035556 (intracellular signal transduction); GO:0006629 (lipid metabolic process); GO:0004435 (phosphatidylinositol phospholipase C activity); GO:0008081 (phosphoric diester hydrolase activity); GO:0004629 (phospholipase C activity); GO:0005623 (cell); GO:0016020 (membrane); GO:0046872 (metal ion binding); GO:0005886 (plasma m…	1.03454e-148	1.55289e-145	1.17681e-145	-34.9295	-22.1924	4.0686e-109	4.83886e-106	3.85394e-106	-39.921	-22.2674	7.64762e-110	2.70459e-107	2.20296e-107	-1.16111	-0.651594	0.514663	0.942494	0.794797	237	1	2483	3916	2968	106	112	130	74	105	112	11.4905	12.1057	11.8474	6.86145	6.69316	6.98475	6.30076	6.8329	6.80621
ENSMUSG00000024803	107765	27063	Ankrd1	ankyrin repeat domain 1 (cardiac muscle)	protein_coding	GO:0005515 (protein binding); GO:0005634 (nucleus); GO:0005654 (nucleoplasm); GO:0032991 (protein-containing complex); GO:0005829 (cytosol); GO:0005737 (cytoplasm); GO:0035914 (skeletal muscle cell differentiation); GO:0003677 (DNA binding); GO:0071222 (cellular response to lipopolysaccharide); GO:0000122 (negative regulation of transcription by RNA polymerase II); GO:0006357 (regulation of trans…	5.53158e-146	7.92575e-143	6.00629e-143	825.524	29.2798	1.87641e-188	9.29856e-185	7.40588e-185	896.795	39.5435	0	0	0	1.06505	0.367026	0.7136	0.949913	0.89407	6210	6	20	17	24	17015	33727	16184	25972	21210	21034	5.10157	4.9157	5.3624	14.0314	14.7502	13.8014	14.521	14.331	14.1962
ENSMUSG00000018217	18858	5376	Pmp22	peripheral myelin protein 22	protein_coding	GO:0016021 (integral component of membrane); GO:0016020 (membrane); GO:0008219 (cell death); GO:0008285 (negative regulation of cell population proliferation); GO:0010977 (negative regulation of neuron projection development); GO:0030154 (cell differentiation); GO:0032060 (bleb assembly); GO:0042552 (myelination); GO:0005886 (plasma membrane); GO:0005923 (bicellular tight junction); GO:0043218 (c…	3.03605e-144	4.16097e-141	3.15326e-141	109.065	27.5666	2.79637e-167	1.03931e-163	8.2776e-164	131.806	30.5549	4.87152e-205	7.40812e-202	6.03411e-202	1.19001	1.81528	0.0694808	0.408901	0.279028	8440	6	239	356	166	30452	37532	39277	41561	38630	43565	8.16997	8.68591	7.76552	14.8706	14.9044	15.0798	15.1989	15.1956	15.2461
ENSMUSG00000028464	22004		Tpm2	tropomyosin 2, beta	protein_coding	GO:0005515 (protein binding); GO:0005737 (cytoplasm); GO:0042802 (identical protein binding); GO:0042803 (protein homodimerization activity); GO:0046982 (protein heterodimerization activity); GO:0015629 (actin cytoskeleton); GO:0005856 (cytoskeleton); GO:0003779 (actin binding); GO:0005884 (actin filament); GO:0051015 (actin filament binding); GO:0007015 (actin filament organization); GO:0006936 …	2.6496e-135	3.48003e-132	2.63723e-132	27.2111	25.1604	1.08799e-139	2.15662e-136	1.71765e-136	23.0789	29.0335	2.48824e-185	2.91067e-182	2.37082e-182	-1.19947	-1.47325	0.140683	0.605568	0.426705	6164	6	286	283	300	9556	12658	8760	9276	8042	7675	8.41895	8.36579	8.583	13.1999	13.3374	12.9169	13.0369	12.9333	12.7433
ENSMUSG00000055407	17760	4135	Map6	microtubule-associated protein 6	protein_coding	GO:0005874 (microtubule); GO:0008017 (microtubule binding); GO:0005516 (calmodulin binding); GO:0000226 (microtubule cytoskeleton organization); GO:0016020 (membrane); GO:0005794 (Golgi apparatus); GO:0048471 (perinuclear region of cytoplasm); GO:0005737 (cytoplasm); GO:0031410 (cytoplasmic vesicle); GO:0005856 (cytoskeleton); GO:0042995 (cell projection); GO:0043005 (neuron projection); GO:00304…	3.09421e-134	3.90143e-131	2.95658e-131	61.1404	22.9088	3.80002e-116	5.13573e-113	4.09038e-113	71.0593	26.2852	2.82848e-152	1.95512e-149	1.5925e-149	1.14432	1.05156	0.293001	0.825191	0.619006	6201	6	34	26	29	2155	2183	2732	2733	2149	3026	5.66818	5.34377	5.56829	11.0577	10.81	11.241	11.279	11.0356	11.4046
ENSMUSG00000042249	320129	157	Grk3	G protein-coupled receptor kinase 3	protein_coding	GO:0005524 (ATP binding); GO:0007165 (signal transduction); GO:0004703 (G protein-coupled receptor kinase activity); GO:0006468 (protein phosphorylation); GO:0004674 (protein serine/threonine kinase activity); GO:0004672 (protein kinase activity); GO:0016740 (transferase activity); GO:0005634 (nucleus); GO:0048471 (perinuclear region of cytoplasm); GO:0005829 (cytosol); GO:0000166 (nucleotide bin…	5.12122e-134	6.20889e-131	4.70522e-131	-19.8572	-18.9895	2.08259e-80	1.16834e-77	9.30527e-78	-25.7619	-31.1131	1.60146e-212	3.24712e-209	2.64486e-209	-1.31684	-1.44267	0.149113	0.622772	0.440757	3534	3	5072	5211	4780	333	250	395	273	238	216	12.5178	12.5169	12.5331	8.4082	7.75742	8.49356	8.01798	7.9268	7.67816
ENSMUSG00000046623	14621	127534	Gjb4	gap junction protein, beta 4	protein_coding	GO:0007154 (cell communication); GO:0005922 (connexin complex); GO:0016020 (membrane); GO:0016021 (integral component of membrane); GO:0005886 (plasma membrane); GO:0005654 (nucleoplasm); GO:0030054 (cell junction); GO:0007608 (sensory perception of smell); GO:0005515 (protein binding); GO:0005730 (nucleolus); GO:0005887 (integral component of plasma membrane); GO:0055085 (transmembrane transport…	1.29138e-132	1.50766e-129	1.14253e-129	28.1903	21.8191	1.52929e-105	1.74886e-102	1.39289e-102	41.8199	34.5909	3.4598e-262	8.76887e-259	7.14247e-259	1.45852	3.04206	0.00234963	0.0390043	0.0253911	6204	6	149	133	159	5993	5064	5026	7814	7296	7912	7.52425	7.33455	7.70687	12.5279	12.0183	12.1171	12.7899	12.7931	12.7871
ENSMUSG00000034245	232232	79885	Hdac11	histone deacetylase 11	protein_coding	GO:0016787 (hydrolase activity); GO:0005634 (nucleus); GO:0005515 (protein binding); GO:0005737 (cytoplasm); GO:0005886 (plasma membrane); GO:0004407 (histone deacetylase activity); GO:0032041 (NAD-dependent histone deacetylase activity (H3-K14 specific)); GO:0006325 (chromatin organization); GO:0070932 (histone H3 deacetylation); GO:0000118 (histone deacetylase complex); GO:0014003 (oligodendroc…	1.6198e-131	1.82355e-128	1.38192e-128	-10.4446	-17.0458	3.75693e-65	1.41398e-62	1.12617e-62	-13.9455	-21.3719	2.44101e-101	6.74917e-99	5.49738e-99	-1.35633	-2.5178	0.0118091	0.130646	0.0860356	919	1	7975	9701	6075	800	1076	1080	752	629	729	13.1697	13.4121	12.8783	9.64208	9.79951	9.91328	9.436	9.28338	9.37163
ENSMUSG00000028807	73680	653121	Zbtb8a	zinc finger and BTB domain containing 8a	protein_coding	GO:0005515 (protein binding); GO:0003676 (nucleic acid binding); GO:0046872 (metal ion binding); GO:0008150 (biological_process); GO:0003677 (DNA binding); GO:0005634 (nucleus); GO:0005575 (cellular_component); GO:0003674 (molecular_function)	9.72348e-128	1.05691e-124	8.00947e-125	-9.70973	-16.8432	1.17715e-63	4.16669e-61	3.31858e-61	-11.6951	-20.9069	4.63757e-97	1.18527e-94	9.65433e-95	-1.22413	-1.52256	0.127869	0.574825	0.402738	3536	3	3786	4049	4690	565	555	560	481	412	447	12.097	12.1538	12.5057	9.1495	8.86289	8.98268	8.80559	8.68779	8.68268
ENSMUSG00000046329	66972	79085	Slc25a23	solute carrier family 25 (mitochondrial carrier; phosphate carrier), member 23	protein_coding	GO:0022857 (transmembrane transporter activity); GO:0055085 (transmembrane transport); GO:0005509 (calcium ion binding); GO:0016020 (membrane); GO:0016021 (integral component of membrane); GO:0046872 (metal ion binding); GO:0005739 (mitochondrion); GO:0005743 (mitochondrial inner membrane); GO:0051561 (positive regulation of mitochondrial calcium ion concentration); GO:0005347 (ATP transmembrane …	3.09928e-125	3.25652e-122	2.46785e-122	-14.0631	-17.329	2.84335e-67	1.12722e-64	8.97778e-65	-31.587	-27.4877	2.46469e-166	2.14175e-163	1.74451e-163	-2.2805	-4.71733	2.3896e-06	0.000134346	8.70697e-05	1769	1	7586	7703	5798	658	520	749	336	227	267	13.0976	13.0798	12.8111	9.36493	8.77145	9.39338	8.30485	7.86199	7.96768
ENSMUSG00000023039	110310	3855	Krt7	keratin 7	protein_coding	GO:0045095 (keratin filament); GO:0005882 (intermediate filament); GO:0005515 (protein binding); GO:0005737 (cytoplasm)	1.06454e-121	1.08246e-118	8.20311e-119	5.02888	17.0099	6.93908e-65	2.54716e-62	2.0287e-62	8.93924	23.6795	5.86944e-124	2.83354e-121	2.308e-121	1.74904	5.53034	3.19615e-08	3.224e-06	2.08947e-06	6881	6	29813	28363	27923	169044	207529	188746	361677	293245	304400	15.0706	14.9588	15.0769	17.3429	17.371	17.3441	18.3199	18.1195	18.0505
ENSMUSG00000018740	71998	399512	Slc25a35	solute carrier family 25, member 35	protein_coding	GO:0016020 (membrane); GO:0016021 (integral component of membrane); GO:0005739 (mitochondrion); GO:0005743 (mitochondrial inner membrane)	2.09843e-119	2.06708e-116	1.56648e-116	-21.716	-16.975	1.25672e-64	4.55685e-62	3.62932e-62	-43.7646	-21.4999	1.55862e-102	4.51467e-100	3.67732e-100	-2.05006	-3.18626	0.00144125	0.0273472	0.0177462	894	1	1695	2619	2754	151	152	121	76	62	64	10.9426	11.5274	11.7398	7.32752	7.08996	6.89118	6.3337	6.17089	6.10625
ENSMUSG00000082100			Glns-ps1	glutamine synthetase pseudogene 1	processed_pseudogene		2.28443e-119	2.18212e-116	1.65365e-116	-24.9595	-18.3418	3.83554e-75	1.93292e-72	1.53948e-72	-43.8356	-23.4388	1.72062e-121	7.81057e-119	6.36191e-119	-1.78787	-3.19346	0.0014058	0.0268631	0.0174322	892	1	7664	8824	11511	482	623	371	222	253	327	13.1124	13.2755	13.7992	8.92562	9.02549	8.40627	7.73497	8.01072	8.24728
ENSMUSG00000022206	18162	4883	Npr3	natriuretic peptide receptor 3	protein_coding	GO:0016021 (integral component of membrane); GO:0016020 (membrane); GO:0032991 (protein-containing complex); GO:0042802 (identical protein binding); GO:0042803 (protein homodimerization activity); GO:0016941 (natriuretic peptide receptor activity); GO:0120163 (negative regulation of cold-induced thermogenesis); GO:0001501 (skeletal system development); GO:0042562 (hormone binding); GO:0007200 (ph…	5.02598e-119	4.65968e-116	3.5312e-116	192.824	25.7577	2.64106e-146	5.60904e-143	4.46735e-143	127.607	26.0731	7.36227e-150	4.86774e-147	3.9649e-147	-1.53584	-3.41805	0.000630726	0.0141536	0.00917291	6313	6	66	59	24	11601	15371	10223	7772	8131	7505	6.46093	6.28725	5.3624	13.4793	13.6173	13.1394	12.7821	12.9492	12.7111
ENSMUSG00000022949	209195	54102	Clic6	chloride intracellular channel 6	protein_coding	GO:0005515 (protein binding); GO:0016020 (membrane); GO:0016021 (integral component of membrane); GO:0005886 (plasma membrane); GO:0005737 (cytoplasm); GO:0006811 (ion transport); GO:0042802 (identical protein binding); GO:0005244 (voltage-gated ion channel activity); GO:0034765 (regulation of ion transmembrane transport); GO:0034220 (ion transmembrane transport); GO:1902476 (chloride transmembra…	2.0701e-118	1.86439e-115	1.41287e-115	-14.1181	-14.2308	5.90032e-46	8.81579e-44	7.02138e-44	-85.4708	-29.7849	6.12934e-195	8.47353e-192	6.90191e-192	-6.14095	-9.91426	3.60938e-23	4.16189e-20	2.69732e-20	1809	1	11025	10318	6495	822	632	1072	135	138	129	13.6363	13.5009	12.9746	9.68062	9.0457	9.90269	7.06848	7.19102	6.98996
ENSMUSG00000029761	109624		Cald1	caldesmon 1	protein_coding	GO:0003779 (actin binding); GO:0005516 (calmodulin binding); GO:0017022 (myosin binding); GO:0006936 (muscle contraction); GO:0016020 (membrane); GO:0014069 (postsynaptic density); GO:0030425 (dendrite); GO:0043025 (neuronal cell body); GO:0043197 (dendritic spine); GO:0032092 (positive regulation of protein binding); GO:0006940 (regulation of smooth muscle contraction); GO:0051017 (actin filamen…	4.69891e-117	4.11442e-114	3.11799e-114	114.254	26.5394	3.40104e-155	9.19302e-152	7.32183e-152	87.103	26.3263	9.58287e-153	6.77799e-150	5.52085e-150	-1.33265	-2.855	0.00430371	0.0617799	0.040329	6314	6	632	809	357	88548	89116	85656	66037	62492	64169	9.53441	9.84597	8.82663	16.4102	16.1516	16.2044	15.8668	15.8894	15.8047
ENSMUSG00000003420	14132	2217	Fcgrt	Fc receptor, IgG, alpha chain transporter	protein_coding	GO:0016020 (membrane); GO:0016021 (integral component of membrane); GO:0009897 (external side of plasma membrane); GO:0005615 (extracellular space); GO:0005886 (plasma membrane); GO:0005768 (endosome); GO:0019864 (IgG binding); GO:0001916 (positive regulation of T cell mediated cytotoxicity); GO:0002476 (antigen processing and presentation of endogenous peptide antigen via MHC class Ib); GO:00308…	3.03313e-116	2.58407e-113	1.95826e-113	-14.7462	-21.2611	2.59991e-100	2.41572e-97	1.92401e-97	-36.3074	-21.5611	4.17006e-103	1.25573e-100	1.02282e-100	-2.50273	-4.10655	4.01619e-05	0.00145417	0.000942447	1606	1	3110	2999	2596	219	252	297	85	70	145	11.8141	11.7221	11.6549	7.8301	7.76828	8.0981	6.47316	6.31956	7.14375
ENSMUSG00000022894	23794	11096	Adamts5	a disintegrin-like and metallopeptidase (reprolysin type) with thrombospondin type 1 motif, 5 (aggrecanase-2)	protein_coding	GO:0008270 (zinc ion binding); GO:0006508 (proteolysis); GO:0004222 (metalloendopeptidase activity); GO:0008237 (metallopeptidase activity); GO:0062023 (collagen-containing extracellular matrix); GO:0005615 (extracellular space); GO:0046872 (metal ion binding); GO:0016787 (hydrolase activity); GO:0008201 (heparin binding); GO:0008233 (peptidase activity); GO:0005576 (extracellular region); GO:004…	3.39935e-114	2.81985e-111	2.13694e-111	717.927	24.9834	9.26157e-138	1.72109e-134	1.37077e-134	1046.48	30.8898	1.63616e-209	3.11014e-206	2.53329e-206	1.43685	2.03269	0.0420834	0.303491	0.2039	6175	6	18	15	5	6978	16701	12335	18650	17249	13190	4.99743	4.79867	4.01755	12.747	13.7369	13.41	14.0435	14.033	13.5235
ENSMUSG00000054263	16880	3977	Lifr	LIF receptor alpha	protein_coding	GO:0005515 (protein binding); GO:0016020 (membrane); GO:0004896 (cytokine receptor activity); GO:0016021 (integral component of membrane); GO:0009897 (external side of plasma membrane); GO:0005886 (plasma membrane); GO:0005576 (extracellular region); GO:0008284 (positive regulation of cell population proliferation); GO:0048812 (neuron projection morphogenesis); GO:0019221 (cytokine-mediated signa…	5.79236e-114	4.68172e-111	3.5479e-111	-31.2726	-19.9942	6.18445e-89	4.37815e-86	3.487e-86	-105.302	-25.7281	5.66271e-146	3.58803e-143	2.92255e-143	-3.41962	-5.31375	1.07391e-07	9.1726e-06	5.94475e-06	1770	1	9568	11943	12110	457	349	585	168	76	158	13.4321	13.7117	13.8724	8.85077	8.2157	9.0442	7.35869	6.4217	7.25763
ENSMUSG00000024892	18563	5091	Pcx	pyruvate carboxylase	protein_coding	GO:0046872 (metal ion binding); GO:0005524 (ATP binding); GO:0003824 (catalytic activity); GO:0006094 (gluconeogenesis); GO:0004736 (pyruvate carboxylase activity); GO:0009374 (biotin binding); GO:0006090 (pyruvate metabolic process); GO:0000166 (nucleotide binding); GO:0016874 (ligase activity); GO:0042802 (identical protein binding); GO:0010629 (negative regulation of gene expression); GO:00190…	1.1769e-113	9.27459e-111	7.02847e-111	-22.5059	-19.3137	4.12356e-83	2.66534e-80	2.12283e-80	-32.5859	-19.7776	4.63823e-87	8.98516e-85	7.31865e-85	-1.471	-2.29741	0.0215956	0.197509	0.131044	3540	3	6755	8157	10653	420	526	549	431	262	294	12.9305	13.1623	13.6876	8.73232	8.78754	8.95476	8.65179	8.05883	8.10024
ENSMUSG00000054708	70615	170961	Ankrd24	ankyrin repeat domain 24	protein_coding	GO:0005515 (protein binding); GO:0008150 (biological_process); GO:0005575 (cellular_component)	1.13086e-112	8.59972e-110	6.51704e-110	-23.0923	-19.0481	6.80854e-81	4.04876e-78	3.22466e-78	-20.6058	-22.3087	3.0413e-110	1.08821e-107	8.86379e-108	1.10188	0.433027	0.664995	0.948363	0.871035	213	1	2877	2528	2124	169	134	116	131	174	147	11.7022	11.4766	11.3666	7.47853	6.92481	6.83644	7.02896	7.50089	7.16187
ENSMUSG00000035967	236790	203522	Ints6l	integrator complex subunit 6 like	protein_coding	GO:0003674 (molecular_function); GO:0034472 (snRNA 3'-end processing); GO:0032039 (integrator complex)	1.14583e-112	8.59972e-110	6.51704e-110	-5.5629	-12.7845	2.00212e-37	1.76644e-35	1.40689e-35	-15.3651	-24.4767	2.61724e-132	1.42144e-129	1.1578e-129	-2.80555	-7.64382	2.10873e-14	8.78054e-12	5.69066e-12	1737	1	5951	5027	4414	918	1325	1377	461	373	412	12.748	12.4652	12.4184	9.83772	10.0961	10.2598	8.74602	8.54877	8.56868
ENSMUSG00000027188	210622	25891	Pamr1	peptidase domain containing associated with muscle regeneration 1	protein_coding	GO:0006508 (proteolysis); GO:0004252 (serine-type endopeptidase activity); GO:0005509 (calcium ion binding); GO:0005576 (extracellular region)	5.3117e-112	3.89385e-109	2.95084e-109	63.9836	21.1027	7.50696e-99	6.37727e-96	5.07921e-96	32.0977	20.1882	1.24393e-90	2.68319e-88	2.18553e-88	-2.02767	-5.09463	3.49425e-07	2.56759e-05	1.66405e-05	6368	6	22	26	21	1911	2318	1518	853	900	1001	5.19826	5.34377	5.22231	10.8854	10.896	10.3991	9.61479	9.79167	9.8218
ENSMUSG00000091956	75697	388125	C2cd4b	C2 calcium-dependent domain containing 4B	protein_coding	GO:0002528 (regulation of vascular permeability involved in acute inflammatory response); GO:0002675 (positive regulation of acute inflammatory response); GO:0030155 (regulation of cell adhesion)	4.52093e-111	3.23883e-108	2.45445e-108	-16.9237	-15.7305	9.34681e-56	2.18826e-53	1.74285e-53	-48.5165	-26.036	1.9385e-149	1.25442e-146	1.02175e-146	-2.91493	-4.738	2.15833e-06	0.000123486	8.00312e-05	1698	1	3569	3915	2507	175	373	229	102	75	78	12.0121	12.1054	11.6047	7.52554	8.30786	7.74172	6.70439	6.40518	6.34805
ENSMUSG00000037419	71946	23052	Endod1	endonuclease domain containing 1	protein_coding	GO:0046872 (metal ion binding); GO:0016787 (hydrolase activity); GO:0003676 (nucleic acid binding); GO:0008150 (biological_process); GO:0090305 (nucleic acid phosphodiester bond hydrolysis); GO:0005576 (extracellular region); GO:0004518 (nuclease activity); GO:0004519 (endonuclease activity)	2.22903e-110	1.56141e-107	1.18327e-107	8.22108	18.9982	1.76623e-80	1.02971e-77	8.20121e-78	7.30514	21.5739	3.16206e-103	9.61708e-101	7.83336e-101	-1.14409	-1.35016	0.176963	0.667346	0.478752	6162	6	1304	1595	1305	13213	17574	14338	13429	11444	13358	10.567	10.8158	10.6681	13.6668	13.8103	13.6269	13.5701	13.4416	13.5417
ENSMUSG00000006360	12925	1396	Crip1	cysteine-rich protein 1 (intestinal)	protein_coding	GO:0046872 (metal ion binding); GO:0005737 (cytoplasm); GO:0008270 (zinc ion binding); GO:0010468 (regulation of gene expression); GO:0010043 (response to zinc ion); GO:0071236 (cellular response to antibiotic); GO:0008630 (intrinsic apoptotic signaling pathway in response to DNA damage); GO:0042277 (peptide binding); GO:0003680 (AT DNA binding); GO:0071493 (cellular response to UV-B); GO:0008301…	4.70874e-108	3.22672e-105	2.44527e-105	12.9149	21.2235	5.80011e-100	5.2259e-97	4.16219e-97	13.2336	22.8922	5.55859e-116	2.25412e-113	1.83604e-113	1.00764	0.0705441	0.943761	0.990666	0.983613	6199	6	3888	3477	4158	58599	75846	60798	64543	54124	72534	12.1352	11.9347	12.3324	15.8147	15.919	15.71	15.8338	15.682	15.9814
ENSMUSG00000025783			4930412O13Rik	RIKEN cDNA 4930412O13 gene	protein_coding	GO:0003674 (molecular_function); GO:0008150 (biological_process); GO:0005575 (cellular_component)	5.5473e-108	3.72047e-105	2.81945e-105	-13.6881	-17.0776	2.17781e-65	8.30164e-63	6.61188e-63	-14.4546	-19.2592	1.18121e-82	2.00701e-80	1.63476e-80	-1.07393	-0.358052	0.720304	0.949913	0.897263	281	1	1436	1753	1820	169	168	139	161	145	126	10.705	10.9512	11.1449	7.47853	7.22234	7.07258	7.30184	7.25673	6.95919
ENSMUSG00000031490	13685	1978	Eif4ebp1	eukaryotic translation initiation factor 4E binding protein 1	protein_coding	GO:0008190 (eukaryotic initiation factor 4E binding); GO:0045947 (negative regulation of translational initiation); GO:0005634 (nucleus); GO:0032991 (protein-containing complex); GO:0005829 (cytosol); GO:0005737 (cytoplasm); GO:0000082 (G1/S transition of mitotic cell cycle); GO:0031333 (negative regulation of protein-containing complex assembly); GO:0005515 (protein binding); GO:0098978 (glutama…	1.15766e-107	7.60245e-105	5.76129e-105	4.19789	13.0889	3.81216e-39	3.72852e-37	2.9696e-37	8.34359	23.0907	5.74623e-118	2.3617e-115	1.92367e-115	1.95557	6.53401	6.40323e-11	1.30591e-08	8.46359e-09	7114	6	722	697	691	3256	4369	3972	7632	7316	6953	9.7235	9.63408	9.76046	11.6502	11.806	11.7786	12.756	12.797	12.6011
ENSMUSG00000027913	74175		Crct1	cysteine-rich C-terminal 1	protein_coding		5.3239e-107	3.4249e-104	2.59545e-104	1926.91	10.2419	1.28653e-24	5.10033e-23	4.06218e-23	9223.86	17.3949	9.02358e-68	1.03956e-65	8.46747e-66	4.76866	7.53708	4.80611e-14	1.89588e-11	1.22872e-11	6827	6	0	4	0	4642	2629	2371	12105	14117	19707	2.62896	3.82359	2.62896	12.1602	11.0765	11.0377	13.4205	13.7441	14.1022
ENSMUSG00000068747	20661	6272	Sort1	sortilin 1	protein_coding	GO:0016021 (integral component of membrane); GO:0005515 (protein binding); GO:0032868 (response to insulin); GO:0016020 (membrane); GO:0005794 (Golgi apparatus); GO:0005886 (plasma membrane); GO:0005634 (nucleus); GO:0048471 (perinuclear region of cytoplasm); GO:0005829 (cytosol); GO:0009986 (cell surface); GO:0010468 (regulation of gene expression); GO:0043231 (intracellular membrane-bounded org…	1.12547e-106	7.09544e-104	5.37706e-104	-5.73361	-13.011	1.05985e-38	1.00679e-36	8.01865e-37	-13.518	-27.1819	1.06175e-162	8.72762e-160	7.10887e-160	-2.3939	-6.7433	1.54833e-11	3.49293e-09	2.26376e-09	1807	1	18794	16415	16020	3615	3392	4573	1579	1384	1766	14.4053	14.1702	14.2757	11.8006	11.4423	11.9812	10.4927	10.4055	10.6323
ENSMUSG00000031647	71306	9848	Mfap3l	microfibrillar-associated protein 3-like	protein_coding	GO:0016020 (membrane); GO:0016021 (integral component of membrane); GO:0005886 (plasma membrane); GO:0003674 (molecular_function); GO:0008150 (biological_process); GO:0005634 (nucleus); GO:0005654 (nucleoplasm); GO:0005737 (cytoplasm); GO:0030054 (cell junction)	4.05283e-106	2.50496e-103	1.89831e-103	101.181	28.8361	7.56139e-183	3.21175e-179	2.55802e-179	50.8932	20.5791	4.22025e-94	9.57871e-92	7.80211e-92	-2.02249	-4.46641	7.95428e-06	0.000367441	0.000238138	6367	6	35	43	34	4172	6096	4573	1671	2446	2964	5.70102	5.90676	5.74765	12.0067	12.2852	11.9812	10.5738	11.2214	11.3748
ENSMUSG00000019818	53599	8763	Cd164	CD164 antigen	protein_coding	GO:0016020 (membrane); GO:0016021 (integral component of membrane); GO:0005886 (plasma membrane); GO:0005515 (protein binding); GO:0007155 (cell adhesion); GO:0005768 (endosome); GO:0031410 (cytoplasmic vesicle); GO:0005764 (lysosome); GO:0005765 (lysosomal membrane); GO:0007517 (muscle organ development); GO:0010008 (endosome membrane); GO:0007157 (heterophilic cell-cell adhesion via plasma memb…	6.08922e-106	3.69124e-103	2.7973e-103	-6.96068	-15.2511	1.61881e-52	3.18756e-50	2.53875e-50	-8.76224	-19.5646	3.09768e-85	5.67546e-83	4.62281e-83	-1.27953	-2.25952	0.0238509	0.211567	0.140784	3535	3	217115	205768	247656	42886	42176	40337	35387	28326	32136	17.9346	17.8172	18.2253	15.3644	15.0726	15.1182	14.967	14.7482	14.8073
ENSMUSG00000042115	213417	55220	Klhdc8a	kelch domain containing 8A	protein_coding	GO:0005515 (protein binding)	1.43005e-105	8.50531e-103	6.4455e-103	54.7442	21.8006	2.28836e-105	2.51999e-102	2.00706e-102	89.2556	24.1998	2.23738e-129	1.19382e-126	9.72398e-127	1.6044	3.15476	0.00160628	0.0296711	0.0192654	7029	6	24	33	29	1532	2365	2286	2448	3182	3926	5.28854	5.60353	5.56829	10.5688	10.9248	10.9853	11.1209	11.5992	11.7787
ENSMUSG00000029377	13874	2069	Ereg	epiregulin	protein_coding	GO:0016020 (membrane); GO:0016021 (integral component of membrane); GO:0005615 (extracellular space); GO:0005886 (plasma membrane); GO:0007275 (multicellular organism development); GO:0005576 (extracellular region); GO:0008083 (growth factor activity); GO:0051781 (positive regulation of cell division); GO:0030154 (cell differentiation); GO:0045892 (negative regulation of transcription, DNA-templa…	1.63924e-104	9.56892e-102	7.25151e-102	128.769	15.3818	2.16788e-53	4.44535e-51	3.54052e-51	294.635	8.99646	2.33107e-19	3.21092e-18	2.61538e-18	2.28484	5.69334	1.2458e-08	1.46467e-06	9.49251e-07	7332	6	6	0	10	766	1087	865	1541	2130	2319	4.09175	2.62896	4.52906	9.5804	9.81398	9.59758	10.4579	11.0229	11.0227
ENSMUSG00000072591			Fzd10os	frizzled class receptor 10, opposite strand	lincRNA		3.51952e-104	2.01714e-101	1.52863e-101	-762.414	-9.03421	1.65193e-19	4.40116e-18	3.50533e-18	-291.595	-11.7767	5.14533e-32	1.48473e-30	1.20935e-30	2.46093	0.42211	0.672944	0.949114		248	1	364	491	325	2	0	0	1	4	0	8.75584	9.13795	8.69495	3.43204	2.62896	2.62896	3.17739	3.74422	2.62896
ENSMUSG00000026039	68549	151246	Sgo2a	shugoshin 2A	protein_coding	GO:0000775 (chromosome, centromeric region); GO:0051754 (meiotic sister chromatid cohesion, centromeric); GO:0005634 (nucleus); GO:0005654 (nucleoplasm); GO:0016604 (nuclear body); GO:0005694 (chromosome); GO:0000780 (condensed nuclear chromosome, centromeric region); GO:0007049 (cell cycle); GO:0051301 (cell division); GO:0007140 (male meiotic nuclear division); GO:0008104 (protein localization)…	1.53862e-101	8.66077e-99	6.5633e-99	24.4399	17.8485	2.96645e-71	1.29708e-68	1.03306e-68	25.3265	21.6103	1.43602e-103	4.41162e-101	3.59338e-101	1.01976	0.158174	0.87432	0.965893	0.959737	6202	6	34	35	38	1103	1044	1246	1083	1063	1233	5.66818	5.66965	5.87627	10.0993	9.75656	10.1171	9.95439	10.0287	10.1188
ENSMUSG00000041762	68526	151556	Gpr155	G protein-coupled receptor 155	protein_coding	GO:0016021 (integral component of membrane); GO:0055085 (transmembrane transport); GO:0035556 (intracellular signal transduction); GO:0016020 (membrane); GO:0003674 (molecular_function); GO:0050890 (cognition)	2.75454e-100	1.52331e-97	1.15439e-97	-11.2033	-15.8099	2.66054e-56	6.43136e-54	5.12229e-54	-16.3015	-18.3703	2.27055e-75	3.18233e-73	2.59209e-73	-1.47821	-1.81114	0.0701196	0.411265	0.280705	921	1	1381	1192	932	113	144	150	76	83	108	10.6491	10.3989	10.1868	6.94463	7.01889	7.17312	6.3337	6.5323	6.75932
ENSMUSG00000024529	16948	4015	Lox	lysyl oxidase	protein_coding	GO:0055114 (oxidation-reduction process); GO:0005507 (copper ion binding); GO:0016641 (oxidoreductase activity, acting on the CH-NH2 group of donors, oxygen as acceptor); GO:0005615 (extracellular space); GO:0005623 (cell); GO:0046872 (metal ion binding); GO:0005634 (nucleus); GO:0010468 (regulation of gene expression); GO:0005515 (protein binding); GO:0016491 (oxidoreductase activity); GO:000557…	4.41329e-100	2.39855e-97	1.81767e-97	203.882	13.8692	9.73607e-44	1.27525e-41	1.01568e-41	1188.74	20.6714	6.26938e-95	1.50139e-92	1.22292e-92	5.7247	9.22793	2.75906e-20	2.43284e-17	1.57672e-17	7116	6	3	1	7	582	1030	1363	4184	6272	5804	3.68449	3.23893	4.24956	9.19136	9.73736	10.2452	11.8909	12.5753	12.3411
ENSMUSG00000029802	26357	9429	Abcg2	ATP binding cassette subfamily G member 2 (Junior blood group)	protein_coding	GO:0016021 (integral component of membrane); GO:0005524 (ATP binding); GO:0055085 (transmembrane transport); GO:0042626 (ATPase-coupled transmembrane transporter activity); GO:0016020 (membrane); GO:0016887 (ATPase activity); GO:0000166 (nucleotide binding); GO:0008092 (cytoskeletal protein binding); GO:0015562 (efflux transmembrane transporter activity); GO:0042887 (amide transmembrane transport…	2.56666e-99	1.37129e-96	1.03919e-96	6.79973	15.2135	2.87774e-52	5.57495e-50	4.44019e-50	12.1917	23.1692	9.31262e-119	3.98921e-116	3.24932e-116	1.76341	5.08363	3.70295e-07	2.688e-05	1.74209e-05	7095	6	276	331	303	2661	2896	2487	4222	4454	5143	8.36946	8.58409	8.59691	11.3603	11.2153	11.1062	11.9039	12.0827	12.1671
ENSMUSG00000032332	12816	1303	Col12a1	collagen, type XII, alpha 1	protein_coding	GO:0005515 (protein binding); GO:0005615 (extracellular space); GO:0005576 (extracellular region); GO:0003429 (growth plate cartilage chondrocyte morphogenesis); GO:0031012 (extracellular matrix); GO:0062023 (collagen-containing extracellular matrix); GO:0007155 (cell adhesion); GO:0005581 (collagen trimer); GO:0030020 (extracellular matrix structural constituent conferring tensile strength); GO:…	4.11358e-99	2.16114e-96	1.63776e-96	62.5587	26.5903	8.79023e-156	2.6136e-152	2.08161e-152	46.2289	24.686	1.51231e-134	8.36279e-132	6.81171e-132	-1.3762	-2.10383	0.0353931	0.2719	0.182047	6105	6	186	271	236	13866	24498	18824	10174	14502	15111	7.8254	8.30563	8.24917	13.7364	14.2892	14.0193	13.1701	13.7829	13.7194
ENSMUSG00000100502			Gm28286	predicted gene 28286	lincRNA		1.01392e-98	5.23947e-96	3.97057e-96	-93.5481	-14.3205	1.62933e-46	2.45913e-44	1.95859e-44	-289.385	-11.9822	4.40445e-33	1.32894e-31	1.08246e-31	-3.30616	-1.01399	0.310586	0.840738		1264	1	381	415	365	9	2	5	1	0	4	8.81987	8.90106	8.85775	4.26546	3.36241	3.81317	3.17739	2.62896	3.69978
ENSMUSG00000033902	26390	23005	Mapkbp1	mitogen-activated protein kinase binding protein 1	protein_coding	GO:0005515 (protein binding); GO:0043124 (negative regulation of I-kappaB kinase/NF-kappaB signaling); GO:1900425 (negative regulation of defense response to bacterium); GO:2000483 (negative regulation of interleukin-8 secretion); GO:0005654 (nucleoplasm); GO:0005730 (nucleolus); GO:0005737 (cytoplasm); GO:0097431 (mitotic spindle pole)	3.7155e-98	1.88903e-95	1.43155e-95	-6.41159	-13.1943	9.46852e-40	9.87815e-38	7.86751e-38	-11.1499	-29.1302	1.49073e-186	1.81356e-183	1.4772e-183	-1.7658	-4.15097	3.31068e-05	0.00124068	0.000804082	914	1	10748	10275	10370	1555	2205	2665	1211	1082	1219	13.5997	13.4949	13.6488	10.5901	10.8244	11.2054	10.1137	10.054	10.1025
ENSMUSG00000043003	242505	158158	Rasef	RAS and EF hand domain containing	protein_coding	GO:0005525 (GTP binding); GO:0003924 (GTPase activity); GO:0048471 (perinuclear region of cytoplasm); GO:0005829 (cytosol); GO:0005737 (cytoplasm); GO:0000166 (nucleotide binding); GO:0042802 (identical protein binding); GO:0019003 (GDP binding); GO:0005509 (calcium ion binding)	1.34018e-97	6.7056e-95	5.08164e-95	-3.83505	-11.3912	4.62454e-30	2.58461e-28	2.05853e-28	-8.56348	-21.9611	6.78784e-107	2.21984e-104	1.80812e-104	-2.269	-6.97666	3.02279e-12	7.88029e-10	5.10721e-10	1736	1	7738	7337	7828	2071	2893	2876	1139	966	1240	13.1262	13.0097	13.2435	11.0006	11.2138	11.3148	10.0262	9.8924	10.1269
ENSMUSG00000047246	319179	8343	H2bc6	H2B clustered histone 6	protein_coding	GO:0003677 (DNA binding); GO:0000786 (nucleosome); GO:0046982 (protein heterodimerization activity); GO:0005615 (extracellular space); GO:0005634 (nucleus); GO:0005654 (nucleoplasm); GO:0005829 (cytosol); GO:0005694 (chromosome); GO:0042802 (identical protein binding); GO:0019731 (antibacterial humoral response); GO:0050830 (defense response to Gram-positive bacterium); GO:0061844 (antimicrobial …	8.7632e-97	4.31615e-94	3.27087e-94	-13.5034	-16.6772	1.92086e-62	6.5647e-60	5.22849e-60	-10.3949	-16.3657	3.36039e-60	3.01484e-58	2.45566e-58	1.27947	1.13302	0.257204	0.788443	0.58144	229	1	837	1139	925	79	98	103	105	128	113	9.93384	10.3339	10.176	6.48591	6.5235	6.68349	6.74158	7.0916	6.81769
ENSMUSG00000040712	216874	23125	Camta2	calmodulin binding transcription activator 2	protein_coding	GO:0003677 (DNA binding); GO:0005515 (protein binding); GO:0005634 (nucleus); GO:0043565 (sequence-specific DNA binding); GO:0045944 (positive regulation of transcription by RNA polymerase II); GO:0003682 (chromatin binding); GO:0006357 (regulation of transcription by RNA polymerase II); GO:0008134 (transcription factor binding); GO:0042826 (histone deacetylase binding); GO:0014898 (cardiac muscl…	1.02649e-96	4.97798e-94	3.77241e-94	-7.39092	-15.0791	2.22322e-51	4.13144e-49	3.29051e-49	-9.59259	-20.0002	5.48478e-89	1.14256e-86	9.30647e-87	-1.31769	-1.85148	0.0640999	0.389484	0.264992	3359	3	3527	3062	2839	472	532	656	439	417	364	11.9951	11.7519	11.7835	8.89614	8.80346	9.20583	8.67753	8.70468	8.39605
ENSMUSG00000075225	75973		Ccdc162	coiled-coil domain containing 162	protein_coding	GO:0003674 (molecular_function); GO:0008150 (biological_process); GO:0005575 (cellular_component)	1.47211e-96	7.03091e-94	5.32816e-94	-19.2155	-15.823	2.15843e-56	5.26038e-54	4.18966e-54	-28.4954	-21.5185	1.04423e-102	3.05378e-100	2.48738e-100	-1.50708	-2.25471	0.0241517	0.213109	0.14183	3537	3	5007	5824	7722	497	347	405	303	229	287	12.4993	12.677	13.2239	8.96874	8.20775	8.52842	8.16171	7.87399	8.06703
ENSMUSG00000033065	18642	5213	Pfkm	phosphofructokinase, muscle	protein_coding	GO:0003872 (6-phosphofructokinase activity); GO:0006096 (glycolytic process); GO:0006002 (fructose 6-phosphate metabolic process); GO:0061615 (glycolytic process through fructose-6-phosphate); GO:0005524 (ATP binding); GO:0005737 (cytoplasm); GO:0005623 (cell); GO:0016740 (transferase activity); GO:0046872 (metal ion binding); GO:0003824 (catalytic activity); GO:0008152 (metabolic process); GO:00…	6.33026e-94	2.97824e-91	2.25697e-91	-7.25889	-14.9924	8.22842e-51	1.48276e-48	1.18095e-48	-8.18484	-19.0283	9.94984e-81	1.57612e-78	1.28379e-78	-1.1454	-0.865376	0.386833	0.898802	0.703694	920	1	2119	2258	1779	280	417	412	279	302	353	11.2629	11.3144	11.1122	8.16782	8.46289	8.55234	8.04789	8.25511	8.3534
ENSMUSG00000035557	16667	3872	Krt17	keratin 17	protein_coding	GO:0005198 (structural molecule activity); GO:0071944 (cell periphery); GO:0005737 (cytoplasm); GO:0005515 (protein binding); GO:0005882 (intermediate filament); GO:0045109 (intermediate filament organization); GO:0007165 (signal transduction); GO:0042289 (MHC class II protein binding); GO:0045111 (intermediate filament cytoskeleton); GO:0045727 (positive regulation of translation); GO:0051798 (p…	3.11256e-93	1.44286e-90	1.09343e-90	15.7608	13.2168	7.02095e-40	7.37646e-38	5.87502e-38	108.415	25.3122	2.34247e-141	1.42488e-138	1.1606e-138	6.76917	14.0471	8.02769e-45	8.02234e-41	5.19927e-41	5227	4	372	274	151	6180	5291	4570	39374	33510	33725	8.78633	8.32091	7.63677	12.5721	12.0814	11.9803	15.121	14.9905	14.8769
ENSMUSG00000024059	78785	79745	Clip4	CAP-GLY domain containing linker protein family, member 4	protein_coding	GO:0005515 (protein binding); GO:0016020 (membrane); GO:0016021 (integral component of membrane); GO:0003674 (molecular_function); GO:0008150 (biological_process); GO:0043231 (intracellular membrane-bounded organelle)	2.90486e-92	1.32706e-89	1.00567e-89	-5.3213	-13.8934	6.94927e-44	9.18322e-42	7.31403e-42	-6.28331	-19.15	9.67073e-82	1.57286e-79	1.28114e-79	-1.20106	-1.5384	0.123952	0.564765	0.395529	270	1	8278	8529	8966	1953	2535	1855	1693	1530	1905	13.2234	13.2265	13.4391	10.9165	11.0243	10.686	10.5925	10.5489	10.7408
ENSMUSG00000047534	217653	55320	Mis18bp1	MIS18 binding protein 1	protein_coding	GO:0003677 (DNA binding); GO:0005634 (nucleus); GO:0005694 (chromosome); GO:0005515 (protein binding); GO:0000775 (chromosome, centromeric region); GO:0007049 (cell cycle); GO:0051301 (cell division); GO:0000778 (condensed nuclear chromosome kinetochore)	3.83008e-92	1.72474e-89	1.30704e-89	27.1114	16.0754	3.7968e-58	9.73192e-56	7.75104e-56	28.8939	18.2032	4.86784e-74	6.52204e-72	5.31237e-72	1.05003	0.394939	0.692888	0.949913	0.88478	8441	6	22	28	15	688	758	837	736	718	879	5.19826	5.42309	4.88953	9.42809	9.30241	9.55087	9.40553	9.47079	9.63701
ENSMUSG00000021223	170721	89932	Papln	papilin, proteoglycan-like sulfated glycoprotein	protein_coding	GO:0004867 (serine-type endopeptidase inhibitor activity); GO:0008233 (peptidase activity); GO:0006508 (proteolysis); GO:0010951 (negative regulation of endopeptidase activity); GO:0005576 (extracellular region); GO:0030414 (peptidase inhibitor activity); GO:0010466 (negative regulation of peptidase activity); GO:0005604 (basement membrane); GO:0062023 (collagen-containing extracellular matrix); …	1.59333e-91	7.07393e-89	5.36076e-89	-8.53889	-13.1494	1.71485e-39	1.73428e-37	1.38127e-37	-18.7814	-30.8046	2.27472e-208	4.06961e-205	3.31481e-205	-2.23221	-5.12374	2.99535e-07	2.2283e-05	1.44416e-05	1768	1	20130	22122	16900	3065	2227	3597	1429	1170	1314	14.5043	14.6004	14.3529	11.5634	10.8386	11.6361	10.35	10.1656	10.2096
ENSMUSG00000070867	666048	388630	Trabd2b	TraB domain containing 2B	protein_coding	GO:0016020 (membrane); GO:0016021 (integral component of membrane); GO:0046872 (metal ion binding); GO:0005886 (plasma membrane); GO:0016787 (hydrolase activity); GO:0008233 (peptidase activity); GO:0006508 (proteolysis); GO:0005887 (integral component of plasma membrane); GO:0016055 (Wnt signaling pathway); GO:0008237 (metallopeptidase activity); GO:0004222 (metalloendopeptidase activity); GO:00…	3.50082e-91	1.53268e-88	1.16149e-88	-29.4778	-18.3331	4.50452e-75	2.19562e-72	1.74871e-72	-22.1578	-17.2076	2.3278e-66	2.56514e-64	2.08937e-64	1.30942	1.11138	0.266407	0.799968	0.592456	3451	3	1908	3123	1924	76	139	94	171	110	108	11.1124	11.7803	11.2246	6.43739	6.97262	6.56714	7.38239	6.89324	6.75932
ENSMUSG00000079339	667373	3434	Ifit1bl1	interferon induced protein with tetratricpeptide repeats 1B like 1	protein_coding	GO:0005515 (protein binding); GO:0005737 (cytoplasm); GO:0009615 (response to virus); GO:0050688 (regulation of defense response to virus); GO:0071357 (cellular response to type I interferon); GO:0071360 (cellular response to exogenous dsRNA); GO:0005829 (cytosol); GO:0003723 (RNA binding); GO:0051607 (defense response to virus)	3.8039e-91	1.64256e-88	1.24476e-88	69.0951	13.4233	4.4188e-41	4.86608e-39	3.87561e-39	1213.88	20.1074	6.3632e-90	1.35336e-87	1.10235e-87	17.3078	12.5956	2.23227e-36	9.56048e-33	6.19614e-33	4924	4	3	5	9	503	610	424	13882	7314	4632	3.68449	3.95582	4.44284	8.98563	8.99579	8.59243	13.6179	12.7966	12.0165
ENSMUSG00000038967	18604	5164	Pdk2	pyruvate dehydrogenase kinase, isoenzyme 2	protein_coding	GO:0004672 (protein kinase activity); GO:0016740 (transferase activity); GO:0005654 (nucleoplasm); GO:0005829 (cytosol); GO:0000166 (nucleotide binding); GO:0005524 (ATP binding); GO:0042802 (identical protein binding); GO:0042803 (protein homodimerization activity); GO:0005739 (mitochondrion); GO:0004674 (protein serine/threonine kinase activity); GO:0016301 (kinase activity); GO:0016310 (phosph…	4.79509e-91	2.04258e-88	1.54791e-88	-8.6569	-15.0915	1.84155e-51	3.44369e-49	2.74274e-49	-14.5822	-20.2512	3.46913e-91	7.59066e-89	6.18279e-89	-1.71133	-2.77519	0.00551687	0.0744356	0.0486135	1771	1	1780	2023	1601	248	239	321	185	116	161	11.0128	11.1566	10.961	8.00054	7.69619	8.20544	7.48808	6.96245	7.28267
ENSMUSG00000038020	268480	51195	Rapgefl1	Rap guanine nucleotide exchange factor (GEF)-like 1	protein_coding	GO:0005085 (guanyl-nucleotide exchange factor activity); GO:0007264 (small GTPase mediated signal transduction)	1.15035e-90	4.83483e-88	3.66393e-88	-13.085	-17.9055	1.06904e-71	4.74412e-69	3.77848e-69	-29.3804	-18.803	7.13879e-79	1.09105e-76	8.8869e-77	-2.28088	-3.2301	0.00123746	0.0244395	0.0158601	1757	1	1658	1537	1702	165	148	173	84	80	43	10.911	10.7627	11.0487	7.44631	7.05486	7.36303	6.45832	6.48594	5.64249
ENSMUSG00000025579	14387	2548	Gaa	glucosidase, alpha, acid	protein_coding	GO:0005975 (carbohydrate metabolic process); GO:0004553 (hydrolase activity, hydrolyzing O-glycosyl compounds); GO:0003824 (catalytic activity); GO:0030246 (carbohydrate binding); GO:0005623 (cell); GO:0016020 (membrane); GO:0016787 (hydrolase activity); GO:0016798 (hydrolase activity, acting on glycosyl bonds); GO:0008152 (metabolic process); GO:0005977 (glycogen metabolic process); GO:0005980 (…	1.45387e-89	6.03011e-87	4.56974e-87	-10.5461	-16.6367	3.77656e-62	1.26167e-59	1.00486e-59	-6.81232	-20.7387	1.54996e-95	3.77123e-93	3.07177e-93	1.52494	2.87498	0.00404051	0.0590612	0.0385406	3423	3	7026	6910	6435	805	694	999	1404	1102	1221	12.9871	12.9233	12.9612	9.65093	9.17773	9.8023	10.3248	10.0801	10.1049
ENSMUSG00000028780	20348	10512	Sema3c	sema domain, immunoglobulin domain (Ig), short basic domain, secreted, (semaphorin) 3C	protein_coding	GO:0005515 (protein binding); GO:0030215 (semaphorin receptor binding); GO:0005615 (extracellular space); GO:0003151 (outflow tract morphogenesis); GO:0005887 (integral component of plasma membrane); GO:0007275 (multicellular organism development); GO:0005576 (extracellular region); GO:0030154 (cell differentiation); GO:0009791 (post-embryonic development); GO:0007507 (heart development); GO:0007…	1.67936e-89	6.87491e-87	5.20994e-87	30.3058	21.1297	4.24201e-99	3.70963e-96	2.95456e-96	27.5503	30.5577	4.47092e-205	7.15677e-202	5.82937e-202	-1.11897	-0.752703	0.451629	0.926275	0.75295	6188	6	1421	1205	1385	35732	74002	51790	42353	47849	47480	10.69	10.4144	10.7533	15.1012	15.8835	15.4787	15.2262	15.5043	15.3702
ENSMUSG00000029769	232664	64753	Ccdc136	coiled-coil domain containing 136	protein_coding	GO:0016020 (membrane); GO:0016021 (integral component of membrane)	3.71339e-89	1.50069e-86	1.13725e-86	-6.64735	-15.4415	8.60617e-54	1.78942e-51	1.42519e-51	-7.04808	-17.7254	2.67081e-70	3.26225e-68	2.65719e-68	-1.07806	-0.502919	0.615021	0.948363	0.848548	286	1	2712	2773	2332	475	613	445	526	444	407	11.6173	11.6095	11.5008	8.90505	9.0027	8.66002	8.93124	8.79263	8.55163
ENSMUSG00000005355	12365	23581	Casp14	caspase 14	protein_coding	GO:0006508 (proteolysis); GO:0008234 (cysteine-type peptidase activity); GO:0004197 (cysteine-type endopeptidase activity); GO:0070268 (cornification); GO:0016787 (hydrolase activity); GO:0005634 (nucleus); GO:0005654 (nucleoplasm); GO:0005829 (cytosol); GO:0005737 (cytoplasm); GO:0008233 (peptidase activity); GO:0030154 (cell differentiation); GO:0005739 (mitochondrion); GO:0006919 (activation o…	5.184e-89	2.06848e-86	1.56754e-86	11149.9	10.9758	4.99804e-28	2.46855e-26	1.96609e-26	13227.1	11.4234	3.19552e-30	8.48807e-29	6.91376e-29	1.16512	0.744495	0.456577	0.926275	0.756613	6209	6	0	0	0	1734	4455	2025	3740	2844	2500	2.62896	2.62896	2.62896	10.7461	11.8341	10.8116	11.7296	11.4378	11.1305
ENSMUSG00000063632	20666	6664	Sox11	SRY (sex determining region Y)-box 11	protein_coding	GO:0003700 (DNA-binding transcription factor activity); GO:0003677 (DNA binding); GO:0005634 (nucleus); GO:0005654 (nucleoplasm); GO:0006355 (regulation of transcription, DNA-templated); GO:0005737 (cytoplasm); GO:0007275 (multicellular organism development); GO:0045944 (positive regulation of transcription by RNA polymerase II); GO:0000122 (negative regulation of transcription by RNA polymerase …	8.66779e-89	3.41533e-86	2.5882e-86	9200.35	10.7183	8.34983e-27	3.86706e-25	3.07994e-25	3821.65	9.97978	1.86886e-23	3.37727e-22	2.75087e-22	-2.43966	-4.34723	1.37866e-05	0.000595098	0.000385683	6346	6	1	0	0	3490	2682	6627	1936	1464	1727	3.24731	2.62896	2.62896	11.75	11.1052	12.5151	10.7845	10.4859	10.6004
ENSMUSG00000031833	546071	23031	Mast3	microtubule associated serine/threonine kinase 3	protein_coding	GO:0005515 (protein binding); GO:0005524 (ATP binding); GO:0000287 (magnesium ion binding); GO:0006468 (protein phosphorylation); GO:0004674 (protein serine/threonine kinase activity); GO:0004672 (protein kinase activity); GO:0016740 (transferase activity); GO:0000166 (nucleotide binding); GO:0035556 (intracellular signal transduction); GO:0016301 (kinase activity); GO:0016310 (phosphorylation); …	1.22999e-88	4.78663e-86	3.62741e-86	-7.94573	-14.8762	4.70703e-50	8.2326e-48	6.5569e-48	-8.92187	-19.0267	1.02427e-80	1.6141e-78	1.31472e-78	-1.14016	-0.91595	0.359693	0.881013	0.681107	3531	3	4605	4516	5128	655	743	947	768	587	643	12.3788	12.3109	12.6343	9.35846	9.27414	9.72627	9.46584	9.18571	9.19409
ENSMUSG00000048373	14181	9982	Fgfbp1	fibroblast growth factor binding protein 1	protein_coding	GO:0016020 (membrane); GO:0005886 (plasma membrane); GO:0009986 (cell surface); GO:0005576 (extracellular region); GO:0005615 (extracellular space); GO:0008284 (positive regulation of cell population proliferation); GO:0017134 (fibroblast growth factor binding); GO:0019838 (growth factor binding); GO:0090050 (positive regulation of cell migration involved in sprouting angiogenesis); GO:1903589 (p…	1.73374e-88	6.66476e-86	5.05069e-86	34.9158	16.5059	3.32822e-61	1.05274e-58	8.38464e-59	119.342	29.8146	2.53007e-195	3.66426e-192	2.98463e-192	3.35765	7.50316	6.22987e-14	2.3642e-11	1.53223e-11	6887	6	61	58	95	4082	2711	2852	12012	9165	10926	6.36267	6.26623	7.01821	11.9753	11.1206	11.3027	13.4094	13.1216	13.2521
ENSMUSG00000029370	73246	166824	Rassf6	Ras association (RalGDS/AF-6) domain family member 6	protein_coding	GO:0007165 (signal transduction); GO:0042981 (regulation of apoptotic process); GO:0005575 (cellular_component); GO:0005515 (protein binding); GO:0006915 (apoptotic process); GO:0043065 (positive regulation of apoptotic process)	2.13441e-88	8.10614e-86	6.14299e-86	-7.04555	-13.4853	1.90974e-41	2.13468e-39	1.70018e-39	-9.74148	-23.6655	8.17477e-124	3.88481e-121	3.16428e-121	-1.40423	-2.19863	0.0279044	0.233484	0.155621	918	1	3612	3856	3071	447	763	754	464	445	433	12.0293	12.0835	11.8964	8.8197	9.31171	9.40281	8.75512	8.79579	8.63816
ENSMUSG00000063531	20349	9723	Sema3e	sema domain, immunoglobulin domain (Ig), short basic domain, secreted, (semaphorin) 3E	protein_coding	GO:0005515 (protein binding); GO:0030215 (semaphorin receptor binding); GO:0005615 (extracellular space); GO:0005887 (integral component of plasma membrane); GO:0007275 (multicellular organism development); GO:0005576 (extracellular region); GO:0030154 (cell differentiation); GO:0007399 (nervous system development); GO:0001525 (angiogenesis); GO:0008360 (regulation of cell shape); GO:0050919 (neg…	2.40969e-88	9.04266e-86	6.85271e-86	319.665	24.4713	2.98742e-132	4.93472e-129	3.93028e-129	679.847	25.0162	4.07885e-138	2.2973e-135	1.87121e-135	2.09122	4.74245	2.1115e-06	0.000121502	7.87455e-05	6124	6	34	56	12	14067	13704	13866	19719	32759	32207	5.66818	6.22324	4.68555	13.7571	13.4519	13.5786	14.1238	14.9578	14.8105
ENSMUSG00000032068	76509	349633	Plet1	placenta expressed transcript 1	protein_coding	GO:0016020 (membrane); GO:0009897 (external side of plasma membrane); GO:0005886 (plasma membrane); GO:0016324 (apical plasma membrane); GO:0030154 (cell differentiation); GO:0031225 (anchored component of membrane); GO:0030335 (positive regulation of cell migration); GO:0001953 (negative regulation of cell-matrix adhesion); GO:0035313 (wound healing, spreading of epidermal cells)	7.6942e-88	2.85337e-85	2.16234e-85	-14.8099	-14.1813	1.19658e-45	1.75261e-43	1.39587e-43	-34.1956	-18.8526	2.79883e-79	4.34304e-77	3.53752e-77	-2.34407	-6.95966	3.41091e-12	8.81544e-10	5.71327e-10	1630	1	161164	138597	69621	10108	10044	11859	5250	3863	4217	17.5047	17.2472	16.3947	13.2808	13.0042	13.3533	12.2174	11.8779	11.8815
ENSMUSG00000021765	14313	10468	Fst	follistatin	protein_coding	GO:0005515 (protein binding); GO:0005615 (extracellular space); GO:0005634 (nucleus); GO:0005737 (cytoplasm); GO:0005576 (extracellular region); GO:0007275 (multicellular organism development); GO:0030154 (cell differentiation); GO:0000122 (negative regulation of transcription by RNA polymerase II); GO:0002244 (hematopoietic progenitor cell differentiation); GO:0001501 (skeletal system developmen…	8.08102e-88	2.96198e-85	2.24464e-85	87.7886	22.5068	3.56019e-112	4.6024e-109	3.66561e-109	219.85	25.2044	3.58213e-140	2.13621e-137	1.74e-137	2.46546	5.43742	5.4059e-08	5.11258e-06	3.31346e-06	7006	6	93	59	39	5358	7831	8673	12637	21660	17289	6.89916	6.28725	5.90667	12.3667	12.6457	12.9025	13.4825	14.3613	13.9135
ENSMUSG00000032366	22003		Tpm1	tropomyosin 1, alpha	protein_coding	GO:0032991 (protein-containing complex); GO:0005737 (cytoplasm); GO:0003779 (actin binding); GO:0042802 (identical protein binding); GO:0042803 (protein homodimerization activity); GO:0046982 (protein heterodimerization activity); GO:0015629 (actin cytoskeleton); GO:0005856 (cytoskeleton); GO:0001701 (in utero embryonic development); GO:0005884 (actin filament); GO:0051015 (actin filament binding…	8.98894e-88	3.25689e-85	2.46813e-85	6.81264	19.9692	1.02169e-88	7.06461e-86	5.62665e-86	5.01256	16.3652	3.39103e-60	3.03337e-58	2.47076e-58	-1.38114	-3.08692	0.00202245	0.0349937	0.0227714	6349	6	21604	20595	20708	168695	200734	189861	151510	115850	126165	14.6062	14.4973	14.6459	17.34	17.323	17.3526	17.0647	16.7797	16.7799
ENSMUSG00000038058	107607	10392	Nod1	nucleotide-binding oligomerization domain containing 1	protein_coding	GO:0005515 (protein binding); GO:0042981 (regulation of apoptotic process); GO:0016020 (membrane); GO:0005886 (plasma membrane); GO:0005737 (cytoplasm); GO:0000166 (nucleotide binding); GO:0005524 (ATP binding); GO:0042802 (identical protein binding); GO:0042803 (protein homodimerization activity); GO:0035556 (intracellular signal transduction); GO:0002376 (immune system process); GO:0045087 (inn…	1.29449e-86	4.63691e-84	3.51394e-84	-8.72348	-15.6973	1.57743e-55	3.66419e-53	2.91837e-53	-8.31632	-16.7143	1.03104e-62	9.92348e-61	8.08293e-61	1.03158	0.161725	0.871522	0.965246	0.959035	1088	1	1173	1196	990	169	158	171	201	137	165	10.4155	10.4037	10.273	7.47853	7.14104	7.34748	7.60007	7.18138	7.3154
ENSMUSG00000117922			Gm50397	predicted gene, 50397	lincRNA		1.33202e-86	4.71774e-84	3.5752e-84	178.489	5.28163	1.28037e-07	9.64999e-07	7.68578e-07	2553.72	9.46242	3.00894e-21	4.76884e-20	3.88435e-20	13.9962	13.1146	2.71785e-39	1.62962e-35	1.05616e-35	5249	4	0	0	0	23	59	49	616	568	570	2.62896	2.62896	2.62896	5.08146	5.90498	5.77778	9.15382	9.13926	9.02409
ENSMUSG00000043639	73713	282996	Rbm20	RNA binding motif protein 20	protein_coding	GO:0008270 (zinc ion binding); GO:0005634 (nucleus); GO:0003676 (nucleic acid binding); GO:0043484 (regulation of RNA splicing); GO:0003723 (RNA binding); GO:0003729 (mRNA binding); GO:0006397 (mRNA processing); GO:0008380 (RNA splicing); GO:0007507 (heart development); GO:0033120 (positive regulation of RNA splicing); GO:0006417 (regulation of translation)	2.87359e-86	1.00646e-83	7.62716e-84	-32.0686	-16.4895	4.36724e-61	1.36685e-58	1.08864e-58	-56.884	-18.4296	7.59925e-76	1.07002e-73	8.71557e-74	-1.80405	-1.92697	0.0539828	0.352447	0.238768	989	1	1748	1514	2611	85	64	90	29	44	57	10.9868	10.7411	11.6632	6.57829	6.00103	6.51223	5.23229	5.76544	5.96792
ENSMUSG00000006205	56213	5654	Htra1	HtrA serine peptidase 1	protein_coding	GO:0005576 (extracellular region); GO:0005515 (protein binding); GO:0006508 (proteolysis); GO:0004252 (serine-type endopeptidase activity); GO:0005520 (insulin-like growth factor binding); GO:0016020 (membrane); GO:0005886 (plasma membrane); GO:0016787 (hydrolase activity); GO:0008233 (peptidase activity); GO:0005737 (cytoplasm); GO:0042802 (identical protein binding); GO:0008236 (serine-type pep…	4.48066e-86	1.55208e-83	1.1762e-83	21.159	19.0936	2.85206e-81	1.76667e-78	1.40708e-78	21.9064	20.6627	7.50561e-95	1.76958e-92	1.44137e-92	1.01818	0.188709	0.850321	0.95773	0.950946	6152	6	624	945	1039	23075	26481	22654	24124	22493	24895	9.51633	10.0674	10.342	14.4706	14.4014	14.2863	14.4145	14.4157	14.4392
ENSMUSG00000041986	270162	55531	Elmod1	ELMO/CED-12 domain containing 1	protein_coding	GO:0005096 (GTPase activator activity); GO:0043547 (positive regulation of GTPase activity)	1.49944e-85	5.13753e-83	3.89332e-83	154.729	16.2729	1.53656e-59	4.11589e-57	3.27812e-57	255.755	10.5747	3.903e-26	8.16408e-25	6.64986e-25	1.64361	3.23652	0.00120998	0.0239599	0.0155489	6909	6	7	1	14	1741	1403	1284	2159	2101	2919	4.19889	3.23893	4.82501	10.7519	10.1777	10.16	10.9408	11.0033	11.3529
ENSMUSG00000037736	77569	22998	Limch1	LIM and calponin homology domains 1	protein_coding	GO:0005515 (protein binding); GO:0003779 (actin binding); GO:0031032 (actomyosin structure organization); GO:0046872 (metal ion binding); GO:0005737 (cytoplasm); GO:0005856 (cytoskeleton); GO:0001934 (positive regulation of protein phosphorylation); GO:0001725 (stress fiber); GO:0030336 (negative regulation of cell migration); GO:0051496 (positive regulation of stress fiber assembly); GO:0016460 …	1.61761e-85	5.48282e-83	4.15499e-83	-3.34502	-8.80287	1.33356e-18	3.27152e-17	2.60562e-17	-13.418	-19.1866	4.78643e-82	7.8689e-80	6.40942e-80	-4.07638	-9.86414	5.95434e-23	6.3754e-20	4.13189e-20	2253	1	1344	1548	1737	542	633	636	154	140	137	10.6102	10.7729	11.0779	9.09086	9.04793	9.1621	7.24264	7.2101	7.06891
ENSMUSG00000078350	68859	388588	Smim1	small integral membrane protein 1	protein_coding	GO:0016020 (membrane); GO:0016021 (integral component of membrane); GO:0005886 (plasma membrane); GO:0008150 (biological_process); GO:0009986 (cell surface); GO:0042803 (protein homodimerization activity)	8.10319e-85	2.71733e-82	2.05924e-82	-5.87158	-12.2391	1.92136e-34	1.43537e-32	1.14321e-32	-10.2558	-18.6857	6.47531e-78	9.74951e-76	7.94123e-76	-1.77481	-3.24318	0.00118204	0.0234997	0.0152504	912	1	1236	1019	1103	193	301	258	131	136	141	10.4904	10.1749	10.4275	7.658	8.01157	7.90459	7.02896	7.17168	7.10682
ENSMUSG00000028555	230603	22996	Ttc39a	tetratricopeptide repeat domain 39A	protein_coding	GO:0005515 (protein binding); GO:0003674 (molecular_function); GO:0008150 (biological_process); GO:0005575 (cellular_component)	1.23736e-84	4.1057e-82	3.11138e-82	-4.50073	-12.1728	4.33774e-34	3.1767e-32	2.5301e-32	-6.85893	-17.4163	6.20449e-68	7.20241e-66	5.86656e-66	-1.54859	-3.18955	0.00142492	0.0271751	0.0176346	1773	1	1634	1999	1545	476	503	512	340	274	325	10.8901	11.1395	10.9099	8.90801	8.72486	8.85666	8.32127	8.12057	8.23878
ENSMUSG00000026610	26381	2104	Esrrg	estrogen-related receptor gamma	protein_coding	GO:0003677 (DNA binding); GO:0003707 (steroid hormone receptor activity); GO:0008270 (zinc ion binding); GO:0006355 (regulation of transcription, DNA-templated); GO:0005634 (nucleus); GO:0005496 (steroid binding); GO:0003700 (DNA-binding transcription factor activity); GO:0043565 (sequence-specific DNA binding); GO:0004879 (nuclear receptor activity); GO:0048384 (retinoic acid receptor signaling …	8.67965e-84	2.85e-81	2.15979e-81	-48.9103	-15.0157	5.79881e-51	1.05777e-48	8.42464e-49	-65.5043	-19.1151	1.89234e-81	3.06137e-79	2.49356e-79	-1.37052	-0.531558	0.595032	0.948363	0.839857	137	1	629	570	588	19	6	22	8	12	14	9.52766	9.34883	9.53116	4.8958	3.87405	4.93114	4.12198	4.47959	4.53655
ENSMUSG00000031958	52815	197257	Ldhd	lactate dehydrogenase D	protein_coding	GO:0050660 (flavin adenine dinucleotide binding); GO:0055114 (oxidation-reduction process); GO:0003824 (catalytic activity); GO:0016491 (oxidoreductase activity); GO:0071949 (FAD binding); GO:0005739 (mitochondrion); GO:0005515 (protein binding); GO:0005743 (mitochondrial inner membrane); GO:0006754 (ATP biosynthetic process); GO:1903457 (lactate catabolic process); GO:0004458 (D-lactate dehydrog…	1.24793e-83	4.0554e-81	3.07326e-81	-14.735	-16.1338	1.47618e-58	3.8501e-56	3.06643e-56	-13.3786	-19.2312	2.0291e-82	3.40955e-80	2.77717e-80	1.08307	0.428577	0.668231	0.948363	0.872211	1095	1	3576	3872	4416	420	311	308	435	289	389	12.0149	12.0895	12.419	8.73232	8.05655	8.14829	8.66472	8.1942	8.48854
ENSMUSG00000020573	30955	5294	Pik3cg	phosphatidylinositol-4,5-bisphosphate 3-kinase catalytic subunit gamma	protein_coding	GO:0005623 (cell); GO:0016020 (membrane); GO:0016740 (transferase activity); GO:0005886 (plasma membrane); GO:0005829 (cytosol); GO:0005737 (cytoplasm); GO:0000166 (nucleotide binding); GO:0005524 (ATP binding); GO:0042802 (identical protein binding); GO:0001932 (regulation of protein phosphorylation); GO:0046854 (phosphatidylinositol phosphorylation); GO:0048015 (phosphatidylinositol-mediated si…	6.94968e-83	2.23539e-80	1.69402e-80	-31.7443	-16.1149	2.00332e-58	5.17953e-56	4.12527e-56	-67.3603	-21.2469	3.52427e-100	9.48558e-98	7.72625e-98	-2.15682	-2.57408	0.0100508	0.116296	0.0764631	1303	1	3694	3472	2045	151	82	135	38	56	75	12.0616	11.9326	11.3122	7.32752	6.30121	7.0342	5.52097	6.04821	6.29958
ENSMUSG00000040327	78309	23113	Cul9	cullin 9	protein_coding	GO:0006511 (ubiquitin-dependent protein catabolic process); GO:0031625 (ubiquitin protein ligase binding); GO:0016567 (protein ubiquitination); GO:0000226 (microtubule cytoskeleton organization); GO:0031461 (cullin-RING ubiquitin ligase complex); GO:0007088 (regulation of mitotic nuclear division); GO:0016740 (transferase activity); GO:0046872 (metal ion binding); GO:0005829 (cytosol)	1.07766e-82	3.43131e-80	2.60031e-80	-4.40469	-11.6391	2.60807e-31	1.56975e-29	1.25024e-29	-6.99353	-19.3981	8.00942e-84	1.39199e-81	1.13381e-81	-1.61269	-3.67373	0.000239032	0.00639267	0.00414308	1782	1	2677	2514	2732	702	750	893	460	465	488	11.5986	11.4686	11.7283	9.45664	9.2874	9.64283	8.74298	8.85751	8.80569
ENSMUSG00000021403	20706		Serpinb9b	serine (or cysteine) peptidase inhibitor, clade B, member 9b	protein_coding	GO:0005615 (extracellular space); GO:0004867 (serine-type endopeptidase inhibitor activity); GO:0005515 (protein binding); GO:0005737 (cytoplasm); GO:0010951 (negative regulation of endopeptidase activity); GO:0001913 (T cell mediated cytotoxicity)	2.67905e-82	8.4449e-80	6.39971e-80	820.412	7.68844	1.48934e-14	2.5261e-13	2.01193e-13	15335.4	10.3762	3.18325e-25	6.36944e-24	5.18808e-24	18.3876	12.0086	3.20344e-33	9.6039e-30	6.22427e-30	5253	4	0	0	0	254	166	159	1722	4123	4657	2.62896	2.62896	2.62896	8.03342	7.20644	7.25045	10.6168	11.9716	12.0243
ENSMUSG00000052951			C130021I20Rik	Riken cDNA C130021I20 gene	antisense		4.32339e-82	1.34933e-79	1.02255e-79	-9.68301	-16.4426	9.47307e-61	2.78874e-58	2.22111e-58	-14.2139	-18.0945	3.52384e-73	4.5606e-71	3.71473e-71	-1.49039	-2.44017	0.0146804	0.15229	0.10072	3360	3	10303	8351	8221	1151	1060	1383	1028	597	738	13.5387	13.1961	13.3141	10.1601	9.7782	10.266	9.88016	9.20957	9.38901
ENSMUSG00000010307	67893	144110	Tmem86a	transmembrane protein 86A	protein_coding	GO:0016021 (integral component of membrane); GO:0016020 (membrane); GO:0047408 (alkenylglycerophosphocholine hydrolase activity); GO:0047409 (alkenylglycerophosphoethanolamine hydrolase activity)	1.60041e-81	4.9459e-79	3.7481e-79	-22.6655	-14.4494	2.52892e-47	3.9996e-45	3.1855e-45	-54.3372	-29.418	3.23308e-190	4.27526e-187	3.48231e-187	-2.43604	-3.81199	0.000137852	0.00400076	0.00259289	1001	1	8831	9846	10889	740	336	587	222	179	282	13.3166	13.4334	13.7192	9.5314	8.16321	9.04901	7.73497	7.53909	8.04282
ENSMUSG00000029650	71706	283537	Slc46a3	solute carrier family 46, member 3	protein_coding	GO:0055085 (transmembrane transport); GO:0016020 (membrane); GO:0016021 (integral component of membrane); GO:0003674 (molecular_function); GO:0008150 (biological_process)	2.75791e-81	8.44028e-79	6.39621e-79	-20.8985	-13.8148	2.07392e-43	2.63521e-41	2.09883e-41	-66.964	-20.69	4.26639e-95	1.02983e-92	8.3882e-93	-3.25442	-3.62491	0.000289067	0.00752931	0.00487974	1779	1	1177	1330	1811	85	61	123	34	23	24	10.4204	10.5556	11.1378	6.57829	5.94419	6.91251	5.40005	5.06896	5.02684
ENSMUSG00000029581	14086	6624	Fscn1	fascin actin-bundling protein 1	protein_coding	GO:0051015 (actin filament binding); GO:0007015 (actin filament organization); GO:0030036 (actin cytoskeleton organization); GO:0016477 (cell migration); GO:0030674 (protein binding, bridging); GO:0005829 (cytosol); GO:0005515 (protein binding); GO:0005737 (cytoplasm); GO:0005886 (plasma membrane); GO:0030054 (cell junction); GO:0003779 (actin binding); GO:0007163 (establishment or maintenance of…	3.65694e-81	1.1084e-78	8.39971e-79	94.8025	23.2836	6.49565e-120	9.65676e-117	7.69118e-117	79.0506	25.1934	4.73263e-140	2.76804e-137	2.25464e-137	-1.21681	-1.15617	0.247614	0.775215	0.570445	6081	6	115	78	66	10048	8052	13513	6512	8619	10274	7.17792	6.63706	6.54888	13.2722	12.6858	13.5415	12.5274	13.0331	13.1634
ENSMUSG00000049313	20660	6653	Sorl1	sortilin-related receptor, LDLR class A repeats-containing	protein_coding	GO:0016021 (integral component of membrane); GO:0005515 (protein binding); GO:0005623 (cell); GO:0016020 (membrane); GO:0000139 (Golgi membrane); GO:0005794 (Golgi apparatus); GO:0005615 (extracellular space); GO:0005886 (plasma membrane); GO:0048471 (perinuclear region of cytoplasm); GO:0031410 (cytoplasmic vesicle); GO:0007275 (multicellular organism development); GO:0005576 (extracellular regi…	8.45352e-81	2.53783e-78	1.92322e-78	-8.89484	-14.0779	5.19156e-45	7.38567e-43	5.88236e-43	-11.4964	-24.1701	4.59593e-129	2.41001e-126	1.96302e-126	-1.31147	-1.77592	0.0757462	0.43329	0.296365	3364	3	25224	24077	24717	3187	2925	4692	3101	2377	2559	14.8296	14.7225	14.9011	11.6195	11.2296	12.0182	11.4604	11.1803	11.1639
ENSMUSG00000035458	21954	7137	Tnni3	troponin I, cardiac 3	protein_coding	GO:0005861 (troponin complex); GO:0005623 (cell); GO:0046872 (metal ion binding); GO:0005737 (cytoplasm); GO:0003779 (actin binding); GO:0001570 (vasculogenesis); GO:0007507 (heart development); GO:0019901 (protein kinase binding); GO:0030016 (myofibril); GO:0043292 (contractile fiber); GO:0006874 (cellular calcium ion homeostasis); GO:0051015 (actin filament binding); GO:0019904 (protein domain …	1.41814e-80	4.21723e-78	3.1959e-78	-6.55991	-12.2536	1.60786e-34	1.21029e-32	9.63945e-33	-15.1253	-17.0849	1.92302e-65	2.01679e-63	1.64273e-63	-2.34554	-3.95549	7.63795e-05	0.00247285	0.00160265	1776	1	752	725	886	149	165	157	64	53	79	9.7814	9.69004	10.1146	7.30972	7.19843	7.23362	6.12359	5.98264	6.36385
ENSMUSG00000048960	109294	80243	Prex2	phosphatidylinositol-3,4,5-trisphosphate-dependent Rac exchange factor 2	protein_coding	GO:0005515 (protein binding); GO:0005085 (guanyl-nucleotide exchange factor activity); GO:0035556 (intracellular signal transduction); GO:0030676 (Rac guanyl-nucleotide exchange factor activity); GO:0005886 (plasma membrane); GO:0043547 (positive regulation of GTPase activity); GO:0007186 (G protein-coupled receptor signaling pathway); GO:0048813 (dendrite morphogenesis); GO:0005096 (GTPase activ…	2.17359e-80	6.40336e-78	4.85259e-78	39.9749	15.1542	7.11188e-52	1.34686e-49	1.07272e-49	7.08894	6.59873	4.14691e-11	3.06424e-10	2.4959e-10	-5.72808	-11.0915	1.37908e-28	2.95319e-25	1.91396e-25	8685	6	8	13	13	498	705	579	115	87	99	4.29688	4.67011	4.75715	8.97157	9.19994	9.02967	6.85902	6.59186	6.64786
ENSMUSG00000020467	216616	2202	Efemp1	epidermal growth factor-containing fibulin-like extracellular matrix protein 1	protein_coding	GO:0005509 (calcium ion binding); GO:0062023 (collagen-containing extracellular matrix); GO:0007173 (epidermal growth factor receptor signaling pathway); GO:0005006 (epidermal growth factor-activated receptor activity); GO:0005615 (extracellular space); GO:0005737 (cytoplasm); GO:0005576 (extracellular region); GO:0008083 (growth factor activity); GO:0008284 (positive regulation of cell populatio…	2.74819e-80	8.02115e-78	6.07859e-78	117.578	19.0572	5.7247e-81	3.47373e-78	2.76667e-78	250.308	26.8718	4.69535e-159	3.48303e-156	2.83702e-156	2.09907	4.37445	1.21739e-05	0.000535937	0.00034734	6830	6	31	42	12	5417	3772	3452	10549	7473	8264	5.56476	5.87921	4.68555	12.3824	11.5948	11.577	13.2222	12.8276	12.8498
ENSMUSG00000072235	22142	7846	Tuba1a	tubulin, alpha 1A	protein_coding	GO:0005525 (GTP binding); GO:0007017 (microtubule-based process); GO:0005874 (microtubule); GO:0003924 (GTPase activity); GO:0005200 (structural constituent of cytoskeleton); GO:0000226 (microtubule cytoskeleton organization); GO:0015630 (microtubule cytoskeleton); GO:0005737 (cytoplasm); GO:0000166 (nucleotide binding); GO:0005856 (cytoskeleton); GO:0055037 (recycling endosome); GO:0019904 (prot…	3.20869e-80	9.27931e-78	7.03205e-78	7.16296	16.4845	4.74163e-61	1.45343e-58	1.15759e-58	6.19697	18.2074	4.51263e-74	6.07288e-72	4.94652e-72	-1.17426	-1.64636	0.0996887	0.50255	0.347435	6161	6	3281	2625	2823	23264	28414	30026	23671	20624	23201	11.8911	11.5307	11.7754	14.4824	14.503	14.6925	14.3872	14.2906	14.3375
ENSMUSG00000046561	271970	79642	Arsj	arylsulfatase J	protein_coding	GO:0003824 (catalytic activity); GO:0008484 (sulfuric ester hydrolase activity); GO:0046872 (metal ion binding); GO:0016787 (hydrolase activity); GO:0005576 (extracellular region); GO:0015629 (actin cytoskeleton)	1.29193e-79	3.70219e-77	2.80559e-77	2781.05	9.29845	1.42508e-20	4.20356e-19	3.34795e-19	11504.5	11.1214	9.86841e-29	2.42634e-27	1.97631e-27	4.06084	6.46204	1.03301e-10	2.03748e-08	1.32049e-08	7090	6	0	0	0	604	994	423	1804	3424	2612	2.62896	2.62896	2.62896	9.24379	9.68679	8.58913	10.6834	11.7045	11.1934
ENSMUSG00000100627			A830008E24Rik	RIKEN cDNA A830008E24 gene	lincRNA		6.01305e-79	1.7076e-76	1.29405e-76	-78.0482	-15.6518	3.22867e-55	7.21789e-53	5.74873e-53	-214.196	-23.34	1.74105e-120	7.67427e-118	6.25089e-118	-2.82724	-1.87765	0.0604287	0.377173	0.256177	1260	1	1586	2216	1541	52	17	17	9	7	15	10.8473	11.2874	10.9062	5.97494	4.62688	4.6936	4.20467	4.07946	4.59485
ENSMUSG00000071656	68852	221091	Lrrn4cl	LRRN4 C-terminal like	protein_coding	GO:0005515 (protein binding); GO:0016020 (membrane); GO:0016021 (integral component of membrane); GO:0003674 (molecular_function); GO:0008150 (biological_process); GO:0005575 (cellular_component)	7.09307e-79	1.99632e-76	1.51285e-76	131.099	18.46	4.33322e-76	2.26034e-73	1.80026e-73	550.088	34.3713	6.77782e-259	1.5857e-255	1.29159e-255	4.11311	6.95262	3.58576e-12	9.18813e-10	5.95481e-10	6886	6	45	51	92	14913	10832	6153	46282	42608	41020	5.99309	6.10971	6.97619	13.8413	13.113	12.4083	15.3541	15.3369	15.1593
ENSMUSG00000043903	195209	84627	Zfp469	zinc finger protein 469	protein_coding	GO:0003676 (nucleic acid binding); GO:0003674 (molecular_function); GO:0008150 (biological_process); GO:0005575 (cellular_component)	8.07763e-79	2.2533e-76	1.7076e-76	79.4637	15.6381	4.00253e-55	8.88114e-53	7.07343e-53	61.6901	16.5345	2.0721e-61	1.92137e-59	1.565e-59	-1.30517	-1.82352	0.0682253	0.403511	0.275196	6080	6	13	10	3	830	760	1071	670	681	634	4.69454	4.44912	3.72035	9.69438	9.30614	9.90136	9.27255	9.39581	9.17419
ENSMUSG00000021965	219114	221150	Ska3	spindle and kinetochore associated complex subunit 3	protein_coding	GO:0007059 (chromosome segregation); GO:0000940 (condensed chromosome outer kinetochore); GO:0003674 (molecular_function); GO:0005829 (cytosol); GO:0015630 (microtubule cytoskeleton); GO:0005737 (cytoplasm); GO:0005694 (chromosome); GO:0005856 (cytoskeleton); GO:0005874 (microtubule); GO:0000775 (chromosome, centromeric region); GO:0007049 (cell cycle); GO:0051301 (cell division); GO:0005813 (cen…	3.17096e-78	8.76797e-76	6.64455e-76	11.3905	14.4206	3.84145e-47	6.01147e-45	4.78787e-45	11.6934	16.8667	7.90712e-64	7.83346e-62	6.38056e-62	1.00988	0.083851	0.933175	0.98732	0.981397	8443	6	46	65	52	696	938	792	768	756	847	6.01923	6.40723	6.25195	9.44447	9.60441	9.47249	9.46584	9.54393	9.58435
ENSMUSG00000026207	11790	10290	Speg	SPEG complex locus	protein_coding	GO:0005524 (ATP binding); GO:0005515 (protein binding); GO:0006468 (protein phosphorylation); GO:0004674 (protein serine/threonine kinase activity); GO:0004672 (protein kinase activity); GO:0016740 (transferase activity); GO:0000166 (nucleotide binding); GO:0016301 (kinase activity); GO:0016310 (phosphorylation); GO:0042692 (muscle cell differentiation); GO:0005634 (nucleus); GO:0030154 (cell dif…	6.73147e-78	1.84513e-75	1.39827e-75	-72.4594	-15.2133	2.8875e-52	5.57495e-50	4.44019e-50	-73.35	-19.7745	4.93603e-87	9.50154e-85	7.73925e-85	-1.03365	-0.0564196	0.955008	0.994378	0.985804	3685	3	1072	761	757	15	5	26	19	11	14	10.2869	9.75894	9.89028	4.67971	3.77111	5.0946	4.81785	4.40961	4.53655
ENSMUSG00000054720	100604	84230	Lrrc8c	leucine rich repeat containing 8 family, member C	protein_coding	GO:0005515 (protein binding); GO:0016020 (membrane); GO:0016021 (integral component of membrane); GO:0005886 (plasma membrane); GO:0005737 (cytoplasm); GO:0006811 (ion transport); GO:0005783 (endoplasmic reticulum); GO:0005887 (integral component of plasma membrane); GO:0005789 (endoplasmic reticulum membrane); GO:0015698 (inorganic anion transport); GO:0034214 (protein hexamerization); GO:004544…	4.21621e-77	1.14572e-74	8.68248e-75	72.5575	24.0656	5.72981e-128	8.96655e-125	7.14146e-125	54.9155	18.6421	1.46456e-77	2.18349e-75	1.77851e-75	-1.34513	-1.82534	0.0679504	0.4026	0.2746	6085	6	39	44	21	3236	3562	2952	1603	2502	2946	5.8252	5.93378	5.22231	11.6414	11.5125	11.3522	10.5143	11.2539	11.3661
ENSMUSG00000031372	24102	11219	Trex2	three prime repair exonuclease 2	protein_coding	GO:0006281 (DNA repair); GO:0003676 (nucleic acid binding); GO:0008408 (3'-5' exonuclease activity); GO:0006259 (DNA metabolic process); GO:0046872 (metal ion binding); GO:0016787 (hydrolase activity); GO:0005634 (nucleus); GO:0090305 (nucleic acid phosphodiester bond hydrolysis); GO:0042803 (protein homodimerization activity); GO:0006974 (cellular response to DNA damage stimulus); GO:0004518 (nu…	8.21123e-77	2.21226e-74	1.6765e-74	45.24	4.32111	1.55249e-05	8.36844e-05	6.66509e-05	566.481	8.70902	3.06521e-18	3.92528e-17	3.19724e-17	12.2253	12.2794	1.16852e-34	4.37902e-31	2.83804e-31	5130	4	0	0	2	47	39	32	467	524	415	2.62896	2.62896	3.52691	5.85622	5.43768	5.30783	8.76415	9.02556	8.57881
ENSMUSG00000048329	215723	162387	Mfsd6l	major facilitator superfamily domain containing 6-like	protein_coding	GO:0016020 (membrane); GO:0016021 (integral component of membrane); GO:0003674 (molecular_function); GO:0008150 (biological_process); GO:0005575 (cellular_component)	1.59077e-76	4.24952e-74	3.22037e-74	-7.87043	-13.7271	6.98832e-43	8.65766e-41	6.89544e-41	-8.90229	-15.8599	1.20022e-56	9.58096e-55	7.80394e-55	-1.14968	-0.760542	0.446931	0.925789	0.750263	238	1	1167	1364	912	193	185	186	141	157	181	10.4082	10.5917	10.1558	7.658	7.3508	7.46023	7.12579	7.36283	7.43934
ENSMUSG00000041482	667742	63895	Piezo2	piezo-type mechanosensitive ion channel component 2	protein_coding	GO:0016021 (integral component of membrane); GO:0008381 (mechanosensitive ion channel activity); GO:0016020 (membrane); GO:0034220 (ion transmembrane transport); GO:0005886 (plasma membrane); GO:0006811 (ion transport); GO:0050896 (response to stimulus); GO:0005515 (protein binding); GO:0098655 (cation transmembrane transport); GO:0042391 (regulation of membrane potential); GO:0005261 (cation cha…	1.99745e-76	5.29105e-74	4.00966e-74	-28.9053	-15.5343	2.03246e-54	4.37907e-52	3.48773e-52	-61.437	-25.025	3.26498e-138	1.8736e-135	1.5261e-135	-2.15709	-3.34888	0.000811389	0.0174978	0.0113403	1003	1	44318	42151	49369	2525	1153	2323	1275	654	849	15.6424	15.5302	15.8989	11.285	9.8979	11.0083	10.1872	9.33853	9.5877
ENSMUSG00000018909	109689	408	Arrb1	arrestin, beta 1	protein_coding	GO:0007165 (signal transduction); GO:0016020 (membrane); GO:0005886 (plasma membrane); GO:0005634 (nucleus); GO:0005654 (nucleoplasm); GO:0016604 (nuclear body); GO:0043547 (positive regulation of GTPase activity); GO:0005829 (cytosol); GO:0005515 (protein binding); GO:0005737 (cytoplasm); GO:0015031 (protein transport); GO:0031410 (cytoplasmic vesicle); GO:0045944 (positive regulation of transcr…	2.5488e-75	6.69527e-73	5.07381e-73	-7.4995	-12.2483	1.71491e-34	1.28761e-32	1.02553e-32	-20.2389	-17.6045	2.27576e-69	2.73576e-67	2.22835e-67	-2.7412	-7.2423	4.41129e-13	1.35613e-10	8.78906e-11	1754	1	13003	14789	7616	1631	2321	2175	891	570	704	13.8742	14.0198	13.204	10.6584	10.8978	10.914	9.6767	9.14422	9.32223
ENSMUSG00000058756	21833	7067	Thra	thyroid hormone receptor alpha	protein_coding	GO:0003677 (DNA binding); GO:0003707 (steroid hormone receptor activity); GO:0008270 (zinc ion binding); GO:0006355 (regulation of transcription, DNA-templated); GO:0005634 (nucleus); GO:0003700 (DNA-binding transcription factor activity); GO:0043565 (sequence-specific DNA binding); GO:0004879 (nuclear receptor activity); GO:0046872 (metal ion binding); GO:0005829 (cytosol); GO:0005515 (protein b…	2.7538e-75	7.17398e-73	5.43659e-73	-4.45619	-11.0189	3.09708e-28	1.54284e-26	1.2288e-26	-7.58626	-21.5344	7.41216e-103	2.18867e-100	1.78273e-100	-1.72966	-3.98325	6.79791e-05	0.00225195	0.00145949	915	1	3785	3854	3073	755	1224	1173	597	534	624	12.0966	12.0828	11.8974	9.55987	9.98303	10.031	9.10961	9.0522	9.15174
ENSMUSG00000047821	94092	10626	Trim16	tripartite motif-containing 16	protein_coding	GO:0008270 (zinc ion binding); GO:0005515 (protein binding); GO:0016740 (transferase activity); GO:0046872 (metal ion binding); GO:0005829 (cytosol); GO:0005737 (cytoplasm); GO:0005886 (plasma membrane); GO:0045893 (positive regulation of transcription, DNA-templated); GO:0003677 (DNA binding); GO:0050718 (positive regulation of interleukin-1 beta secretion); GO:0043966 (histone H3 acetylation); …	3.49524e-75	9.03091e-73	6.8438e-73	5.28494	14.1396	2.16562e-45	3.1564e-43	2.51393e-43	7.54794	19.2006	3.65679e-82	6.04715e-80	4.92556e-80	1.4051	3.17069	0.00152078	0.0285134	0.0185027	6983	6	1079	1136	1222	6561	9137	8160	11699	10633	10013	10.2962	10.3302	10.574	12.6583	12.8678	12.8147	13.3713	13.3357	13.1264
ENSMUSG00000066392	18191		Nrxn3	neurexin III	protein_coding	GO:0016020 (membrane); GO:0016021 (integral component of membrane); GO:0046872 (metal ion binding); GO:0032991 (protein-containing complex); GO:0007155 (cell adhesion); GO:0007416 (synapse assembly); GO:0098982 (GABA-ergic synapse); GO:0005515 (protein binding); GO:2000300 (regulation of synaptic vesicle exocytosis); GO:0007268 (chemical synaptic transmission); GO:0007269 (neurotransmitter secret…	4.19395e-75	1.07481e-72	8.14514e-73	-285.002	-12.6594	9.92843e-37	8.36266e-35	6.66049e-35	-1080.67	-9.30834	1.29841e-20	1.96271e-19	1.59868e-19	-3.82549	-0.692057	0.488902	0.934536		285	1	358	542	814	2	6	0	2	0	0	8.73254	9.27756	9.99371	3.43204	3.87405	2.62896	3.40003	2.62896	2.62896
ENSMUSG00000032661	246727	4940	Oas3	2'-5' oligoadenylate synthetase 3	protein_coding	GO:0005524 (ATP binding); GO:0003723 (RNA binding); GO:0006955 (immune response); GO:0016740 (transferase activity); GO:0016779 (nucleotidyltransferase activity); GO:0003725 (double-stranded RNA binding); GO:0051607 (defense response to virus); GO:0046872 (metal ion binding); GO:0005634 (nucleus); GO:0005654 (nucleoplasm); GO:0005829 (cytosol); GO:0005737 (cytoplasm); GO:0005886 (plasma membrane)…	6.97309e-75	1.77263e-72	1.34333e-72	9.8409	14.1091	3.33577e-45	4.79142e-43	3.81615e-43	49.5442	19.9113	3.24659e-88	6.62696e-86	5.39783e-86	4.95477	9.56295	1.14444e-21	1.14368e-18	7.41218e-19	6726	6	187	166	105	1592	2228	2047	12992	8377	6693	7.83272	7.6329	7.15	10.6238	10.8392	10.827	13.5224	12.9921	12.5462
ENSMUSG00000031750	76527	146433	Il34	interleukin 34	protein_coding	GO:0005615 (extracellular space); GO:0008284 (positive regulation of cell population proliferation); GO:0005157 (macrophage colony-stimulating factor receptor binding); GO:0001934 (positive regulation of protein phosphorylation); GO:0010628 (positive regulation of gene expression); GO:0007165 (signal transduction); GO:0042802 (identical protein binding); GO:0005125 (cytokine activity); GO:0005576…	1.13946e-74	2.87344e-72	2.17755e-72	43.7153	18.5114	1.66953e-76	8.86433e-74	7.06004e-74	29.6644	16.2534	2.11193e-59	1.7942e-57	1.46142e-57	-1.49716	-3.00453	0.00265992	0.0429426	0.0279514	6108	6	33	17	37	1569	1601	1799	884	1146	1197	5.63455	4.9157	5.8452	10.6029	10.3663	10.6421	9.66549	10.136	10.0766
ENSMUSG00000041959	20194	6281	S100a10	S100 calcium binding protein A10 (calpactin)	protein_coding	GO:0005509 (calcium ion binding); GO:0016020 (membrane); GO:0016021 (integral component of membrane); GO:0042803 (protein homodimerization activity); GO:0005783 (endoplasmic reticulum); GO:0043547 (positive regulation of GTPase activity); GO:0044325 (ion channel binding); GO:0072659 (protein localization to plasma membrane); GO:0045121 (membrane raft); GO:0005515 (protein binding); GO:0062023 (co…	1.45361e-74	3.63656e-72	2.75586e-72	6.37195	14.027	1.06557e-44	1.48744e-42	1.18468e-42	9.94125	22.6054	3.83727e-113	1.45883e-110	1.18826e-110	1.53477	3.75786	0.000171371	0.00477926	0.00309743	6896	6	6422	6385	7350	59687	54851	52168	89104	76797	84742	12.8577	12.8095	13.1528	15.8412	15.4516	15.4892	16.299	16.1867	16.2058
ENSMUSG00000035637	76238	9380	Grhpr	glyoxylate reductase/hydroxypyruvate reductase	protein_coding	GO:0055114 (oxidation-reduction process); GO:0051287 (NAD binding); GO:0016616 (oxidoreductase activity, acting on the CH-OH group of donors, NAD or NADP as acceptor); GO:0005829 (cytosol); GO:0005737 (cytoplasm); GO:0042803 (protein homodimerization activity); GO:0016491 (oxidoreductase activity); GO:0007588 (excretion); GO:0050661 (NADP binding); GO:0070402 (NADPH binding); GO:0031406 (carboxyl…	2.87274e-74	7.13027e-72	5.40346e-72	-5.3753	-13.1563	1.56558e-39	1.58871e-37	1.26534e-37	-6.60832	-17.5714	4.08131e-69	4.84879e-67	3.94946e-67	-1.24966	-1.50687	0.131845	0.584374	0.410536	1248	1	2273	2343	2308	592	540	536	383	451	470	11.3636	11.3674	11.4859	9.21543	8.82441	8.92104	8.48691	8.81458	8.75297
ENSMUSG00000047104	76400		Pbp2	phosphatidylethanolamine binding protein 2	protein_coding	GO:0010033 (response to organic substance); GO:0010243 (response to organonitrogen compound); GO:0014070 (response to organic cyclic compound)	3.23572e-74	7.96846e-72	6.03865e-72	98.3003	12.3414	5.42193e-35	4.16564e-33	3.31775e-33	188.589	14.7598	2.65946e-49	1.65748e-47	1.35006e-47	1.88887	3.87121	0.000108298	0.00328954	0.00213195	6814	6	7	4	0	353	577	485	652	943	970	4.19889	3.82359	2.62896	8.48941	8.91753	8.78061	9.23405	9.85809	9.77704
ENSMUSG00000022240	18163	1501	Ctnnd2	catenin (cadherin associated protein), delta 2	protein_coding	GO:0005515 (protein binding); GO:0098609 (cell-cell adhesion); GO:0008013 (beta-catenin binding); GO:0050808 (synapse organization); GO:0060828 (regulation of canonical Wnt signaling pathway); GO:0060997 (dendritic spine morphogenesis); GO:0043204 (perikaryon)	3.66946e-74	8.96656e-72	6.79504e-72	-24.5673	-13.3352	1.44429e-40	1.56157e-38	1.24372e-38	-50.7275	-16.4984	3.76636e-61	3.46073e-59	2.81886e-59	-2.11556	-1.44507	0.148438	0.621186	0.439591	1261	1	416	502	350	31	17	18	13	9	9	8.94338	9.16922	8.79883	5.39038	4.62688	4.74469	4.48714	4.25618	4.19438
ENSMUSG00000020608	67241	79677	Smc6	structural maintenance of chromosomes 6	protein_coding	GO:0005634 (nucleus); GO:0005654 (nucleoplasm); GO:0000166 (nucleotide binding); GO:0005524 (ATP binding); GO:0005694 (chromosome); GO:0006281 (DNA repair); GO:0006974 (cellular response to DNA damage stimulus); GO:0016607 (nuclear speck); GO:0006310 (DNA recombination); GO:0000781 (chromosome, telomeric region); GO:0016605 (PML body); GO:0031625 (ubiquitin protein ligase binding); GO:0035861 (si…	6.02036e-74	1.4598e-71	1.10627e-71	4.29173	13.9675	2.45957e-44	3.35461e-42	2.67179e-42	3.61988	15.1536	7.17558e-52	4.95472e-50	4.03575e-50	-1.20494	-2.0389	0.0414604	0.300746	0.201899	6102	6	1544	1544	1596	7704	9475	9102	7168	6732	7246	10.8089	10.7692	10.9565	12.8895	12.9202	12.9721	12.6656	12.6772	12.6605
ENSMUSG00000031310	56364	9203	Zmym3	zinc finger, MYM-type 3	protein_coding	GO:0008270 (zinc ion binding); GO:0046872 (metal ion binding); GO:0005634 (nucleus); GO:0005654 (nucleoplasm); GO:0000981 (DNA-binding transcription factor activity, RNA polymerase II-specific); GO:0006357 (regulation of transcription by RNA polymerase II); GO:0005515 (protein binding); GO:0007010 (cytoskeleton organization); GO:0022604 (regulation of cell morphogenesis)	1.01991e-73	2.45416e-71	1.85981e-71	-3.49243	-11.3749	5.57551e-30	3.10443e-28	2.47254e-28	-4.0469	-16.2314	3.02559e-59	2.55612e-57	2.08203e-57	-1.17733	-1.42671	0.153663	0.629922	0.446421	922	1	2835	2765	2658	885	1074	1127	845	780	919	11.681	11.6053	11.6888	9.78562	9.79686	9.97397	9.6014	9.58829	9.70024
ENSMUSG00000050520	54420	9073	Cldn8	claudin 8	protein_coding	GO:0016021 (integral component of membrane); GO:0005198 (structural molecule activity); GO:0005923 (bicellular tight junction); GO:0016020 (membrane); GO:0005886 (plasma membrane); GO:0030054 (cell junction); GO:0005515 (protein binding); GO:0016323 (basolateral plasma membrane); GO:0042802 (identical protein binding); GO:0016338 (calcium-independent cell-cell adhesion via plasma membrane cell-ad…	1.2096e-73	2.88857e-71	2.18902e-71	-6.73454	-10.343	4.50386e-25	1.85219e-23	1.47519e-23	-30.7237	-22.7305	2.23621e-114	8.7195e-112	7.10226e-112	-4.64475	-7.77558	7.51008e-15	3.4114e-12	2.21092e-12	1741	1	2480	3080	3495	421	867	502	131	98	141	11.4888	11.7604	12.0825	8.73565	9.49272	8.82896	7.02896	6.74392	7.10682
ENSMUSG00000075012	14221	24147	Fjx1	four jointed box 1	protein_coding	GO:0005615 (extracellular space); GO:0005576 (extracellular region); GO:0007267 (cell-cell signaling); GO:0010842 (retina layer formation)	2.42042e-73	5.73658e-71	4.34729e-71	41.7442	19.1323	1.35818e-81	8.5921e-79	6.84322e-79	30.1276	15.9578	2.51588e-57	2.04594e-55	1.66647e-55	-1.40763	-2.21898	0.0264881	0.225506	0.150332	6165	6	22	26	16	981	1189	1305	1033	711	649	5.19826	5.34377	4.95104	9.93223	9.94169	10.1831	9.88706	9.4569	9.20721
ENSMUSG00000048916			Gm5540	predicted pseudogene 5540	processed_pseudogene		2.89725e-73	6.81545e-71	5.16488e-71	-22.3006	-18.6317	1.77893e-77	9.79496e-75	7.80125e-75	-11.8976	-15.1373	9.19027e-52	6.32382e-50	5.15092e-50	1.84459	2.3437	0.0190937	0.181608	0.120451	3422	3	1329	1465	1308	77	62	99	195	128	106	10.5942	10.694	10.6714	6.45375	5.96339	6.63294	7.55909	7.0916	6.73529
ENSMUSG00000039648	70266	883	Kyat1	kynurenine aminotransferase 1	protein_coding	GO:0003824 (catalytic activity); GO:0030170 (pyridoxal phosphate binding); GO:0009058 (biosynthetic process); GO:0070189 (kynurenine metabolic process); GO:0016212 (kynurenine-oxoglutarate transaminase activity); GO:0047804 (cysteine-S-conjugate beta-lyase activity); GO:0070548 (L-glutamine aminotransferase activity); GO:0006575 (cellular modified amino acid metabolic process); GO:0016740 (transf…	3.35488e-73	7.83351e-71	5.93639e-71	-6.86796	-14.3997	5.19953e-47	8.05196e-45	6.41302e-45	-6.76081	-16.6609	2.52037e-62	2.388e-60	1.94508e-60	-1.00044	-0.00286588	0.997713	0.999114	0.999206	239	1	2638	2864	2260	520	449	487	410	462	554	11.5775	11.6559	11.4557	9.03245	8.566	8.78638	8.58197	8.84842	8.98399
ENSMUSG00000032091	214523	56649	Tmprss4	transmembrane protease, serine 4	protein_coding	GO:0005515 (protein binding); GO:0016020 (membrane); GO:0006508 (proteolysis); GO:0004252 (serine-type endopeptidase activity); GO:0005044 (scavenger receptor activity); GO:0016021 (integral component of membrane); GO:0016787 (hydrolase activity); GO:0010468 (regulation of gene expression); GO:0008233 (peptidase activity); GO:0008236 (serine-type peptidase activity); GO:0006897 (endocytosis); GO:…	3.41393e-73	7.91278e-71	5.99646e-71	-16.3813	-16.218	3.7639e-59	9.99216e-57	7.9583e-57	-3.82182	-11.2564	2.15402e-29	5.50063e-28	4.4804e-28	4.21309	7.85294	4.06394e-15	1.96511e-12	1.27359e-12	4113	3	1173	1128	1342	76	135	83	402	364	427	10.4155	10.3201	10.7081	6.43739	6.9345	6.41074	8.55445	8.51469	8.61865
ENSMUSG00000003134	54610	11138	Tbc1d8	TBC1 domain family, member 8	protein_coding	GO:0005096 (GTPase activator activity); GO:0017137 (Rab GTPase binding); GO:0006886 (intracellular protein transport); GO:0090630 (activation of GTPase activity)	4.34623e-73	1.00001e-70	7.5783e-71	-7.9469	-12.9133	3.78782e-38	3.49762e-36	2.78569e-36	-13.7938	-17.0117	6.72849e-65	7.00823e-63	5.70839e-63	-1.76271	-3.57769	0.000346648	0.00874791	0.00566951	1780	1	3025	3446	4348	533	550	698	399	287	298	11.7743	11.9218	12.3967	9.06725	8.85017	9.29356	8.54399	8.1846	8.11888
ENSMUSG00000048200	213573	283229	Cracr2b	calcium release activated channel regulator 2B	protein_coding	GO:0005509 (calcium ion binding); GO:0005515 (protein binding); GO:0005737 (cytoplasm); GO:0034613 (cellular protein localization); GO:2001256 (regulation of store-operated calcium entry); GO:0002115 (store-operated calcium entry)	4.95095e-73	1.1309e-70	8.57016e-71	-4.56741	-12.5788	2.76284e-36	2.25061e-34	1.79251e-34	-5.05992	-15.2552	1.51962e-52	1.08492e-50	8.83697e-51	-1.1262	-1.07334	0.283119	0.815305	0.609167	280	1	7534	8202	8900	2329	2475	2225	2093	2048	1930	13.0877	13.1702	13.4285	11.1691	10.99	10.9465	10.8963	10.9666	10.7595
ENSMUSG00000028064	20351	64218	Sema4a	sema domain, immunoglobulin domain (Ig), transmembrane domain (TM) and short cytoplasmic domain, (semaphorin) 4A	protein_coding	GO:0005515 (protein binding); GO:0030215 (semaphorin receptor binding); GO:0016020 (membrane); GO:0016021 (integral component of membrane); GO:0005615 (extracellular space); GO:0005886 (plasma membrane); GO:0005887 (integral component of plasma membrane); GO:0007275 (multicellular organism development); GO:0002376 (immune system process); GO:0030154 (cell differentiation); GO:0007399 (nervous sys…	9.65732e-73	2.19006e-70	1.65967e-70	-44.3159	-15.6901	1.76699e-55	4.07272e-53	3.24374e-53	-68.3105	-23.3401	1.73563e-120	7.67427e-118	6.25089e-118	-1.5662	-1.61036	0.107318	0.522489	0.362715	3484	3	7232	8742	10866	361	142	269	221	114	160	13.0288	13.2621	13.7161	8.52066	7.00056	7.96185	7.72882	6.93975	7.27437
ENSMUSG00000024743	54525	9066	Syt7	synaptotagmin VII	protein_coding	GO:0016020 (membrane); GO:0005544 (calcium-dependent phospholipid binding); GO:0006887 (exocytosis); GO:0016021 (integral component of membrane); GO:0046872 (metal ion binding); GO:0005886 (plasma membrane); GO:0005509 (calcium ion binding); GO:0030054 (cell junction); GO:0045202 (synapse); GO:0031410 (cytoplasmic vesicle); GO:0005829 (cytosol); GO:0042995 (cell projection); GO:0005515 (protein b…	1.31422e-72	2.95906e-70	2.24244e-70	-73.6949	-14.7488	3.13234e-49	5.32194e-47	4.23868e-47	-274.872	-30.6755	1.20926e-206	2.04324e-203	1.66428e-203	-3.79881	-3.06804	0.00215465	0.0365365	0.0237734	1002	1	3928	4907	4999	96	25	118	20	15	28	12.15	12.4304	12.5976	6.73355	4.98087	6.85859	4.86559	4.66866	5.1814
ENSMUSG00000030747	67800	84649	Dgat2	diacylglycerol O-acyltransferase 2	protein_coding	GO:0016747 (transferase activity, transferring acyl groups other than amino-acyl groups); GO:0005623 (cell); GO:0048471 (perinuclear region of cytoplasm); GO:0042632 (cholesterol homeostasis); GO:0097006 (regulation of plasma lipoprotein particle levels); GO:0016020 (membrane); GO:0016021 (integral component of membrane); GO:0016740 (transferase activity); GO:0005737 (cytoplasm); GO:0043231 (intr…	1.35467e-72	3.0285e-70	2.29506e-70	-65.4662	-14.7401	3.56372e-49	6.02046e-47	4.79503e-47	-237.63	-28.9139	7.97337e-184	8.98156e-181	7.31572e-181	-3.68967	-4.26747	1.97703e-05	0.000802046	0.000519805	1006	1	18778	16245	26437	637	183	369	138	75	114	14.404	14.1552	14.9981	9.31902	7.33627	8.39875	7.09742	6.40518	6.82909
ENSMUSG00000050762	213171	83886	Prss27	protease, serine 27	protein_coding	GO:0006508 (proteolysis); GO:0004252 (serine-type endopeptidase activity); GO:0016787 (hydrolase activity); GO:0008233 (peptidase activity); GO:0005886 (plasma membrane); GO:0005576 (extracellular region); GO:0008236 (serine-type peptidase activity)	2.31756e-72	5.14467e-70	3.89873e-70	4187.16	9.71541	2.59196e-22	8.72782e-21	6.95132e-21	10584.2	11.1201	1.0014e-28	2.45618e-27	2.00062e-27	2.48543	4.09641	4.19609e-05	0.00150838	0.000977579	8234	6	0	0	0	471	1531	1092	1888	2885	2460	2.62896	2.62896	2.62896	8.89316	10.3024	9.92902	10.7486	11.4584	11.1073
ENSMUSG00000006143	69665	100134938	Upk3bl	uroplakin 3B-like	protein_coding	GO:0055114 (oxidation-reduction process); GO:0020037 (heme binding); GO:0006979 (response to oxidative stress); GO:0004601 (peroxidase activity); GO:0016020 (membrane); GO:0016021 (integral component of membrane); GO:0098869 (cellular oxidant detoxification)	2.56091e-72	5.64511e-70	4.27798e-70	77.5813	14.9129	2.71755e-50	4.78112e-48	3.80794e-48	666.305	22.6403	1.74002e-113	6.69884e-111	5.45638e-111	8.44236	9.02202	1.84648e-19	1.38394e-16	8.96929e-17	7099	6	10	17	7	1526	1045	778	4961	10777	12207	4.47154	4.9157	4.24956	10.5632	9.75792	9.44721	12.1359	13.3551	13.4118
ENSMUSG00000107470			Gm3375	predicted gene 3375	processed_pseudogene		2.78371e-72	6.09362e-70	4.61787e-70	4.76882	13.5172	1.2376e-41	1.39384e-39	1.11013e-39	5.72031	17.5669	4.41643e-69	5.22651e-67	4.25713e-67	1.17991	1.63794	0.101433	0.508183	0.351373	7425	6	642	554	579	3198	4219	3663	3998	4125	4528	9.55668	9.30854	9.50928	11.6244	11.7558	11.6622	11.8255	11.9723	11.9839
ENSMUSG00000034317	66949	286827	Trim59	tripartite motif-containing 59	protein_coding	GO:0008270 (zinc ion binding); GO:0016020 (membrane); GO:0016021 (integral component of membrane); GO:0046872 (metal ion binding); GO:0045087 (innate immune response); GO:0016567 (protein ubiquitination); GO:0005515 (protein binding); GO:0005783 (endoplasmic reticulum); GO:0005789 (endoplasmic reticulum membrane); GO:0043124 (negative regulation of I-kappaB kinase/NF-kappaB signaling); GO:0061630…	5.04146e-72	1.09598e-69	8.30554e-70	8.98804	15.6679	2.50824e-55	5.69295e-53	4.53418e-53	8.81616	16.6401	3.57244e-62	3.36384e-60	2.73994e-60	-1.03618	-0.354544	0.722931	0.949913	0.898364	8442	6	232	358	269	3037	3650	3358	2937	3080	3388	8.12891	8.69376	8.43091	11.5502	11.5476	11.5373	11.3823	11.5523	11.5669
ENSMUSG00000101304			Plet1os	placenta expressed transcript 1, opposite strand	antisense		5.99206e-72	1.29371e-69	9.80399e-70	-10.8564	-12.0486	1.97218e-33	1.36053e-31	1.0836e-31	-28.8425	-18.817	5.47572e-79	8.45373e-77	6.88578e-77	-2.70259	-3.90668	9.35748e-05	0.00294064	0.00190583	1675	1	1413	1298	805	169	121	123	50	43	58	10.6819	10.5208	9.97786	7.47853	6.79249	6.91251	5.83125	5.7391	5.98853
ENSMUSG00000020374	74563	255426	Rasgef1c	RasGEF domain family, member 1C	protein_coding	GO:0005085 (guanyl-nucleotide exchange factor activity); GO:0007264 (small GTPase mediated signal transduction)	6.11683e-72	1.31167e-69	9.94006e-70	-16.3511	-12.1237	7.90572e-34	5.6778e-32	4.52211e-32	-87.2829	-16.96	1.62301e-64	1.63994e-62	1.33577e-62	-5.42005	-5.33633	9.48456e-08	8.19444e-06	5.31081e-06	1642	1	1267	1617	609	71	118	88	16	19	14	10.5258	10.8354	9.58096	6.35265	6.76014	6.48396	4.66316	4.88394	4.53655
ENSMUSG00000034949	103406	23217	Zfr2	zinc finger RNA binding protein 2	protein_coding	GO:0008150 (biological_process); GO:0005634 (nucleus); GO:0003725 (double-stranded RNA binding); GO:0003727 (single-stranded RNA binding); GO:0008270 (zinc ion binding); GO:0005524 (ATP binding); GO:0003723 (RNA binding); GO:0006955 (immune response); GO:0003676 (nucleic acid binding); GO:0016740 (transferase activity)	1.20259e-71	2.56135e-69	1.94104e-69	-15.9237	-15.5914	8.32838e-55	1.83428e-52	1.46092e-52	-15.2463	-18.2008	5.08212e-74	6.77928e-72	5.5219e-72	1.02465	0.0900494	0.928248	0.985337	0.979604	1090	1	1154	1204	1138	117	75	90	119	65	103	10.3922	10.4132	10.4721	6.99009	6.19187	6.51223	6.90343	6.22848	6.69847
ENSMUSG00000032231	12306	302	Anxa2	annexin A2	protein_coding	GO:0005509 (calcium ion binding); GO:0008092 (cytoskeletal protein binding); GO:0005544 (calcium-dependent phospholipid binding); GO:0004859 (phospholipase inhibitor activity); GO:0005615 (extracellular space); GO:0005886 (plasma membrane); GO:0032991 (protein-containing complex); GO:0048471 (perinuclear region of cytoplasm); GO:0005829 (cytosol); GO:0009986 (cell surface); GO:0005634 (nucleus); …	1.28575e-71	2.7201e-69	2.06135e-69	2.69689	10.6691	1.41963e-26	6.4541e-25	5.1404e-25	3.71695	17.6918	4.85379e-70	5.8814e-68	4.79055e-68	1.35594	3.32104	0.00089683	0.0189345	0.0122801	7096	6	50890	51273	47847	164696	188956	173063	226283	219335	248848	15.8419	15.8127	15.8537	17.3054	17.2358	17.219	17.6434	17.7005	17.7598
ENSMUSG00000025780	209378	80760	Itih5	inter-alpha (globulin) inhibitor H5	protein_coding	GO:0004867 (serine-type endopeptidase inhibitor activity); GO:0030212 (hyaluronan metabolic process); GO:0003674 (molecular_function); GO:0008150 (biological_process); GO:0005576 (extracellular region); GO:0010951 (negative regulation of endopeptidase activity); GO:0030414 (peptidase inhibitor activity); GO:0010466 (negative regulation of peptidase activity); GO:0062023 (collagen-containing extra…	6.2264e-71	1.30846e-68	9.91575e-69	-14.8507	-18.3544	3.04356e-75	1.56024e-72	1.24266e-72	-34.233	-16.8311	1.44294e-63	1.41566e-61	1.15309e-61	-2.34253	-4.23958	2.23938e-05	0.000889228	0.000576307	1693	1	16306	21355	23083	1705	1653	1968	420	762	1037	14.2005	14.5495	14.8024	10.7219	10.412	10.7706	8.61564	9.55515	9.87209
ENSMUSG00000118140			Gm4949	predicted gene 4949	processed_pseudogene		9.9416e-71	2.07536e-68	1.57275e-68	-24.6338	-16.2884	1.19276e-59	3.25362e-57	2.59136e-57	-38.4559	-16.806	2.20521e-63	2.14965e-61	1.75095e-61	-1.58448	-1.41087	0.158284	0.639877	0.45395	388	1	1251	1446	1845	60	117	68	29	67	51	10.5076	10.6753	11.1645	6.14635	6.74919	6.16541	5.23229	6.26562	5.83754
ENSMUSG00000062393	331374	139189	Dgkk	diacylglycerol kinase kappa	protein_coding	GO:0007165 (signal transduction); GO:0035556 (intracellular signal transduction); GO:0004143 (diacylglycerol kinase activity); GO:0007205 (protein kinase C-activating G protein-coupled receptor signaling pathway); GO:0016301 (kinase activity); GO:0003951 (NAD+ kinase activity); GO:0016740 (transferase activity); GO:0005886 (plasma membrane); GO:0000166 (nucleotide binding); GO:0005524 (ATP bindin…	2.10423e-70	4.36378e-68	3.30696e-68	208.025	13.5736	5.7445e-42	6.67193e-40	5.31389e-40	73.2049	10.9734	5.13068e-28	1.21059e-26	9.86054e-27	-2.88605	-6.14518	7.98719e-10	1.29436e-07	8.38871e-08	6245	6	1	2	6	581	819	1064	253	308	259	3.24731	3.4854	4.13953	9.18893	9.41199	9.89202	7.91352	8.28237	7.92594
ENSMUSG00000070822	232875	65982	Zscan18	zinc finger and SCAN domain containing 18	protein_coding	GO:0006355 (regulation of transcription, DNA-templated); GO:0003700 (DNA-binding transcription factor activity); GO:0003676 (nucleic acid binding); GO:0046872 (metal ion binding); GO:0005634 (nucleus)	5.93805e-70	1.22339e-67	9.27112e-68	-4.34593	-12.077	1.39641e-33	9.86218e-32	7.85479e-32	-4.72667	-15.1542	7.10732e-52	4.92397e-50	4.0107e-50	-1.10526	-0.710845	0.47718	0.9284	0.77011	3547	3	1378	1313	1286	374	394	422	379	304	367	10.646	10.5372	10.6471	8.57004	8.38393	8.58583	8.47228	8.26425	8.40747
ENSMUSG00000053175	12051	602	Bcl3	B cell leukemia/lymphoma 3	protein_coding	GO:0005515 (protein binding); GO:0002455 (humoral immune response mediated by circulating immunoglobulin); GO:0005634 (nucleus); GO:0005654 (nucleoplasm); GO:0032991 (protein-containing complex); GO:0005829 (cytosol); GO:0005737 (cytoplasm); GO:0005886 (plasma membrane); GO:0043231 (intracellular membrane-bounded organelle); GO:0045944 (positive regulation of transcription by RNA polymerase II); …	2.03875e-69	4.17308e-67	3.16244e-67	-13.1181	-16.6341	3.94712e-62	1.304e-59	1.03857e-59	-11.8426	-16.2563	2.01616e-59	1.71763e-57	1.39906e-57	1.09085	0.472087	0.636865	0.948363	0.859342	3410	3	8024	7140	6005	750	557	765	971	527	734	13.1785	12.9704	12.8616	9.55044	8.86794	9.42333	9.79896	9.0336	9.38131
ENSMUSG00000054871	72309	25907	Tmem158	transmembrane protein 158	protein_coding	GO:0016020 (membrane); GO:0016021 (integral component of membrane); GO:0042277 (peptide binding)	3.60991e-69	7.3414e-67	5.56346e-67	-44.8342	-16.4814	4.99277e-61	1.5148e-58	1.20647e-58	-36.3211	-21.4717	2.86058e-102	8.13099e-100	6.62291e-100	1.21618	0.724165	0.468965	0.926275	0.7655	1093	1	6557	9315	7687	278	117	273	372	200	238	12.8876	13.3536	13.2173	8.15791	6.74919	7.98212	8.44632	7.68933	7.81024
ENSMUSG00000037946	30938	89846	Fgd3	FYVE, RhoGEF and PH domain containing 3	protein_coding	GO:0046872 (metal ion binding); GO:0005085 (guanyl-nucleotide exchange factor activity)	3.7957e-69	7.66975e-67	5.81229e-67	31.5883	17.9935	2.1903e-72	1.00191e-69	7.97976e-70	62.9105	23.9627	6.81181e-127	3.51143e-124	2.86015e-124	1.96056	3.89684	9.74568e-05	0.00304667	0.00197454	6197	6	114	116	162	6158	4140	5696	13304	9266	8340	7.16635	7.15273	7.73229	12.567	11.7286	12.2972	13.5566	13.1374	12.863
ENSMUSG00000069601	11735	288	Ank3	ankyrin 3, epithelial	protein_coding	GO:0005515 (protein binding); GO:0007165 (signal transduction); GO:0010628 (positive regulation of gene expression); GO:0005623 (cell); GO:0016020 (membrane); GO:0005886 (plasma membrane); GO:0009986 (cell surface); GO:0005737 (cytoplasm); GO:0030054 (cell junction); GO:0045202 (synapse); GO:0045211 (postsynaptic membrane); GO:0005856 (cytoskeleton); GO:0042995 (cell projection); GO:0043005 (neur…	4.4862e-69	9.00726e-67	6.82588e-67	-3.60001	-10.9601	5.94547e-28	2.92676e-26	2.33104e-26	-5.53789	-18.1773	7.81004e-74	1.03727e-71	8.44883e-72	-1.56277	-3.80222	0.000143406	0.00413793	0.00268179	1669	1	9394	9490	7813	3187	3016	3379	1892	1832	2273	13.4056	13.3804	13.2408	11.6195	11.2736	11.5463	10.7516	10.8069	10.9939
ENSMUSG00000057133	71389	84181	Chd6	chromodomain helicase DNA binding protein 6	protein_coding	GO:0005524 (ATP binding); GO:0005515 (protein binding); GO:0016817 (hydrolase activity, acting on acid anhydrides); GO:0016787 (hydrolase activity); GO:0003677 (DNA binding); GO:0005634 (nucleus); GO:0005654 (nucleoplasm); GO:0000166 (nucleotide binding); GO:0032508 (DNA duplex unwinding); GO:0004386 (helicase activity); GO:0006325 (chromatin organization); GO:0008094 (DNA-dependent ATPase activi…	9.08431e-69	1.81238e-66	1.37346e-66	-3.5827	-10.0579	8.48003e-24	3.20377e-22	2.55166e-22	-6.07875	-23.1722	8.67517e-119	3.76924e-116	3.07014e-116	-1.72448	-4.42778	9.52099e-06	0.000431829	0.000279868	1661	1	10132	10808	10200	4109	3571	3544	2201	1986	2197	13.5146	13.5678	13.625	11.9848	11.5162	11.6148	10.9684	10.9225	10.9452
ENSMUSG00000103586			5830405F06Rik	RIKEN cDNA 5830405F06 gene	lincRNA		1.14351e-68	2.26702e-66	1.71799e-66	-1399.09	-8.46919	2.47115e-17	5.45875e-16	4.34765e-16	-1339.35	-8.51055	1.73105e-17	2.10424e-16	1.71396e-16						241	1	199	251	148	0	0	0	0	0	0	7.91785	8.19942	7.60958	2.62896	2.62896	2.62896	2.62896	2.62896	2.62896
ENSMUSG00000026825	13429	1759	Dnm1	dynamin 1	protein_coding	GO:0005525 (GTP binding); GO:0003924 (GTPase activity); GO:0005886 (plasma membrane); GO:0016787 (hydrolase activity); GO:0005654 (nucleoplasm); GO:0005794 (Golgi apparatus); GO:0032991 (protein-containing complex); GO:0005515 (protein binding); GO:0005737 (cytoplasm); GO:0000166 (nucleotide binding); GO:0042802 (identical protein binding); GO:0016020 (membrane); GO:0005856 (cytoskeleton); GO:000…	1.60686e-68	3.16571e-66	2.39904e-66	-36.6556	-14.3741	7.52178e-47	1.1469e-44	9.13452e-45	-154.293	-20.7524	1.16731e-95	2.86312e-93	2.33209e-93	-4.29099	-3.99789	6.391e-05	0.00215042	0.00139368	978	1	2911	2431	4289	165	73	99	17	20	42	11.7191	11.4204	12.377	7.44631	6.15903	6.63294	4.7168	4.93266	5.61609
ENSMUSG00000014226	12301	27101	Cacybp	calcyclin binding protein	protein_coding	GO:0015631 (tubulin binding); GO:0031625 (ubiquitin protein ligase binding); GO:0044548 (S100 protein binding); GO:0005634 (nucleus); GO:0005654 (nucleoplasm); GO:0005829 (cytosol); GO:0005515 (protein binding); GO:0005737 (cytoplasm); GO:0042803 (protein homodimerization activity); GO:0043005 (neuron projection); GO:0060548 (negative regulation of cell death); GO:0044297 (cell body); GO:1990830 …	2.5286e-68	4.95071e-66	3.75175e-66	3.3249	12.0175	2.87568e-33	1.96557e-31	1.56549e-31	3.85314	17.1015	1.44638e-65	1.52744e-63	1.24414e-63	1.13995	1.36051	0.173668	0.662036	0.473994	7047	6	1800	1891	1649	7042	8721	7380	8361	8071	9170	11.0288	11.0598	11.0033	12.7601	12.8007	12.67	12.8873	12.9385	12.9997
ENSMUSG00000022377	13196	50807	Asap1	ArfGAP with SH3 domain, ankyrin repeat and PH domain1	protein_coding	GO:0005515 (protein binding); GO:0005096 (GTPase activator activity); GO:0043547 (positive regulation of GTPase activity); GO:0046872 (metal ion binding); GO:0016020 (membrane); GO:0005737 (cytoplasm); GO:0043197 (dendritic spine); GO:0005829 (cytosol); GO:0030030 (cell projection organization); GO:0060271 (cilium assembly); GO:0001786 (phosphatidylserine binding); GO:0002102 (podosome); GO:00610…	2.60048e-68	5.06001e-66	3.83458e-66	8.17211	14.5683	4.47163e-48	7.22581e-46	5.75504e-46	10.1878	21.6685	4.07043e-104	1.27627e-101	1.03955e-101	1.22752	1.73772	0.0822609	0.451847	0.309934	6196	6	621	524	634	5707	5739	7502	7885	7059	7709	9.5095	9.22982	9.63809	12.4575	12.1983	12.6937	12.8029	12.7455	12.7497
ENSMUSG00000002578	22781	64375	Ikzf4	IKAROS family zinc finger 4	protein_coding	GO:0003676 (nucleic acid binding); GO:0046872 (metal ion binding); GO:0003677 (DNA binding); GO:0005634 (nucleus); GO:0005654 (nucleoplasm); GO:0016604 (nuclear body); GO:0032991 (protein-containing complex); GO:0003700 (DNA-binding transcription factor activity); GO:0005515 (protein binding); GO:0045944 (positive regulation of transcription by RNA polymerase II); GO:0044212 (transcription regula…	2.70177e-68	5.22485e-66	3.9595e-66	-13.837	-14.3776	7.15021e-47	1.09586e-44	8.72805e-45	-30.0198	-19.2006	3.65843e-82	6.04715e-80	4.92556e-80	-2.20006	-3.00849	0.0026255	0.0424555	0.0276346	1717	1	2392	2285	1732	136	187	281	126	74	65	11.4369	11.3314	11.0738	7.18831	7.36518	8.02183	6.97799	6.38846	6.12495
ENSMUSG00000024386	19123	5624	Proc	protein C	protein_coding	GO:0005576 (extracellular region); GO:0006508 (proteolysis); GO:0004252 (serine-type endopeptidase activity); GO:0005509 (calcium ion binding); GO:0007596 (blood coagulation); GO:0005794 (Golgi apparatus); GO:0005615 (extracellular space); GO:0016787 (hydrolase activity); GO:0008233 (peptidase activity); GO:0005783 (endoplasmic reticulum); GO:0008236 (serine-type peptidase activity); GO:0043066 (…	5.82372e-68	1.11936e-65	8.48274e-66	-35.7887	-14.3968	5.41975e-47	8.34951e-45	6.65001e-45	-136.237	-19.3424	2.36238e-83	4.05929e-81	3.3064e-81	-3.90294	-2.70936	0.00674139	0.0861862	0.0563862	1005	1	986	1086	1394	60	23	41	18	5	9	10.1675	10.2659	10.7626	6.14635	4.90091	5.57615	4.76831	3.86865	4.19438
ENSMUSG00000028633	51797	1503	Ctps	cytidine 5'-triphosphate synthase	protein_coding	GO:0006241 (CTP biosynthetic process); GO:0003883 (CTP synthase activity); GO:0006221 (pyrimidine nucleotide biosynthetic process); GO:0000166 (nucleotide binding); GO:0005524 (ATP binding); GO:0042802 (identical protein binding); GO:0005737 (cytoplasm); GO:0002376 (immune system process); GO:0016874 (ligase activity); GO:0006541 (glutamine metabolic process); GO:0042100 (B cell proliferation); G…	7.0036e-68	1.33799e-65	1.01395e-65	5.70794	15.6632	2.69946e-55	6.08053e-53	4.84287e-53	4.58872	15.7618	5.70226e-56	4.49297e-54	3.65964e-54	-1.26481	-2.22525	0.0260646	0.223816	0.149065	6101	6	2239	2185	2330	14442	19924	16224	12781	11416	14561	11.342	11.2672	11.4995	13.795	13.9913	13.805	13.4988	13.4381	13.666
ENSMUSG00000019920	110829	3987	Lims1	LIM and senescent cell antigen-like domains 1	protein_coding	GO:0016020 (membrane); GO:0005886 (plasma membrane); GO:0030054 (cell junction); GO:0005925 (focal adhesion); GO:0046872 (metal ion binding); GO:0044877 (protein-containing complex binding); GO:0032991 (protein-containing complex)	2.27671e-67	4.32328e-65	3.27627e-65	4.89958	13.7823	3.25503e-43	4.08362e-41	3.25242e-41	5.37498	17.4806	2.01386e-68	2.34673e-66	1.91147e-66	1.07892	0.749024	0.453842	0.926275	0.754554	8081	6	2662	2786	3000	15529	21410	17410	19591	18594	18451	11.5905	11.6162	11.8628	13.8996	14.095	13.9067	14.1144	14.1412	14.0073
ENSMUSG00000059412	11936		Fxyd2	FXYD domain-containing ion transport regulator 2	protein_coding	GO:0016020 (membrane); GO:0099106 (ion channel regulator activity); GO:0043269 (regulation of ion transport); GO:0016021 (integral component of membrane); GO:0006811 (ion transport); GO:0006813 (potassium ion transport); GO:0006814 (sodium ion transport); GO:2000649 (regulation of sodium ion transmembrane transporter activity); GO:0017080 (sodium channel regulator activity); GO:0008285 (negative …	3.54354e-67	6.68859e-65	5.06875e-65	-220.808	-24.8065	7.63225e-136	1.33488e-132	1.06317e-132	-59.8879	-15.2539	1.55087e-52	1.10464e-50	8.9976e-51	3.61029	3.49525	0.000473617	0.0113411	0.00735014	1152	1	7767	7355	9663	69	48	28	292	67	166	13.1316	13.0132	13.547	6.3173	5.66739	5.16945	8.11066	6.26562	7.32347
ENSMUSG00000029282	71421	401138	Amtn	amelotin	protein_coding	GO:0042475 (odontogenesis of dentin-containing tooth); GO:0070175 (positive regulation of enamel mineralization); GO:0003674 (molecular_function); GO:0005576 (extracellular region); GO:0005911 (cell-cell junction); GO:0031012 (extracellular matrix); GO:0007155 (cell adhesion); GO:0031214 (biomineral tissue development); GO:0005604 (basement membrane); GO:0070169 (positive regulation of biomineral…	4.07887e-67	7.65322e-65	5.79976e-65	-2703.38	-9.10033	9.0056e-20	2.46559e-18	1.96373e-18	-2585.97	-9.08802	1.00862e-19	1.42812e-18	1.16324e-18						263	1	369	211	549	0	0	0	0	0	0	8.77497	7.96019	9.43385	2.62896	2.62896	2.62896	2.62896	2.62896	2.62896
ENSMUSG00000023960	83965	59084	Enpp5	ectonucleotide pyrophosphatase/phosphodiesterase 5	protein_coding	GO:0003824 (catalytic activity); GO:0016020 (membrane); GO:0016021 (integral component of membrane); GO:0046872 (metal ion binding); GO:0016787 (hydrolase activity); GO:0005886 (plasma membrane); GO:0005576 (extracellular region); GO:0005887 (integral component of plasma membrane); GO:0007154 (cell communication); GO:0009166 (nucleotide catabolic process); GO:0004551 (nucleotide diphosphatase act…	6.50289e-67	1.21292e-64	9.19178e-65	-3.56235	-11.3941	4.47412e-30	2.50525e-28	1.99532e-28	-3.97698	-14.4174	4.02305e-47	2.28705e-45	1.86286e-45	-1.13494	-1.20993	0.226304	0.744007	0.543521	269	1	6133	6227	6681	2241	2490	2240	1908	1908	2162	12.7914	12.7734	13.0153	11.1138	10.9986	10.9562	10.7637	10.8651	10.9221
ENSMUSG00000034459	15957	439996	Ifit1	interferon-induced protein with tetratricopeptide repeats 1	protein_coding	GO:0005515 (protein binding); GO:0005829 (cytosol); GO:0003723 (RNA binding); GO:0005737 (cytoplasm); GO:0051607 (defense response to virus); GO:0009617 (response to bacterium); GO:0002376 (immune system process); GO:0045087 (innate immune response); GO:0035458 (cellular response to interferon-beta); GO:0009615 (response to virus); GO:0035457 (cellular response to interferon-alpha)	1.89183e-66	3.5079e-64	2.65835e-64	26.9338	20.3069	1.1166e-91	8.51279e-89	6.78006e-89	157.225	21.2817	1.67672e-100	4.5942e-98	3.7421e-98	5.73891	7.70629	1.29528e-14	5.5475e-12	3.59533e-12	4911	4	171	155	120	4226	7164	4383	47153	23659	16242	7.71079	7.54016	7.32748	12.0252	12.5175	11.9202	15.381	14.4886	13.8235
ENSMUSG00000029223	22223	7345	Uchl1	ubiquitin carboxy-terminal hydrolase L1	protein_coding	GO:0016787 (hydrolase activity); GO:0006511 (ubiquitin-dependent protein catabolic process); GO:0016579 (protein deubiquitination); GO:0004843 (thiol-dependent ubiquitin-specific protease activity); GO:0016874 (ligase activity); GO:0016020 (membrane); GO:0005829 (cytosol); GO:0005737 (cytoplasm); GO:0008233 (peptidase activity); GO:0008234 (cysteine-type peptidase activity); GO:0006508 (proteolys…	3.11595e-66	5.74392e-64	4.35286e-64	275.342	12.0522	1.88913e-33	1.30931e-31	1.04281e-31	135.769	11.1522	6.98416e-29	1.7326e-27	1.41125e-27	-2.05589	-3.9876	6.67448e-05	0.00222334	0.00144095	6347	6	2	3	1	726	508	887	330	321	362	3.49699	3.67058	3.26895	9.5043	8.73872	9.63325	8.27986	8.33974	8.38839
ENSMUSG00000038056	231051	58508	Kmt2c	lysine (K)-specific methyltransferase 2C	protein_coding	GO:0005634 (nucleus); GO:0005515 (protein binding); GO:0042800 (histone methyltransferase activity (H3-K4 specific)); GO:0044666 (MLL3/4 complex); GO:0046872 (metal ion binding); GO:0051568 (histone H3-K4 methylation); GO:0006355 (regulation of transcription, DNA-templated); GO:0042054 (histone methyltransferase activity); GO:0097692 (histone H3-K4 monomethylation); GO:0035097 (histone methyltran…	3.6042e-66	6.60532e-64	5.00565e-64	-2.8372	-10.1349	3.8666e-24	1.49306e-22	1.18916e-22	-4.10637	-15.0675	2.65098e-51	1.78773e-49	1.45616e-49	-1.47058	-3.77005	0.000163214	0.0045945	0.00297769	1767	1	9618	8660	7995	3632	4240	4184	2945	2412	2609	13.4396	13.2485	13.2739	11.8073	11.7629	11.8534	11.3863	11.2013	11.1917
ENSMUSG00000034006	66943	80148	Slc66a2	solute carrier family 66 member 2	protein_coding	GO:0016020 (membrane); GO:0016021 (integral component of membrane); GO:0003674 (molecular_function); GO:0005829 (cytosol); GO:0045332 (phospholipid translocation); GO:0005802 (trans-Golgi network); GO:0005768 (endosome); GO:0042147 (retrograde transport, endosome to Golgi)	4.66937e-66	8.50796e-64	6.4475e-64	-6.97208	-12.2637	1.41926e-34	1.07376e-32	8.55203e-33	-8.31221	-14.7673	2.38143e-49	1.48724e-47	1.2114e-47	-1.2106	-1.69212	0.0906228	0.477147	0.328692	3117	3	12179	11841	6945	1614	1932	2200	1555	1422	1628	13.7798	13.6994	13.0711	10.6434	10.6351	10.9303	10.4708	10.4442	10.5159
ENSMUSG00000027375	17153	4118	Mal	myelin and lymphocyte protein, T cell differentiation protein	protein_coding	GO:0016020 (membrane); GO:0016021 (integral component of membrane); GO:0000139 (Golgi membrane); GO:0005794 (Golgi apparatus); GO:0005886 (plasma membrane); GO:0016324 (apical plasma membrane); GO:0005783 (endoplasmic reticulum); GO:0045121 (membrane raft); GO:0019898 (extrinsic component of membrane); GO:0042552 (myelination); GO:1902043 (positive regulation of extrinsic apoptotic signaling path…	4.81389e-66	8.72089e-64	6.60886e-64	60.9532	18.3361	4.26313e-75	2.11259e-72	1.68259e-72	84.9173	21.9696	5.62133e-107	1.85834e-104	1.51367e-104	1.36855	2.24861	0.0245375	0.215031	0.143168	7438	6	178	194	376	14861	28139	18174	26828	24575	28911	7.76541	7.84511	8.89947	13.8363	14.489	13.9686	14.5677	14.5433	14.6548
ENSMUSG00000032350	14629	2729	Gclc	glutamate-cysteine ligase, catalytic subunit	protein_coding	GO:0003824 (catalytic activity); GO:0004357 (glutamate-cysteine ligase activity); GO:0006750 (glutathione biosynthetic process); GO:0005623 (cell); GO:0005829 (cytosol); GO:0005515 (protein binding); GO:0000166 (nucleotide binding); GO:0005524 (ATP binding); GO:0009408 (response to heat); GO:0016874 (ligase activity); GO:0031397 (negative regulation of protein ubiquitination); GO:0000287 (magnesi…	8.34225e-66	1.50265e-63	1.13874e-63	-4.27687	-13.8994	6.388e-44	8.47921e-42	6.75331e-42	-3.81867	-13.2219	6.56248e-40	2.74164e-38	2.23314e-38	1.10228	0.877444	0.380246	0.893535	0.698315	228	1	14743	17125	14670	4080	4984	5121	4450	5146	5545	14.0552	14.2313	14.1488	11.9746	11.9954	12.1441	11.9795	12.2905	12.2754
ENSMUSG00000028673	71665	2517	Fuca1	fucosidase, alpha-L- 1, tissue	protein_coding	GO:0005975 (carbohydrate metabolic process); GO:0004560 (alpha-L-fucosidase activity); GO:0006004 (fucose metabolic process); GO:0016787 (hydrolase activity); GO:0016798 (hydrolase activity, acting on glycosyl bonds); GO:0008152 (metabolic process); GO:0030246 (carbohydrate binding); GO:0005764 (lysosome); GO:0016139 (glycoside catabolic process); GO:0015928 (fucosidase activity)	8.97293e-66	1.60707e-63	1.21787e-63	-3.49215	-11.5757	5.47146e-31	3.21508e-29	2.56067e-29	-4.93993	-15.5328	2.07988e-54	1.56966e-52	1.27853e-52	-1.43735	-3.205	0.00135062	0.0260396	0.0168979	913	1	13558	12470	12853	4088	5179	5297	2885	3379	3533	13.9345	13.774	13.9582	11.9774	12.0506	12.1927	11.3567	11.6855	11.6271
ENSMUSG00000039457	19041	5493	Ppl	periplakin	protein_coding	GO:0005515 (protein binding); GO:0005856 (cytoskeleton); GO:0009612 (response to mechanical stimulus)	1.46614e-65	2.61106e-63	1.97871e-63	2.66814	8.44673	2.99587e-17	6.55454e-16	5.2204e-16	7.48877	16.9829	1.09876e-64	1.12898e-62	9.19584e-63	2.76204	9.12777	6.99246e-20	5.51668e-17	3.57535e-17	5248	4	6565	6017	4704	17106	21996	20943	46511	56967	56718	12.8894	12.724	12.51	14.0391	14.1339	14.173	15.3612	15.7558	15.6267
ENSMUSG00000027377	228576	7851	Mall	mal, T cell differentiation protein-like	protein_coding	GO:0016020 (membrane); GO:0016021 (integral component of membrane); GO:0005886 (plasma membrane); GO:0031410 (cytoplasmic vesicle); GO:0000139 (Golgi membrane); GO:0045121 (membrane raft); GO:0019911 (structural constituent of myelin sheath); GO:0042552 (myelination); GO:0030136 (clathrin-coated vesicle)	1.57117e-65	2.78239e-63	2.10855e-63	2.54165	5.59241	2.23939e-08	1.86336e-07	1.48408e-07	10.1285	19.1679	6.86321e-82	1.12225e-79	9.14099e-80	3.92029	10.9528	6.439e-28	1.28694e-24	8.34065e-25	5131	4	223	309	291	991	884	831	3580	3367	3438	8.07435	8.48812	8.54048	9.94668	9.52026	9.54067	11.6668	11.6804	11.5879
ENSMUSG00000040412	229722	57535	5330417C22Rik	RIKEN cDNA 5330417C22 gene	protein_coding	GO:0016020 (membrane); GO:0016021 (integral component of membrane); GO:0000045 (autophagosome assembly); GO:0009267 (cellular response to starvation); GO:0044090 (positive regulation of vacuole organization); GO:2000786 (positive regulation of autophagosome assembly); GO:0005764 (lysosome); GO:0005770 (late endosome); GO:0005802 (trans-Golgi network); GO:0005886 (plasma membrane); GO:0005887 (int…	2.33754e-65	4.11642e-63	3.1195e-63	-28.6909	-13.2491	4.56751e-40	4.85021e-38	3.86298e-38	-191.238	-21.2594	2.70062e-100	7.33364e-98	5.97344e-98	-6.776	-5.68664	1.29562e-08	1.49972e-06	9.71968e-07	1449	1	4984	5736	2566	271	114	195	45	16	25	12.4926	12.6551	11.6382	8.1227	6.71584	7.52388	5.71019	4.72591	5.06717
ENSMUSG00000020307	216150	997	Cdc34	cell division cycle 34	protein_coding	GO:0016740 (transferase activity); GO:0005634 (nucleus); GO:0005829 (cytosol); GO:0005737 (cytoplasm); GO:0000166 (nucleotide binding); GO:0005524 (ATP binding); GO:0016567 (protein ubiquitination); GO:0035458 (cellular response to interferon-beta); GO:0016607 (nuclear speck); GO:0007049 (cell cycle); GO:0004842 (ubiquitin-protein transferase activity); GO:0043161 (proteasome-mediated ubiquitin-d…	5.78453e-65	1.013e-62	7.67672e-63	2.33211	8.4673	2.51144e-17	5.53951e-16	4.41197e-16	3.97147	16.8452	1.13727e-63	1.12301e-61	9.14725e-62	1.67593	5.3843	7.27252e-08	6.54745e-06	4.24339e-06	5228	4	1574	1661	1460	4384	4977	4880	8202	7437	7544	10.8365	10.8739	10.8288	12.078	11.9934	12.0747	12.8597	12.8207	12.7185
ENSMUSG00000061731	14042	2131	Ext1	exostosin glycosyltransferase 1	protein_coding	GO:0016021 (integral component of membrane); GO:0016757 (transferase activity, transferring glycosyl groups); GO:0005783 (endoplasmic reticulum); GO:0006486 (protein glycosylation); GO:0015020 (glucuronosyltransferase activity); GO:0015012 (heparan sulfate proteoglycan biosynthetic process); GO:0016020 (membrane); GO:0016740 (transferase activity); GO:0000139 (Golgi membrane); GO:0005794 (Golgi a…	6.1005e-65	1.06243e-62	8.05131e-63	7.00319	16.7191	9.51885e-63	3.29098e-60	2.62111e-60	4.92508	15.4808	4.67634e-54	3.4945e-52	2.84637e-52	-1.445	-3.20503	0.00135048	0.0260396	0.0168979	6348	6	1987	1941	1581	17098	16777	15977	12754	9579	11441	11.1706	11.0973	10.943	14.0384	13.7434	13.7829	13.4957	13.1853	13.3185
ENSMUSG00000031097	21953	7136	Tnni2	troponin I, skeletal, fast 2	protein_coding	GO:0005861 (troponin complex); GO:0046872 (metal ion binding); GO:0005634 (nucleus); GO:0003779 (actin binding); GO:0045893 (positive regulation of transcription, DNA-templated); GO:0006936 (muscle contraction); GO:0003009 (skeletal muscle contraction); GO:0006937 (regulation of muscle contraction); GO:0060048 (cardiac muscle contraction); GO:0031014 (troponin T binding)	9.01421e-65	1.56124e-62	1.18314e-62	35.4617	13.1807	1.13354e-39	1.16621e-37	9.28837e-38	42.6601	15.4792	4.79391e-54	3.57357e-52	2.91077e-52	1.18203	1.23213	0.217901	0.732033	0.532823	6925	6	12	6	21	602	569	638	794	619	677	4.62448	4.07317	5.22231	9.2391	8.8979	9.16654	9.51306	9.26072	9.26692
ENSMUSG00000024640	107272	29968	Psat1	phosphoserine aminotransferase 1	protein_coding	GO:0003824 (catalytic activity); GO:0006564 (L-serine biosynthetic process); GO:0004648 (O-phospho-L-serine:2-oxoglutarate aminotransferase activity); GO:0016740 (transferase activity); GO:0005829 (cytosol); GO:0005737 (cytoplasm); GO:0008483 (transaminase activity); GO:0008652 (cellular amino acid biosynthetic process)	1.22454e-64	2.10928e-62	1.59846e-62	8.50174	13.9394	3.64789e-44	4.93013e-42	3.92663e-42	12.1437	20.8659	1.09217e-96	2.76812e-94	2.2547e-94	1.40566	2.78185	0.005405	0.0733221	0.0478883	7035	6	558	811	550	5120	8679	7595	9718	8968	10228	9.35791	9.84948	9.43643	12.3013	12.7938	12.7114	13.104	13.0903	13.157
ENSMUSG00000001025	20200	6277	S100a6	S100 calcium binding protein A6 (calcyclin)	protein_coding	GO:0005509 (calcium ion binding); GO:0016020 (membrane); GO:0046872 (metal ion binding); GO:0005886 (plasma membrane); GO:0005634 (nucleus); GO:0048471 (perinuclear region of cytoplasm); GO:0005829 (cytosol); GO:0005515 (protein binding); GO:0005737 (cytoplasm); GO:0042803 (protein homodimerization activity); GO:0034220 (ion transmembrane transport); GO:0008270 (zinc ion binding); GO:0001726 (ruf…	1.45345e-64	2.48998e-62	1.88696e-62	4.03782	11.457	2.16909e-30	1.23551e-28	9.84029e-29	6.4054	17.5942	2.72916e-69	3.2679e-67	2.66179e-67	1.56023	4.6487	3.34031e-06	0.00017693	0.000114668	7074	6	14856	19827	17986	81531	108009	88759	139516	133345	147552	14.0663	14.4425	14.4427	16.2911	16.4289	16.2557	16.9457	16.9826	17.0058
ENSMUSG00000017716	11799	332	Birc5	baculoviral IAP repeat-containing 5	protein_coding	GO:0005623 (cell); GO:0046872 (metal ion binding); GO:0005634 (nucleus); GO:0005829 (cytosol); GO:0005515 (protein binding); GO:0005737 (cytoplasm); GO:0005694 (chromosome); GO:0042802 (identical protein binding); GO:0042803 (protein homodimerization activity); GO:0046982 (protein heterodimerization activity); GO:0005856 (cytoskeleton); GO:0016324 (apical plasma membrane); GO:0005874 (microtubule…	1.59136e-64	2.71151e-62	2.05483e-62	16.5092	16.2798	1.37405e-59	3.71405e-57	2.95807e-57	19.0451	16.9682	1.41181e-64	1.4409e-62	1.17365e-62	1.13501	1.05384	0.291958	0.823725	0.617802	8437	6	100	157	77	2100	2662	2380	2203	2653	2994	6.99386	7.55747	6.74539	11.0206	11.0944	11.0431	10.9697	11.338	11.3893
ENSMUSG00000028865	69655	388611	Cd164l2	CD164 sialomucin-like 2	protein_coding	GO:0016020 (membrane); GO:0016021 (integral component of membrane); GO:0003674 (molecular_function); GO:0008150 (biological_process); GO:0031410 (cytoplasmic vesicle)	1.85701e-64	3.14714e-62	2.38496e-62	-16.9141	-12.4338	1.71278e-35	1.34016e-33	1.06738e-33	-33.9839	-22.4845	5.8812e-112	2.15507e-109	1.75536e-109	-2.04046	-2.48605	0.012917	0.139199	0.0918656	1304	1	2175	1938	1362	154	78	180	69	55	76	11.3003	11.095	10.7293	7.35381	6.23976	7.41619	6.21493	6.02669	6.31592
ENSMUSG00000029154	231293	80157	Cwh43	cell wall biogenesis 43 C-terminal homolog	protein_coding	GO:0016020 (membrane); GO:0016021 (integral component of membrane); GO:0003674 (molecular_function); GO:0005783 (endoplasmic reticulum); GO:0006506 (GPI anchor biosynthetic process)	2.09506e-64	3.53157e-62	2.6763e-62	28.052	14.0196	1.18275e-44	1.64331e-42	1.30882e-42	103.232	19.8621	8.66547e-88	1.74538e-85	1.42165e-85	3.61832	7.74305	9.70579e-15	4.34298e-12	2.81468e-12	7071	6	19	58	39	1554	1468	1176	3533	5258	6063	5.05051	6.26623	5.90667	10.5892	10.2424	10.0346	11.6478	12.3215	12.4039
ENSMUSG00000004446	12122	637	Bid	BH3 interacting domain death agonist	protein_coding	GO:0016020 (membrane); GO:0005829 (cytosol); GO:0005515 (protein binding); GO:0005737 (cytoplasm); GO:0042981 (regulation of apoptotic process); GO:0005739 (mitochondrion); GO:0006915 (apoptotic process); GO:0043065 (positive regulation of apoptotic process); GO:0005741 (mitochondrial outer membrane); GO:0031966 (mitochondrial membrane); GO:0006919 (activation of cysteine-type endopeptidase activ…	2.2226e-64	3.72663e-62	2.82412e-62	5.11455	12.1555	5.36545e-34	3.91968e-32	3.12185e-32	8.77264	17.3274	2.92019e-67	3.28943e-65	2.67933e-65	1.68716	4.82089	1.42916e-06	8.62095e-05	5.58723e-05	6892	6	447	448	552	3074	3510	3098	5972	4960	4947	9.04459	9.00873	9.44157	11.5676	11.4914	11.4215	12.4028	12.2375	12.1112
ENSMUSG00000039100	223455	10299	Marchf6	membrane associated ring-CH-type finger 6	protein_coding	GO:0008270 (zinc ion binding); GO:0016020 (membrane); GO:0016021 (integral component of membrane); GO:0016740 (transferase activity); GO:0046872 (metal ion binding); GO:0005783 (endoplasmic reticulum); GO:0016567 (protein ubiquitination); GO:0005789 (endoplasmic reticulum membrane); GO:0061630 (ubiquitin protein ligase activity); GO:0030176 (integral component of endoplasmic reticulum membrane); …	2.98132e-64	4.97234e-62	3.76814e-62	-2.8783	-10.1072	5.13217e-24	1.96643e-22	1.56617e-22	-3.535	-16.3311	5.92758e-60	5.22555e-58	4.25635e-58	-1.24758	-2.16479	0.0304041	0.246889	0.16483	3357	3	9859	9706	8934	3828	4323	4736	3535	3056	3452	13.4752	13.4128	13.434	11.8829	11.7908	12.0316	11.6486	11.5411	11.5938
ENSMUSG00000030465	234353	23362	Psd3	pleckstrin and Sec7 domain containing 3	protein_coding	GO:0005515 (protein binding); GO:0005543 (phospholipid binding); GO:0005086 (ARF guanyl-nucleotide exchange factor activity); GO:0032012 (regulation of ARF protein signal transduction); GO:0016020 (membrane); GO:0005886 (plasma membrane); GO:0030054 (cell junction); GO:0045202 (synapse); GO:0042995 (cell projection); GO:0005085 (guanyl-nucleotide exchange factor activity); GO:0014069 (postsynapti…	3.1346e-64	5.20047e-62	3.94102e-62	-4.53912	-10.1249	4.28312e-24	1.65175e-22	1.31555e-22	-9.16625	-20.6181	1.88854e-94	4.3846e-92	3.57137e-92	-2.05271	-4.72828	2.26428e-06	0.0001276	8.26973e-05	1650	1	3540	2923	3000	1031	823	832	421	389	478	12.0003	11.6852	11.8628	10.0031	9.41889	9.54237	8.61896	8.60744	8.77664
ENSMUSG00000030199	14011	2120	Etv6	ets variant 6	protein_coding	GO:0006355 (regulation of transcription, DNA-templated); GO:0005634 (nucleus); GO:0003700 (DNA-binding transcription factor activity); GO:0043565 (sequence-specific DNA binding); GO:0003677 (DNA binding); GO:0005829 (cytosol); GO:0005515 (protein binding); GO:0000977 (RNA polymerase II regulatory region sequence-specific DNA binding); GO:0005730 (nucleolus); GO:0000981 (DNA-binding transcription …	3.21551e-64	5.30677e-62	4.02158e-62	-4.22761	-11.5312	9.18389e-31	5.30222e-29	4.22298e-29	-5.34771	-18.4781	3.09685e-76	4.46387e-74	3.63594e-74	-1.28435	-2.01816	0.043575	0.310022	0.208598	3356	3	14752	15375	14784	3831	4459	5570	3919	3079	3481	14.0561	14.0758	14.16	11.884	11.8353	12.265	11.7968	11.5519	11.6058
ENSMUSG00000020607	105005	151354	Lratd1	LRAT domain containing 1	protein_coding	GO:0000902 (cell morphogenesis); GO:0048870 (cell motility)	3.27548e-64	5.37759e-62	4.07524e-62	-19.5336	-13.497	1.62978e-41	1.82862e-39	1.45641e-39	-27.3601	-17.9474	5.03056e-72	6.37498e-70	5.19259e-70	-1.42194	-1.75908	0.0785647	0.441597	0.302174	3543	3	8376	7482	12949	708	430	775	476	336	521	13.2403	13.0378	13.9689	9.4687	8.50567	9.44173	8.79093	8.40321	8.89759
ENSMUSG00000033278	19274	5797	Ptprm	protein tyrosine phosphatase, receptor type, M	protein_coding	GO:0005515 (protein binding); GO:0016020 (membrane); GO:0016791 (phosphatase activity); GO:0004725 (protein tyrosine phosphatase activity); GO:0006470 (protein dephosphorylation); GO:0016311 (dephosphorylation); GO:0016021 (integral component of membrane); GO:0016787 (hydrolase activity); GO:0004721 (phosphoprotein phosphatase activity); GO:0035335 (peptidyl-tyrosine dephosphorylation); GO:004847…	4.27422e-64	6.98094e-62	5.29029e-62	40.4798	16.4151	1.49121e-60	4.30467e-58	3.42848e-58	38.7118	17.1864	3.35952e-66	3.66223e-64	2.98299e-64	-1.06133	-0.368517	0.712488	0.949913	0.893368	6180	6	23	22	12	736	1033	1240	728	1031	966	5.24415	5.16993	4.68555	9.52371	9.7415	10.1102	9.39005	9.98517	9.77116
ENSMUSG00000000792	114479	6528	Slc5a5	solute carrier family 5 (sodium iodide symporter), member 5	protein_coding	GO:0016021 (integral component of membrane); GO:0016020 (membrane); GO:0022857 (transmembrane transporter activity); GO:0055085 (transmembrane transport); GO:0006590 (thyroid hormone generation); GO:0008507 (sodium:iodide symporter activity); GO:0015705 (iodide transport); GO:0015111 (iodide transmembrane transporter activity); GO:0071320 (cellular response to cAMP); GO:0071371 (cellular response…	8.34902e-64	1.35659e-61	1.02805e-61	-10.7456	-11.1059	1.1738e-28	6.02776e-27	4.80084e-27	-35.5237	-23.1159	3.20236e-118	1.3342e-115	1.08674e-115	-3.3666	-6.08948	1.13275e-09	1.77799e-07	1.15232e-07	1743	1	20824	24420	31231	2019	5110	2432	1090	736	881	14.5532	14.7429	15.2384	10.9642	12.0313	11.0741	9.96357	9.5059	9.64024
ENSMUSG00000046223	18793	5329	Plaur	plasminogen activator, urokinase receptor	protein_coding	GO:0030377 (urokinase plasminogen activator receptor activity); GO:0030162 (regulation of proteolysis); GO:0038195 (urokinase plasminogen activator signaling pathway); GO:0016020 (membrane); GO:0016021 (integral component of membrane); GO:0005886 (plasma membrane); GO:0009986 (cell surface); GO:0005576 (extracellular region); GO:0005887 (integral component of plasma membrane); GO:0005515 (protein…	1.07716e-63	1.74125e-61	1.31955e-61	3.03223	9.9796	1.87212e-23	6.90617e-22	5.50045e-22	4.87465	17.9272	7.23315e-72	9.12818e-70	7.43514e-70	1.58207	4.78111	1.74326e-06	0.000103083	6.68077e-05	7117	6	3210	2939	3173	10360	13346	13317	18985	18403	19279	11.8596	11.693	11.9434	13.3163	13.4137	13.5204	14.0691	14.1263	14.0706
ENSMUSG00000039431	54384	9108	Mtmr7	myotubularin related protein 7	protein_coding	GO:0046856 (phosphatidylinositol dephosphorylation); GO:0004725 (protein tyrosine phosphatase activity); GO:0016791 (phosphatase activity); GO:0016311 (dephosphorylation); GO:0035335 (peptidyl-tyrosine dephosphorylation); GO:0052866 (phosphatidylinositol phosphate phosphatase activity); GO:0016020 (membrane); GO:0016787 (hydrolase activity); GO:0005829 (cytosol); GO:0005515 (protein binding); GO:…	1.50501e-63	2.42045e-61	1.83427e-61	-18.3435	-14.4822	1.57059e-47	2.49724e-45	1.98894e-45	-22.267	-19.8544	1.00869e-87	1.99209e-85	1.62261e-85	-1.23313	-0.970558	0.331769	0.863571	0.656441	3464	3	11704	13509	14565	1240	643	885	989	652	592	13.7225	13.8893	14.1385	10.2664	9.07003	9.63004	9.8251	9.3342	9.07747
ENSMUSG00000026535	26388		Ifi202b	interferon activated gene 202B	protein_coding	GO:0002218 (activation of innate immune response); GO:0035458 (cellular response to interferon-beta); GO:0003677 (DNA binding); GO:0005634 (nucleus); GO:0005515 (protein binding); GO:0005737 (cytoplasm); GO:0002376 (immune system process); GO:0045087 (innate immune response); GO:0005730 (nucleolus); GO:0006954 (inflammatory response); GO:0003690 (double-stranded DNA binding); GO:0009617 (response…	1.57604e-63	2.52182e-61	1.91108e-61	-3.63102	-6.47679	9.36964e-11	1.04223e-09	8.30087e-10	-43.4247	-19.7619	6.33211e-87	1.20366e-84	9.80409e-85	-12.171	-15.4348	9.55161e-54	2.86357e-49	1.85588e-49	2255	1	3342	3387	5727	1513	1851	1163	139	104	119	11.9176	11.897	12.7933	10.5509	10.5738	10.0188	7.10694	6.82052	6.88474
ENSMUSG00000023915	94185	27242	Tnfrsf21	tumor necrosis factor receptor superfamily, member 21	protein_coding	GO:0005515 (protein binding); GO:0007165 (signal transduction); GO:0016020 (membrane); GO:0016021 (integral component of membrane); GO:0005886 (plasma membrane); GO:0005737 (cytoplasm); GO:0005887 (integral component of plasma membrane); GO:0002250 (adaptive immune response); GO:0006959 (humoral immune response); GO:0030424 (axon); GO:0002376 (immune system process); GO:0006915 (apoptotic process…	1.95698e-63	3.1069e-61	2.35447e-61	-11.9492	-13.8273	1.74539e-43	2.22728e-41	1.77393e-41	-11.6852	-21.6529	5.70626e-104	1.77092e-101	1.44246e-101	1.00752	0.040255	0.96789	0.997831	0.990629	3837	3	11279	11115	9740	1296	785	1360	1368	914	1149	13.6692	13.6082	13.5584	10.3295	9.35194	10.2421	10.2877	9.81363	10.0182
ENSMUSG00000031434	75746	79710	Morc4	microrchidia 4	protein_coding	GO:0008270 (zinc ion binding); GO:0046872 (metal ion binding); GO:0003674 (molecular_function); GO:0008150 (biological_process); GO:0005634 (nucleus); GO:0005654 (nucleoplasm)	1.9614e-63	3.1069e-61	2.35447e-61	13.6941	17.372	1.34574e-67	5.48121e-65	4.36553e-65	11.4734	19.2522	1.35177e-82	2.28405e-80	1.86041e-80	-1.21286	-1.37874	0.167974	0.654671	0.467048	8178	6	505	468	355	5535	9760	8588	5369	6557	6942	9.21675	9.07027	8.81874	12.4134	12.9629	12.8884	12.2496	12.6393	12.5988
ENSMUSG00000003752	233011	80271	Itpkc	inositol 1,4,5-trisphosphate 3-kinase C	protein_coding	GO:0016301 (kinase activity); GO:0032958 (inositol phosphate biosynthetic process); GO:0016740 (transferase activity); GO:0005634 (nucleus); GO:0005737 (cytoplasm); GO:0000166 (nucleotide binding); GO:0005524 (ATP binding); GO:0016310 (phosphorylation); GO:0005516 (calmodulin binding); GO:0016607 (nuclear speck); GO:0005515 (protein binding); GO:0008440 (inositol-1,4,5-trisphosphate 3-kinase acti…	2.2926e-63	3.61337e-61	2.73828e-61	-6.53862	-13.6259	2.8096e-42	3.34151e-40	2.66136e-40	-5.15129	-12.755	2.92442e-37	1.0729e-35	8.73904e-36	1.24978	1.96928	0.0489212	0.331887	0.224223	3442	3	18204	18156	11850	3062	3083	3360	4382	3389	3827	14.3593	14.3155	13.8411	11.562	11.3051	11.5381	11.9574	11.6897	11.742
ENSMUSG00000027215	12521	3732	Cd82	CD82 antigen	protein_coding	GO:0016021 (integral component of membrane); GO:0016020 (membrane); GO:0005886 (plasma membrane); GO:0005887 (integral component of plasma membrane)	3.0137e-63	4.72626e-61	3.58165e-61	-4.45543	-11.8173	3.17895e-32	2.04588e-30	1.62945e-30	-5.81717	-16.8039	2.28615e-63	2.22144e-61	1.80942e-61	-1.32673	-2.2729	0.0230321	0.20649	0.137358	988	1	20123	18817	20461	6045	5349	5877	4168	3653	4962	14.5038	14.3671	14.6286	12.5403	12.0971	12.3422	11.8854	11.7976	12.1155
ENSMUSG00000034936	80981	379	Arl4d	ADP-ribosylation factor-like 4D	protein_coding	GO:0005525 (GTP binding); GO:0016020 (membrane); GO:0005886 (plasma membrane); GO:0005634 (nucleus); GO:0005737 (cytoplasm); GO:0000166 (nucleotide binding); GO:0005730 (nucleolus); GO:0006886 (intracellular protein transport); GO:0016192 (vesicle-mediated transport)	6.90288e-63	1.07719e-60	8.16316e-61	-6.22799	-10.1139	4.79251e-24	1.83865e-22	1.46441e-22	-18.8094	-21.1794	1.47946e-99	3.94704e-97	3.21496e-97	-3.0661	-5.50292	3.73561e-08	3.69616e-06	2.39548e-06	1756	1	2236	2188	1551	251	512	499	147	131	115	11.3401	11.2691	10.9155	8.01707	8.74971	8.82054	7.18091	7.12216	6.84039
ENSMUSG00000017491	218772	5915	Rarb	retinoic acid receptor, beta	protein_coding	GO:0003677 (DNA binding); GO:0003707 (steroid hormone receptor activity); GO:0008270 (zinc ion binding); GO:0006355 (regulation of transcription, DNA-templated); GO:0005634 (nucleus); GO:0003700 (DNA-binding transcription factor activity); GO:0043565 (sequence-specific DNA binding); GO:0004879 (nuclear receptor activity); GO:0048384 (retinoic acid receptor signaling pathway); GO:0046872 (metal io…	1.23086e-62	1.91129e-60	1.44841e-60	68.0294	16.8658	8.03289e-64	2.87761e-61	2.29189e-61	49.3452	17.1467	6.65774e-66	7.10486e-64	5.7871e-64	-1.40084	-2.08884	0.0367221	0.278928	0.186832	6312	6	23	26	7	1354	2290	1325	1301	882	1244	5.24415	5.34377	4.24956	10.3921	10.8786	10.2048	10.216	9.76293	10.1315
ENSMUSG00000041827	231655	8638	Oasl1	2'-5' oligoadenylate synthetase-like 1	protein_coding	GO:0005524 (ATP binding); GO:0005515 (protein binding); GO:0003723 (RNA binding); GO:0006955 (immune response); GO:0016740 (transferase activity); GO:0003725 (double-stranded RNA binding); GO:0051607 (defense response to virus); GO:0003677 (DNA binding); GO:0005634 (nucleus); GO:0005654 (nucleoplasm); GO:0005829 (cytosol); GO:0005737 (cytoplasm); GO:0016020 (membrane); GO:0002376 (immune system p…	1.25687e-62	1.94212e-60	1.47177e-60	12.9002	13.5343	9.80658e-42	1.12146e-39	8.93191e-40	107.898	20.1889	1.22508e-90	2.66139e-88	2.16778e-88	8.23147	9.24702	2.30834e-20	2.16263e-17	1.4016e-17	6725	6	132	129	92	1228	2652	2130	24588	13725	8867	7.36148	7.29379	6.97619	10.2526	11.089	10.884	14.442	13.7035	12.9513
ENSMUSG00000029166	100732	22924	Mapre3	microtubule-associated protein, RP/EB family, member 3	protein_coding	GO:0005515 (protein binding); GO:0008017 (microtubule binding); GO:0005737 (cytoplasm); GO:0048471 (perinuclear region of cytoplasm); GO:0015630 (microtubule cytoskeleton); GO:0042802 (identical protein binding); GO:0005856 (cytoskeleton); GO:0005874 (microtubule); GO:0007049 (cell cycle); GO:0051301 (cell division); GO:0045860 (positive regulation of protein kinase activity); GO:0019901 (protein…	1.27034e-62	1.95335e-60	1.48029e-60	-3.88544	-11.1842	4.87501e-29	2.57001e-27	2.0469e-27	-5.3613	-14.4734	1.78317e-47	1.03498e-45	8.43022e-46	-1.402	-2.73682	0.00620355	0.0809323	0.0529591	1781	1	2990	2797	3221	920	1036	1073	805	629	667	11.7575	11.6218	11.965	9.84081	9.74562	9.90402	9.53257	9.28338	9.24588
ENSMUSG00000027611	19124	10544	Procr	protein C receptor, endothelial	protein_coding	GO:0038023 (signaling receptor activity); GO:0016020 (membrane); GO:0016021 (integral component of membrane); GO:0005615 (extracellular space); GO:0048471 (perinuclear region of cytoplasm); GO:0007596 (blood coagulation); GO:0005813 (centrosome); GO:0008022 (protein C-terminus binding); GO:0007599 (hemostasis); GO:0050819 (negative regulation of coagulation)	2.34429e-62	3.58722e-60	2.71847e-60	1.58622	2.14028	0.0323318	0.0866602	0.069021	15.4035	20.5438	8.74773e-94	1.97077e-91	1.60524e-91	9.56348	12.6874	6.94195e-37	3.46866e-33	2.24803e-33	4784	4	174	164	172	416	251	370	3663	3384	2717	7.73445	7.61648	7.81396	8.71891	7.76286	8.40251	11.6997	11.6876	11.2499
ENSMUSG00000019997	14219	1490	Ccn2	cellular communication network factor 2	protein_coding	GO:0005576 (extracellular region); GO:0005515 (protein binding); GO:0005520 (insulin-like growth factor binding); GO:0005615 (extracellular space); GO:0048471 (perinuclear region of cytoplasm); GO:0008201 (heparin binding); GO:0005829 (cytosol); GO:0031012 (extracellular matrix); GO:0007155 (cell adhesion); GO:0010628 (positive regulation of gene expression); GO:0035556 (intracellular signal tran…	2.75103e-62	4.18927e-60	3.17471e-60	126.639	21.5228	9.51608e-103	9.43138e-100	7.51167e-100	75.764	27.5027	1.63087e-166	1.45886e-163	1.18828e-163	-1.69984	-2.45916	0.0139264	0.14696	0.0970205	8174	6	1206	923	776	77773	254884	158827	111853	90168	70520	10.4552	10.0338	9.92559	16.223	17.6675	17.0951	16.6269	16.4182	15.9408
ENSMUSG00000038375	68728	58476	Trp53inp2	transformation related protein 53 inducible nuclear protein 2	protein_coding	GO:0045893 (positive regulation of transcription, DNA-templated); GO:0010508 (positive regulation of autophagy); GO:0005634 (nucleus); GO:0005829 (cytosol); GO:0006914 (autophagy); GO:0005737 (cytoplasm); GO:0031410 (cytoplasmic vesicle); GO:0000045 (autophagosome assembly); GO:0016605 (PML body); GO:0016236 (macroautophagy); GO:0005776 (autophagosome); GO:0006511 (ubiquitin-dependent protein cat…	2.85834e-62	4.33175e-60	3.28269e-60	-7.32505	-13.9205	4.75553e-44	6.39802e-42	5.09574e-42	-6.54211	-15.2304	2.22168e-52	1.56413e-50	1.27402e-50	1.10253	0.675386	0.499431	0.939029	0.785978	3418	3	12446	10119	11125	2062	1703	2182	2558	1738	2148	13.8111	13.4729	13.7501	10.9944	10.4546	10.9186	11.184	10.7314	10.9128
ENSMUSG00000004267	13807	2026	Eno2	enolase 2, gamma neuronal	protein_coding	GO:0006096 (glycolytic process); GO:0000287 (magnesium ion binding); GO:0004634 (phosphopyruvate hydratase activity); GO:0000015 (phosphopyruvate hydratase complex); GO:0016020 (membrane); GO:0046872 (metal ion binding); GO:0005886 (plasma membrane); GO:0005829 (cytosol); GO:0009986 (cell surface); GO:0005737 (cytoplasm); GO:0042802 (identical protein binding); GO:0046982 (protein heterodimerizat…	4.44061e-62	6.69746e-60	5.07547e-60	-19.9204	-15.2123	2.93236e-52	5.62502e-50	4.48007e-50	-6.01566	-11.7073	1.16894e-31	3.31026e-30	2.69629e-30	3.2646	4.95404	7.2688e-07	4.76846e-05	3.09043e-05	4104	3	1022	724	756	35	61	69	172	190	154	10.2187	9.68808	9.8884	5.5222	5.94419	6.18314	7.3902	7.61974	7.22354
ENSMUSG00000098188	268301	65124	Sowahc	sosondowah ankyrin repeat domain family member C	protein_coding	GO:0005515 (protein binding); GO:0003674 (molecular_function); GO:0008150 (biological_process); GO:0005575 (cellular_component)	5.3838e-62	8.08134e-60	6.1242e-60	-4.79326	-12.7113	5.11715e-37	4.39735e-35	3.50229e-35	-4.11551	-13.7827	3.23753e-43	1.58561e-41	1.29152e-41	1.14671	1.02976	0.303123	0.832124	0.627897	3322	3	2385	2410	1966	503	638	697	765	592	687	11.4327	11.4079	11.2556	8.98563	9.05902	9.29153	9.46029	9.19769	9.28765
ENSMUSG00000030259	71323	11228	Rassf8	Ras association (RalGDS/AF-6) domain family (N-terminal) member 8	protein_coding	GO:0007165 (signal transduction); GO:0034334 (adherens junction maintenance)	7.68827e-62	1.14858e-59	8.70414e-60	4.89402	12.8326	1.07667e-37	9.6134e-36	7.65664e-36	5.08059	15.191	4.05771e-52	2.84357e-50	2.31617e-50	1.02133	0.223297	0.823304	0.949913	0.939958	6200	6	556	500	597	3128	3798	3667	3510	3307	3680	9.35282	9.16359	9.55271	11.5926	11.6047	11.6638	11.6384	11.6545	11.6857
ENSMUSG00000099397			Gm7809	predicted gene 7809	processed_pseudogene		9.33003e-62	1.38727e-59	1.0513e-59	4.42048	13.5746	5.66509e-42	6.60549e-40	5.26098e-40	4.30136	15.6321	4.40105e-55	3.3973e-53	2.76719e-53	-1.04499	-0.428243	0.668474	0.948363	0.872411	8083	6	1199	1301	1287	6538	8463	6903	6386	6804	7095	10.4469	10.5241	10.6482	12.6532	12.7575	12.5738	12.4993	12.6925	12.6302
ENSMUSG00000038319	16511	3757	Kcnh2	potassium voltage-gated channel, subfamily H (eag-related), member 2	protein_coding	GO:0016020 (membrane); GO:0006811 (ion transport); GO:0055085 (transmembrane transport); GO:0005249 (voltage-gated potassium channel activity); GO:0006813 (potassium ion transport); GO:0005216 (ion channel activity); GO:0071805 (potassium ion transmembrane transport); GO:0034220 (ion transmembrane transport); GO:0016021 (integral component of membrane); GO:0005267 (potassium channel activity); GO…	1.29005e-61	1.90915e-59	1.44679e-59	-23.5917	-13.0614	5.47087e-39	5.24727e-37	4.17922e-37	-48.7964	-19.4653	2.16052e-84	3.82036e-82	3.11178e-82	-2.09569	-1.82938	0.0673424	0.400502	0.273049	3363	3	1155	937	743	42	31	82	32	23	17	10.3934	10.0552	9.8637	5.72656	5.1956	6.39563	5.33538	5.06896	4.70399
ENSMUSG00000089728	435921	387836	Clec2f	C-type lectin domain family 2, member f	protein_coding	GO:0016020 (membrane); GO:0016021 (integral component of membrane); GO:0030246 (carbohydrate binding)	1.93162e-61	2.84526e-59	2.15619e-59	36.1581	13.079	4.34242e-39	4.20564e-37	3.3496e-37	72.9971	18.5332	1.11421e-76	1.62142e-74	1.32069e-74	1.98786	3.91752	8.94634e-05	0.00282625	0.00183169	8237	6	18	10	9	367	699	697	894	1225	1229	4.99743	4.44912	4.44284	8.54366	9.18786	9.29153	9.68148	10.2311	10.1142
ENSMUSG00000038648	208647	64764	Creb3l2	cAMP responsive element binding protein 3-like 2	protein_coding	GO:0006355 (regulation of transcription, DNA-templated); GO:0003700 (DNA-binding transcription factor activity); GO:0045944 (positive regulation of transcription by RNA polymerase II); GO:0035497 (cAMP response element binding); GO:0030968 (endoplasmic reticulum unfolded protein response); GO:0016020 (membrane); GO:0016021 (integral component of membrane); GO:0003677 (DNA binding); GO:0005634 (nu…	2.58562e-61	3.77866e-59	2.86354e-59	-6.39185	-12.0729	1.46895e-33	1.03254e-31	8.22371e-32	-7.71974	-20.2762	2.08736e-91	4.63394e-89	3.77447e-89	-1.22639	-1.3223	0.186068	0.682099	0.49041	3473	3	7776	7429	6252	1608	1153	1544	1292	1089	1071	13.1333	13.0276	12.9197	10.6381	9.8979	10.4234	10.2061	10.0632	9.91804
ENSMUSG00000044678	76486		Ly6k	lymphocyte antigen 6 complex, locus K	protein_coding	GO:0016020 (membrane); GO:0005886 (plasma membrane); GO:0009986 (cell surface); GO:0005515 (protein binding); GO:0005737 (cytoplasm); GO:0031410 (cytoplasmic vesicle); GO:0005576 (extracellular region); GO:0030317 (flagellated sperm motility); GO:0031225 (anchored component of membrane); GO:0045121 (membrane raft); GO:0001669 (acrosomal vesicle); GO:0007339 (binding of sperm to zona pellucida)	2.58927e-61	3.77866e-59	2.86354e-59	-16.5784	-13.6019	3.89905e-42	4.58223e-40	3.64954e-40	-97.592	-6.5971	4.19292e-11	3.09523e-10	2.52114e-10	-5.99011	-3.01083	0.00260538	0.0422441	0.0274973	1687	1	599	415	570	36	39	50	0	12	8	9.45835	8.90106	9.48706	5.55329	5.43768	5.80106	2.62896	4.47959	4.11214
ENSMUSG00000032207	15450	3990	Lipc	lipase, hepatic	protein_coding	GO:0005515 (protein binding); GO:0052689 (carboxylic ester hydrolase activity); GO:0006629 (lipid metabolic process); GO:0004806 (triglyceride lipase activity); GO:0005615 (extracellular space); GO:0016787 (hydrolase activity); GO:0008201 (heparin binding); GO:0009986 (cell surface); GO:0042802 (identical protein binding); GO:0005576 (extracellular region); GO:0016042 (lipid catabolic process); G…	2.80136e-61	4.06933e-59	3.08382e-59	-94.8843	-11.7347	8.4648e-32	5.32101e-30	4.23795e-30	-47.6419	-12.5835	2.60178e-36	9.0126e-35	7.341e-35	1.9463	0.803005	0.421972	0.911079		3397	3	282	197	319	4	2	5	9	7	5	8.39936	7.8661	8.66887	3.75091	3.36241	3.81317	4.20467	4.07946	3.81975
ENSMUSG00000031161	15185	10013	Hdac6	histone deacetylase 6	protein_coding	GO:0008270 (zinc ion binding); GO:0046872 (metal ion binding); GO:0016787 (hydrolase activity); GO:0005634 (nucleus); GO:0005654 (nucleoplasm); GO:0032991 (protein-containing complex); GO:0048471 (perinuclear region of cytoplasm); GO:0005515 (protein binding); GO:0005737 (cytoplasm); GO:0010033 (response to organic substance); GO:0005856 (cytoskeleton); GO:0042995 (cell projection); GO:0043005 (n…	3.33492e-61	4.82217e-59	3.65433e-59	-4.74546	-12.0745	1.44063e-33	1.01503e-31	8.08425e-32	-4.95747	-15.5588	1.38634e-54	1.0594e-52	8.62907e-53	-1.06109	-0.461577	0.644385	0.948363	0.862502	3344	3	5247	4786	4067	1300	1173	1362	1319	1036	1184	12.5667	12.3944	12.3006	10.334	9.92239	10.2442	10.2356	9.99207	10.061
ENSMUSG00000029832	18025	9603	Nfe2l3	nuclear factor, erythroid derived 2, like 3	protein_coding	GO:0003677 (DNA binding); GO:0006355 (regulation of transcription, DNA-templated); GO:0005634 (nucleus); GO:0003700 (DNA-binding transcription factor activity); GO:0006357 (regulation of transcription by RNA polymerase II); GO:0005737 (cytoplasm); GO:0000976 (transcription regulatory region sequence-specific DNA binding); GO:0045893 (positive regulation of transcription, DNA-templated); GO:000097…	3.61399e-61	5.20183e-59	3.94205e-59	4.68468	13.829	1.70484e-43	2.18491e-41	1.74019e-41	2.80453	10.3962	2.57893e-25	5.20131e-24	4.2366e-24	-1.69767	-5.42484	5.80074e-08	5.41763e-06	3.51116e-06	6376	6	582	711	606	3465	4205	3924	2137	2189	2294	9.41755	9.66233	9.57395	11.7397	11.751	11.7612	10.9261	11.0621	11.0071
ENSMUSG00000017897	14049	2139	Eya2	EYA transcriptional coactivator and phosphatase 2	protein_coding	GO:0004725 (protein tyrosine phosphatase activity); GO:0007275 (multicellular organism development); GO:0014706 (striated muscle tissue development); GO:0046872 (metal ion binding); GO:0016787 (hydrolase activity); GO:0005634 (nucleus); GO:0005829 (cytosol); GO:0005737 (cytoplasm); GO:0004721 (phosphoprotein phosphatase activity); GO:0035335 (peptidyl-tyrosine dephosphorylation); GO:0006281 (DNA …	4.96387e-61	7.11232e-59	5.38986e-59	-7.64592	-11.2481	2.36737e-29	1.27516e-27	1.01561e-27	-15.7878	-22.8605	1.14891e-115	4.59775e-113	3.74499e-113	-2.09714	-3.87121	0.000108298	0.00328954	0.00213195	1671	1	4935	5288	3925	939	562	857	400	292	424	12.4784	12.538	12.2494	9.86991	8.8805	9.58439	8.54749	8.20849	8.60879
ENSMUSG00000029859	13835	2041	Epha1	Eph receptor A1	protein_coding	GO:0016021 (integral component of membrane); GO:0005524 (ATP binding); GO:0005515 (protein binding); GO:0006468 (protein phosphorylation); GO:0005887 (integral component of plasma membrane); GO:0004672 (protein kinase activity); GO:0005003 (ephrin receptor activity); GO:0007169 (transmembrane receptor protein tyrosine kinase signaling pathway); GO:0004713 (protein tyrosine kinase activity); GO:00…	5.12969e-61	7.31666e-59	5.54471e-59	6.13886	16.3146	7.77341e-60	2.16006e-57	1.72039e-57	8.63948	17.1853	3.42183e-66	3.71684e-64	3.02746e-64	1.38462	2.54459	0.0109405	0.123493	0.0812593	7488	6	1882	1844	1486	13514	15103	12880	23122	16398	16442	11.0927	11.0237	10.8541	13.6993	13.5919	13.4723	14.3534	13.96	13.8411
ENSMUSG00000037820	21817	7052	Tgm2	transglutaminase 2, C polypeptide	protein_coding	GO:0018149 (peptide cross-linking); GO:0003810 (protein-glutamine gamma-glutamyltransferase activity); GO:0005623 (cell); GO:0016020 (membrane); GO:0016740 (transferase activity); GO:0046872 (metal ion binding); GO:0005829 (cytosol); GO:0005737 (cytoplasm); GO:0005886 (plasma membrane); GO:0007186 (G protein-coupled receptor signaling pathway); GO:0042802 (identical protein binding); GO:0005525 (…	5.17801e-61	7.35231e-59	5.57173e-59	-6.94641	-14.208	8.17354e-46	1.20907e-43	9.62973e-44	-6.89582	-13.9342	3.92342e-44	1.98547e-42	1.61722e-42	-1.00971	-0.0692789	0.944768	0.991175	0.98404	261	1	131560	115049	142988	21517	30886	21460	29576	20385	20800	17.2119	16.9785	17.4329	14.3698	14.6233	14.2082	14.7083	14.2738	14.18
ENSMUSG00000028214	14579	2669	Gem	GTP binding protein (gene overexpressed in skeletal muscle)	protein_coding	GO:0007165 (signal transduction); GO:0016020 (membrane); GO:0005525 (GTP binding); GO:0003924 (GTPase activity); GO:1901842 (negative regulation of high voltage-gated calcium channel activity); GO:0005623 (cell); GO:0005886 (plasma membrane); GO:0005634 (nucleus); GO:0000166 (nucleotide binding); GO:0005246 (calcium channel regulator activity); GO:0019003 (GDP binding); GO:0000278 (mitotic cell c…	5.37317e-61	7.5952e-59	5.7558e-59	-8.03152	-13.013	1.03142e-38	9.82924e-37	7.82855e-37	-10.0465	-15.8903	7.39299e-57	5.91712e-55	4.81965e-55	-1.2719	-1.38299	0.166669	0.652487	0.465285	1263	1	3582	2733	3393	602	489	472	423	304	487	12.0173	11.5886	12.0399	9.2391	8.68533	8.74252	8.62559	8.26425	8.80281
ENSMUSG00000032773	12669	1128	Chrm1	cholinergic receptor, muscarinic 1, CNS	protein_coding	GO:0007186 (G protein-coupled receptor signaling pathway); GO:0016021 (integral component of membrane); GO:0004930 (G protein-coupled receptor activity); GO:0005887 (integral component of plasma membrane); GO:0016907 (G protein-coupled acetylcholine receptor activity); GO:0040012 (regulation of locomotion); GO:0046541 (saliva secretion); GO:0050890 (cognition); GO:0016020 (membrane); GO:0045202 (…	7.05585e-61	9.92922e-59	7.52456e-59	-28.4798	-12.1155	8.73808e-34	6.26047e-32	4.98618e-32	-85.6594	-14.8442	7.58239e-50	4.78446e-48	3.89707e-48	-3.07301	-1.89932	0.0575229	0.366377	0.248537	1290	1	544	480	294	29	19	11	6	7	6	9.32194	9.10598	8.55479	5.31943	4.72479	4.33415	3.93534	4.07946	3.92657
ENSMUSG00000034616	245857	54961	Ssh3	slingshot protein phosphatase 3	protein_coding	GO:0016791 (phosphatase activity); GO:0004725 (protein tyrosine phosphatase activity); GO:0006470 (protein dephosphorylation); GO:0008138 (protein tyrosine/serine/threonine phosphatase activity); GO:0016311 (dephosphorylation); GO:0016787 (hydrolase activity); GO:0005634 (nucleus); GO:0005737 (cytoplasm); GO:0004721 (phosphoprotein phosphatase activity); GO:0005856 (cytoskeleton); GO:0035335 (pep…	1.08325e-60	1.51761e-58	1.15008e-58	-3.69704	-12.0307	2.45083e-33	1.68292e-31	1.34037e-31	-3.09677	-13.0069	1.11852e-38	4.40087e-37	3.58463e-37	1.17528	1.5536	0.120279	0.554982	0.388045	3403	3	10737	9732	9314	3094	3538	3860	4253	3836	3878	13.5982	13.4167	13.494	11.5769	11.5028	11.7375	11.9144	11.8678	11.761
ENSMUSG00000017446	56745	114897	C1qtnf1	C1q and tumor necrosis factor related protein 1	protein_coding	GO:0005515 (protein binding); GO:0005623 (cell); GO:0005615 (extracellular space); GO:0042802 (identical protein binding); GO:0005576 (extracellular region); GO:0005887 (integral component of plasma membrane); GO:0010628 (positive regulation of gene expression); GO:0007204 (positive regulation of cytosolic calcium ion concentration); GO:0005581 (collagen trimer); GO:0010906 (regulation of glucose…	1.5646e-60	2.18227e-58	1.65377e-58	34.4393	26.0708	7.82782e-150	1.93954e-146	1.54476e-146	14.0735	13.333	1.48722e-40	6.32618e-39	5.15284e-39	-2.48782	-5.23976	1.60786e-07	1.30633e-05	8.46633e-06	6362	6	147	166	109	5434	6486	6945	1599	2323	3451	7.50603	7.6329	7.19951	12.3869	12.3744	12.5826	10.5107	11.1473	11.5934
ENSMUSG00000018604	21386	6926	Tbx3	T-box 3	protein_coding	GO:0006355 (regulation of transcription, DNA-templated); GO:0005634 (nucleus); GO:0003700 (DNA-binding transcription factor activity); GO:0003677 (DNA binding); GO:0007275 (multicellular organism development); GO:0000122 (negative regulation of transcription by RNA polymerase II); GO:0045944 (positive regulation of transcription by RNA polymerase II); GO:0000977 (RNA polymerase II regulatory regi…	1.5854e-60	2.20154e-58	1.66837e-58	-6.35055	-13.0934	3.59152e-39	3.52431e-37	2.80696e-37	-8.08711	-16.9958	8.82299e-65	9.15845e-63	7.4598e-63	-1.29248	-1.60207	0.109139	0.527062	0.366438	3365	3	6345	6237	5815	1128	1074	1555	1185	809	842	12.8403	12.7757	12.8153	10.1313	9.79686	10.4335	10.0827	9.64013	9.57594
ENSMUSG00000061143	433586	55534	Maml3	mastermind like transcriptional coactivator 3	protein_coding	GO:0005634 (nucleus); GO:0005654 (nucleoplasm); GO:0045944 (positive regulation of transcription by RNA polymerase II); GO:0016607 (nuclear speck); GO:0003713 (transcription coactivator activity); GO:0007219 (Notch signaling pathway); GO:0007221 (positive regulation of transcription of Notch receptor target)	1.80521e-60	2.49578e-58	1.89135e-58	-6.86073	-13.0379	7.44857e-39	7.12117e-37	5.67169e-37	-10.2981	-16.484	4.78376e-61	4.38232e-59	3.56952e-59	-1.52534	-2.3245	0.0200987	0.18836	0.124966	987	1	2439	2745	2723	528	420	541	258	287	415	11.4649	11.5949	11.7235	9.05397	8.47287	8.9341	7.94035	8.1846	8.57881
ENSMUSG00000045545	16664	3861	Krt14	keratin 14	protein_coding	GO:0005198 (structural molecule activity); GO:0071944 (cell periphery); GO:0005634 (nucleus); GO:0005737 (cytoplasm); GO:0005515 (protein binding); GO:0005882 (intermediate filament); GO:0045095 (keratin filament); GO:0007568 (aging); GO:0042633 (hair cycle); GO:0030855 (epithelial cell differentiation); GO:0045110 (intermediate filament bundle assembly); GO:1990254 (keratin filament binding); GO…	5.00678e-60	6.89186e-58	5.22279e-58	260.953	26.6145	4.60967e-156	1.52288e-152	1.21291e-152	351.291	23.5803	6.13896e-123	2.87247e-120	2.3397e-120	1.32355	1.17457	0.240168	0.764437	0.561547	6132	6	784	442	487	252231	165534	152962	126133	240831	383904	9.8407	8.98974	9.26421	17.9203	17.0448	17.0408	16.8003	17.8354	18.3852
ENSMUSG00000048332	108927	10186	Lhfp	lipoma HMGIC fusion partner	protein_coding	GO:0016020 (membrane); GO:0016021 (integral component of membrane); GO:0003674 (molecular_function); GO:0008150 (biological_process); GO:0005575 (cellular_component)	1.10095e-59	1.50888e-57	1.14346e-57	45.2892	17.339	2.39021e-67	9.60379e-65	7.64899e-65	44.4964	17.5103	1.19563e-68	1.40402e-66	1.14361e-66	-1.03409	-0.283984	0.776423	0.949913	0.920287	8519	6	90	148	46	4450	6598	5588	5986	4665	4877	6.85659	7.47787	6.10294	12.0995	12.3991	12.2696	12.4062	12.1493	12.0907
ENSMUSG00000062488	667370	3437	Ifit3b	interferon-induced protein with tetratricopeptide repeats 3B	protein_coding	GO:0005515 (protein binding); GO:0035457 (cellular response to interferon-alpha); GO:0005829 (cytosol); GO:0005737 (cytoplasm); GO:0042802 (identical protein binding); GO:0003723 (RNA binding); GO:0005739 (mitochondrion); GO:0051607 (defense response to virus)	1.13844e-59	1.55351e-57	1.17728e-57	49.7826	14.5753	4.0313e-48	6.54987e-46	5.21667e-46	544.674	13.4391	3.5673e-41	1.56109e-39	1.27155e-39	10.7944	5.74057	9.43559e-09	1.15915e-06	7.51243e-07	4925	4	8	11	15	844	805	547	13643	6113	3477	4.29688	4.52719	4.88953	9.71816	9.38757	8.94962	13.5928	12.5383	11.6042
ENSMUSG00000048490	268903	8204	Nrip1	nuclear receptor interacting protein 1	protein_coding	GO:0005634 (nucleus); GO:0003712 (transcription coregulator activity); GO:0006357 (regulation of transcription by RNA polymerase II); GO:0005102 (signaling receptor binding); GO:0005654 (nucleoplasm); GO:0005829 (cytosol); GO:0005515 (protein binding); GO:0045944 (positive regulation of transcription by RNA polymerase II); GO:0000122 (negative regulation of transcription by RNA polymerase II); GO…	1.47501e-59	2.0041e-57	1.51875e-57	-4.79805	-11.5443	7.88607e-31	4.58858e-29	3.6546e-29	-5.88737	-17.1461	6.72629e-66	7.15292e-64	5.82624e-64	-1.24665	-1.69459	0.0901533	0.475342	0.327355	3486	3	19191	17085	18833	5380	4451	5017	4419	3499	3776	14.4354	14.2279	14.509	12.3726	11.8328	12.1145	11.9695	11.7356	11.7227
ENSMUSG00000000530	11482	94	Acvrl1	activin A receptor, type II-like 1	protein_coding	GO:0005524 (ATP binding); GO:0016020 (membrane); GO:0006468 (protein phosphorylation); GO:0004675 (transmembrane receptor protein serine/threonine kinase activity); GO:0007178 (transmembrane receptor protein serine/threonine kinase signaling pathway); GO:0004672 (protein kinase activity); GO:0010629 (negative regulation of gene expression); GO:0045944 (positive regulation of transcription by RNA …	1.53727e-59	2.07974e-57	1.57606e-57	-10.7339	-12.0516	1.90174e-33	1.31499e-31	1.04733e-31	-16.0774	-16.3452	4.70904e-60	4.17553e-58	3.40108e-58	-1.52216	-1.65632	0.0976573	0.495972	0.342868	3472	3	1192	1003	711	134	90	122	90	66	68	10.4385	10.1523	9.80105	7.16868	6.41668	6.90189	6.54513	6.24717	6.17963
ENSMUSG00000030849	14183	2263	Fgfr2	fibroblast growth factor receptor 2	protein_coding	GO:0016021 (integral component of membrane); GO:0005524 (ATP binding); GO:0006468 (protein phosphorylation); GO:0004672 (protein kinase activity); GO:0004713 (protein tyrosine kinase activity); GO:0005007 (fibroblast growth factor-activated receptor activity); GO:0008284 (positive regulation of cell population proliferation); GO:0008543 (fibroblast growth factor receptor signaling pathway); GO:00…	2.04177e-59	2.75046e-57	2.08435e-57	-6.61757	-17.714	3.27207e-70	1.38984e-67	1.10694e-67	-9.68123	-14.0353	9.48418e-45	4.93924e-43	4.02314e-43	-1.48663	-2.46168	0.0138286	0.146186	0.0965123	1582	1	29635	29246	30525	5767	6086	5728	5409	2996	3150	15.062	15.003	15.2054	12.4725	12.2828	12.3052	12.2603	11.5126	11.4623
ENSMUSG00000031520	22341	7424	Vegfc	vascular endothelial growth factor C	protein_coding	GO:0008083 (growth factor activity); GO:0016020 (membrane); GO:0005615 (extracellular space); GO:0045766 (positive regulation of angiogenesis); GO:0007275 (multicellular organism development); GO:0005576 (extracellular region); GO:0051781 (positive regulation of cell division); GO:0030154 (cell differentiation); GO:0050918 (positive chemotaxis); GO:0008284 (positive regulation of cell population …	2.12909e-59	2.85588e-57	2.16425e-57	8.49816	14.0703	5.78639e-45	8.1927e-43	6.52512e-43	9.60001	15.3506	3.51031e-53	2.56025e-51	2.08539e-51	1.11143	0.825017	0.409362	0.90481	0.720593	6208	6	79	107	88	877	1166	999	1298	923	1058	6.68867	7.04628	6.91818	9.7727	9.91386	9.8023	10.2127	9.82758	9.90064
ENSMUSG00000041773	13803	8507	Enc1	ectodermal-neural cortex 1	protein_coding	GO:0005515 (protein binding); GO:0003779 (actin binding); GO:0007399 (nervous system development); GO:0005634 (nucleus); GO:0005654 (nucleoplasm); GO:0005737 (cytoplasm); GO:0007275 (multicellular organism development); GO:0005856 (cytoskeleton); GO:0016567 (protein ubiquitination); GO:0005730 (nucleolus); GO:0000790 (nuclear chromatin); GO:0010976 (positive regulation of neuron projection develo…	3.65375e-59	4.88023e-57	3.69834e-57	10.7041	17.1574	5.53535e-66	2.16556e-63	1.72477e-63	9.59101	16.9938	9.1316e-65	9.44655e-63	7.69446e-63	-1.13441	-0.922818	0.356102	0.878068	0.678105	6160	6	674	555	650	6642	10830	9070	8984	7115	6384	9.62574	9.31109	9.6735	12.6759	13.1127	12.967	12.9909	12.7569	12.4782
ENSMUSG00000028672	15356	3155	Hmgcl	3-hydroxy-3-methylglutaryl-Coenzyme A lyase	protein_coding	GO:0004419 (hydroxymethylglutaryl-CoA lyase activity); GO:0003824 (catalytic activity); GO:0046872 (metal ion binding); GO:0032991 (protein-containing complex); GO:0005739 (mitochondrion); GO:0006629 (lipid metabolic process); GO:0005759 (mitochondrial matrix); GO:0016829 (lyase activity); GO:0005777 (peroxisome); GO:0005743 (mitochondrial inner membrane); GO:0007005 (mitochondrion organization);…	4.40969e-59	5.86507e-57	4.44467e-57	-6.99165	-11.9354	7.734e-33	5.16753e-31	4.11571e-31	-7.26579	-14.623	2.00409e-48	1.20698e-46	9.83117e-47	-1.05677	-0.400896	0.688497	0.949913	0.882595	279	1	3699	4728	5452	950	889	742	802	761	828	12.0635	12.3769	12.7225	9.8865	9.52826	9.38008	9.52728	9.55329	9.55214
ENSMUSG00000035112	69847	65266	Wnk4	WNK lysine deficient protein kinase 4	protein_coding	GO:0004672 (protein kinase activity); GO:0005524 (ATP binding); GO:0006468 (protein phosphorylation); GO:0004674 (protein serine/threonine kinase activity); GO:0005623 (cell); GO:0016740 (transferase activity); GO:0005829 (cytosol); GO:0005737 (cytoplasm); GO:0006811 (ion transport); GO:0030054 (cell junction); GO:0000166 (nucleotide binding); GO:0035556 (intracellular signal transduction); GO:00…	4.76508e-59	6.31112e-57	4.7827e-57	-13.5287	-11.1844	4.86061e-29	2.56697e-27	2.04448e-27	-49.05	-15.3014	7.48846e-53	5.40983e-51	4.40645e-51	-3.66807	-3.12888	0.00175475	0.0317678	0.0206385	1761	1	610	496	326	35	39	63	11	15	10	9.48415	9.15225	8.69925	5.5222	5.43768	6.07323	4.35421	4.66866	4.27111
ENSMUSG00000030287	16439	3709	Itpr2	inositol 1,4,5-triphosphate receptor 2	protein_coding	GO:0016020 (membrane); GO:0006811 (ion transport); GO:0055085 (transmembrane transport); GO:0005220 (inositol 1,4,5-trisphosphate-sensitive calcium-release channel activity); GO:0070679 (inositol 1,4,5 trisphosphate binding); GO:0006816 (calcium ion transport); GO:0005783 (endoplasmic reticulum); GO:0070588 (calcium ion transmembrane transport); GO:0005262 (calcium channel activity); GO:0005216 (…	5.94117e-59	7.83588e-57	5.93818e-57	-4.02103	-9.79543	1.17795e-22	4.06784e-21	3.23985e-21	-6.76346	-14.4766	1.70256e-47	9.90087e-46	8.06452e-46	-1.70864	-5.19291	2.07033e-07	1.62059e-05	1.0503e-05	1629	1	6914	7187	4374	1819	2045	2072	1163	1042	1174	12.964	12.9799	12.4053	10.8147	10.7165	10.8444	10.056	10.0003	10.0489
ENSMUSG00000024548	240427	26040	Setbp1	SET binding protein 1	protein_coding	GO:0003677 (DNA binding); GO:0003674 (molecular_function); GO:0008150 (biological_process); GO:0005634 (nucleus); GO:0005654 (nucleoplasm); GO:0016604 (nuclear body); GO:0005829 (cytosol)	6.04095e-59	7.93429e-57	6.01276e-57	-2.57191	-7.21939	5.22216e-13	7.56679e-12	6.02661e-12	-6.4672	-20.9155	3.87323e-97	9.98308e-95	8.13148e-95	-2.55335	-7.06014	1.66329e-12	4.57482e-10	2.96494e-10	2506	2	2738	2613	2381	1033	1319	1574	521	463	504	11.631	11.5241	11.5307	10.0058	10.0896	10.4509	8.91781	8.85145	8.85098
ENSMUSG00000079685	77777	80329	Ulbp1	UL16 binding protein 1	protein_coding	GO:0016020 (membrane); GO:0016021 (integral component of membrane); GO:0009897 (external side of plasma membrane); GO:0005615 (extracellular space); GO:0005829 (cytosol); GO:0005886 (plasma membrane); GO:0005887 (integral component of plasma membrane); GO:0046703 (natural killer cell lectin-like receptor binding); GO:0002839 (positive regulation of immune response to tumor cell); GO:0030101 (natu…	7.69159e-59	1.00603e-56	7.62393e-57	24.5002	16.668	2.24128e-62	7.57272e-60	6.03133e-60	20.0076	14.5962	2.96806e-48	1.77698e-46	1.4474e-46	-1.24453	-1.45637	0.145291	0.61502	0.434308	6091	6	22	40	32	814	1143	1058	718	613	1022	5.19826	5.82245	5.67864	9.66672	9.88549	9.88397	9.37046	9.24695	9.85135
ENSMUSG00000018848	104458	5917	Rars	arginyl-tRNA synthetase	protein_coding	GO:0005524 (ATP binding); GO:0005737 (cytoplasm); GO:0004812 (aminoacyl-tRNA ligase activity); GO:0006418 (tRNA aminoacylation for protein translation); GO:0000166 (nucleotide binding); GO:0004814 (arginine-tRNA ligase activity); GO:0006420 (arginyl-tRNA aminoacylation); GO:0005634 (nucleus); GO:0005654 (nucleoplasm); GO:0005829 (cytosol); GO:0006412 (translation); GO:0016874 (ligase activity); G…	1.00006e-58	1.30264e-56	9.87165e-57	2.44916	8.93912	3.92268e-19	1.00719e-17	8.02185e-18	3.55387	17.1804	3.72307e-66	4.01537e-64	3.27062e-64	1.42748	3.73239	0.000189669	0.00523597	0.00339342	7110	6	2683	2798	2475	8119	9154	8058	11782	11192	12201	11.6018	11.6224	11.5863	12.9651	12.8705	12.7966	13.3815	13.4095	13.4111
ENSMUSG00000095041					protein_coding	GO:0008654 (phospholipid biosynthetic process); GO:0004609 (phosphatidylserine decarboxylase activity)	1.00663e-58	1.3058e-56	9.89564e-57	-6.80803	-11.982	4.41538e-33	2.96349e-31	2.36028e-31	-7.47824	-23.5717	7.5176e-123	3.46425e-120	2.82172e-120	-1.11713	-0.703864	0.481518	0.929739	0.773342	206	1	16019	15602	15064	3630	2878	2308	2838	2295	2655	14.1749	14.097	14.187	11.8065	11.2064	10.9991	11.3331	11.1299	11.2168
ENSMUSG00000106957			Gm43085	predicted gene 43085	TEC		1.88592e-58	2.4364e-56	1.84635e-56	-145.028	-10.6998	1.02019e-26	4.71016e-25	3.75143e-25	-917.427	-8.06281	7.45595e-16	8.0556e-15	6.5615e-15	-6.8333	-0.928989	0.352895	0.875645		1262	1	189	302	299	6	0	1	0	0	1	7.84726	8.45619	8.57834	3.98723	2.62896	3.17037	2.62896	2.62896	3.17351
ENSMUSG00000014164	100503085	26249	Klhl3	kelch-like 3	protein_coding	GO:0005515 (protein binding); GO:0003824 (catalytic activity); GO:0005829 (cytosol); GO:0005737 (cytoplasm); GO:0005856 (cytoskeleton); GO:0003779 (actin binding); GO:0016567 (protein ubiquitination); GO:0070936 (protein K48-linked ubiquitination); GO:0006511 (ubiquitin-dependent protein catabolic process); GO:0031463 (Cul3-RING ubiquitin ligase complex); GO:0070294 (renal sodium ion absorption);…	1.97264e-58	2.53803e-56	1.92337e-56	-26.8287	-14.7093	5.61651e-49	9.38178e-47	7.47216e-47	-52.1122	-16.3081	8.64442e-60	7.49035e-58	6.10109e-58	-1.98839	-1.32644	0.184693	0.680068	0.489043	3471	3	591	664	505	35	17	32	25	9	8	9.43929	9.56521	9.31555	5.5222	4.62688	5.30783	5.08148	4.25618	4.11214
ENSMUSG00000021903	78754	117248	Galnt15	polypeptide N-acetylgalactosaminyltransferase 15	protein_coding	GO:0016020 (membrane); GO:0016021 (integral component of membrane); GO:0016740 (transferase activity); GO:0016757 (transferase activity, transferring glycosyl groups); GO:0000139 (Golgi membrane); GO:0005794 (Golgi apparatus); GO:0046872 (metal ion binding); GO:0003674 (molecular_function); GO:0008150 (biological_process); GO:0030246 (carbohydrate binding); GO:0030133 (transport vesicle); GO:0006…	4.07021e-58	5.2155e-56	3.95241e-56	-4.39422	-8.32195	8.65295e-17	1.80673e-15	1.43898e-15	-30.0586	-18.3412	3.87875e-75	5.33793e-73	4.34788e-73	-6.94554	-9.90416	3.99326e-23	4.434e-20	2.87367e-20	2251	1	1939	2568	2978	654	638	932	113	68	133	11.1355	11.4991	11.8522	9.3563	9.05902	9.70357	6.83629	6.28383	7.02998
ENSMUSG00000032528	22354	7433	Vipr1	vasoactive intestinal peptide receptor 1	protein_coding	GO:0007186 (G protein-coupled receptor signaling pathway); GO:0016021 (integral component of membrane); GO:0004930 (G protein-coupled receptor activity); GO:0016020 (membrane); GO:0007166 (cell surface receptor signaling pathway); GO:0004999 (vasoactive intestinal polypeptide receptor activity); GO:0004888 (transmembrane signaling receptor activity); GO:0005886 (plasma membrane); GO:0007165 (sign…	5.36341e-58	6.84475e-56	5.18709e-56	-18.9291	-17.3848	1.07629e-67	4.44461e-65	3.53993e-65	-10.3094	-12.9872	1.44682e-38	5.64872e-37	4.60103e-37	1.80887	2.79545	0.00518274	0.0710843	0.0464306	3432	3	5239	3909	4408	309	240	377	765	482	393	12.5645	12.1032	12.4164	8.30428	7.70186	8.42859	9.46029	8.90797	8.5028
ENSMUSG00000031639	142980	7098	Tlr3	toll-like receptor 3	protein_coding	GO:0016021 (integral component of membrane); GO:0005515 (protein binding); GO:0007165 (signal transduction); GO:0004888 (transmembrane signaling receptor activity); GO:0003725 (double-stranded RNA binding); GO:0045087 (innate immune response); GO:0051607 (defense response to virus); GO:0001819 (positive regulation of cytokine production); GO:0002756 (MyD88-independent toll-like receptor signaling…	5.45608e-58	6.93495e-56	5.25544e-56	5.08905	11.1006	1.24566e-28	6.37473e-27	5.07718e-27	11.7735	21.9743	5.07174e-107	1.69508e-104	1.38068e-104	2.27407	5.63052	1.79671e-08	1.96589e-06	1.27409e-06	6865	6	1315	1563	1369	7267	12982	8258	21167	22505	18306	10.579	10.7867	10.7366	12.8054	13.3739	12.8319	14.226	14.4165	13.9959
ENSMUSG00000061517	223227	11166	Sox21	SRY (sex determining region Y)-box 21	protein_coding	GO:0006355 (regulation of transcription, DNA-templated); GO:0003677 (DNA binding); GO:0005634 (nucleus); GO:0000981 (DNA-binding transcription factor activity, RNA polymerase II-specific); GO:0030154 (cell differentiation); GO:0003700 (DNA-binding transcription factor activity); GO:0000978 (RNA polymerase II cis-regulatory region sequence-specific DNA binding); GO:0001228 (DNA-binding transcripti…	6.46751e-58	8.18751e-56	6.20466e-56	42.5558	14.0417	8.66017e-45	1.21459e-42	9.67366e-43	16.8835	9.98464	1.77944e-23	3.21759e-22	2.62082e-22	-2.56241	-6.11557	9.6214e-10	1.52619e-07	9.89121e-08	6375	6	13	16	4	468	674	685	205	213	271	4.69454	4.85848	3.87989	8.88418	9.13644	9.26697	7.62676	7.77505	7.9881
ENSMUSG00000060147	20719	5269	Serpinb6a	serine (or cysteine) peptidase inhibitor, clade B, member 6a	protein_coding	GO:0005615 (extracellular space); GO:0005515 (protein binding); GO:0005737 (cytoplasm); GO:0007605 (sensory perception of sound); GO:0004867 (serine-type endopeptidase inhibitor activity); GO:0010951 (negative regulation of endopeptidase activity); GO:0030414 (peptidase inhibitor activity); GO:0010466 (negative regulation of peptidase activity); GO:0062023 (collagen-containing extracellular matri…	6.68488e-58	8.42884e-56	6.38754e-56	6.73715	14.0569	6.99094e-45	9.85126e-43	7.84609e-43	9.38948	16.9648	1.49617e-64	1.52189e-62	1.23962e-62	1.37093	2.7098	0.00673246	0.0861089	0.0563358	7039	6	2248	2578	1609	15779	22485	18175	21569	25597	27475	11.3477	11.5047	10.9681	13.9227	14.1656	13.9687	14.2531	14.6021	14.5813
ENSMUSG00000022540	66049	79641	Rogdi	rogdi homolog	protein_coding	GO:0005623 (cell); GO:0003674 (molecular_function); GO:0005634 (nucleus); GO:0030054 (cell junction); GO:0045202 (synapse); GO:0031410 (cytoplasmic vesicle); GO:0042995 (cell projection); GO:0030424 (axon); GO:0030097 (hemopoiesis); GO:0007420 (brain development); GO:0008284 (positive regulation of cell population proliferation); GO:0007035 (vacuolar acidification); GO:0005635 (nuclear envelope);…	7.24429e-58	9.09778e-56	6.89448e-56	-6.59303	-11.6897	1.43835e-31	8.85435e-30	7.05209e-30	-6.92038	-16.2316	3.01276e-59	2.55237e-57	2.07898e-57	-1.06704	-0.3773	0.70595	0.949913	0.890054	212	1	1825	1664	1284	360	304	266	279	281	295	11.0486	10.8765	10.6449	8.51679	8.02522	7.94646	8.04789	8.1554	8.10492
ENSMUSG00000059495	69632	23365	Arhgef12	Rho guanine nucleotide exchange factor (GEF) 12	protein_coding	GO:0007186 (G protein-coupled receptor signaling pathway); GO:0005515 (protein binding); GO:0005737 (cytoplasm); GO:0005085 (guanyl-nucleotide exchange factor activity); GO:0005096 (GTPase activator activity); GO:0001664 (G protein-coupled receptor binding); GO:0007266 (Rho protein signal transduction); GO:0035556 (intracellular signal transduction); GO:0005089 (Rho guanyl-nucleotide exchange fac…	1.18579e-57	1.48327e-55	1.12405e-55	-2.58802	-9.79221	1.21605e-22	4.19453e-21	3.34075e-21	-2.87843	-13.1659	1.37852e-39	5.69653e-38	4.63997e-38	-1.13011	-1.28713	0.198049	0.702166	0.507531	3358	3	15652	14849	14075	6757	7868	7815	6898	5961	6430	14.1415	14.0257	14.0891	12.7006	12.6525	12.7525	12.6103	12.5021	12.4885
ENSMUSG00000023092	14199	2273	Fhl1	four and a half LIM domains 1	protein_coding	GO:0007517 (muscle organ development); GO:0046872 (metal ion binding); GO:0005634 (nucleus); GO:0005829 (cytosol); GO:0005737 (cytoplasm); GO:0005886 (plasma membrane); GO:0007275 (multicellular organism development); GO:0030154 (cell differentiation); GO:2000134 (negative regulation of G1/S transition of mitotic cell cycle); GO:0043268 (positive regulation of potassium ion transport); GO:0044325…	1.33545e-57	1.66388e-55	1.26092e-55	17.3717	15.7597	5.89044e-56	1.39e-53	1.10708e-53	12.0602	16.5912	8.06783e-62	7.52684e-60	6.13081e-60	-1.46582	-2.87715	0.00401286	0.0587716	0.0383521	8100	6	143	154	219	2866	5206	3853	2550	2524	2728	7.46888	7.53142	8.14577	11.4669	12.0581	11.7349	11.1795	11.2664	11.2557
ENSMUSG00000025969	18187	8828	Nrp2	neuropilin 2	protein_coding	GO:0016020 (membrane); GO:0001525 (angiogenesis); GO:0005021 (vascular endothelial growth factor-activated receptor activity); GO:0017154 (semaphorin receptor activity); GO:0007411 (axon guidance); GO:0038084 (vascular endothelial growth factor signaling pathway); GO:0016021 (integral component of membrane); GO:0046872 (metal ion binding); GO:0005515 (protein binding); GO:0005886 (plasma membrane…	1.37473e-57	1.70608e-55	1.2929e-55	51.5089	20.1295	4.06938e-90	3.02488e-87	2.40918e-87	59.5824	18.4794	3.02423e-76	4.37995e-74	3.56758e-74	1.1379	0.708042	0.478919	0.929739	0.771334	6148	6	35	72	48	3841	3073	3337	2432	4317	4678	5.70102	6.53555	6.15436	11.8878	11.3005	11.5283	11.1115	12.0377	12.0307
ENSMUSG00000026196	12021	580	Bard1	BRCA1 associated RING domain 1	protein_coding	GO:0005515 (protein binding); GO:0016740 (transferase activity); GO:0046872 (metal ion binding); GO:0005634 (nucleus); GO:0005737 (cytoplasm); GO:0042803 (protein homodimerization activity); GO:0046982 (protein heterodimerization activity); GO:0006281 (DNA repair); GO:0006974 (cellular response to DNA damage stimulus); GO:0016567 (protein ubiquitination); GO:0016607 (nuclear speck); GO:0004842 (u…	1.38424e-57	1.71113e-55	1.29673e-55	10.3477	11.4188	3.36673e-30	1.89948e-28	1.51285e-28	14.0718	15.9464	3.01721e-57	2.43409e-55	1.98263e-55	1.33952	2.25453	0.024163	0.213124	0.141839	6803	6	43	51	27	423	639	571	716	652	743	5.93931	6.10971	5.48956	8.74229	9.06123	9.01007	9.36651	9.3342	9.39857
ENSMUSG00000025287	56360	23597	Acot9	acyl-CoA thioesterase 9	protein_coding	GO:0016787 (hydrolase activity); GO:0005739 (mitochondrion); GO:0005515 (protein binding); GO:0047617 (acyl-CoA hydrolase activity); GO:0006637 (acyl-CoA metabolic process); GO:0052689 (carboxylic ester hydrolase activity); GO:0003986 (acetyl-CoA hydrolase activity)	1.79802e-57	2.21395e-55	1.67778e-55	3.17499	10.315	6.03042e-25	2.44281e-23	1.94559e-23	4.86011	17.7601	1.43993e-70	1.76589e-68	1.43836e-68	1.50608	3.84751	0.000119326	0.00356668	0.00231156	7107	6	1470	1391	1255	4610	6620	5884	7802	8299	8758	10.7385	10.6198	10.6122	12.1503	12.4039	12.3439	12.7877	12.9786	12.9335
ENSMUSG00000039621	277360	57580	Prex1	phosphatidylinositol-3,4,5-trisphosphate-dependent Rac exchange factor 1	protein_coding	GO:0005515 (protein binding); GO:0005085 (guanyl-nucleotide exchange factor activity); GO:0035556 (intracellular signal transduction); GO:0016020 (membrane); GO:0005886 (plasma membrane); GO:0048471 (perinuclear region of cytoplasm); GO:0005829 (cytosol); GO:0005737 (cytoplasm); GO:0007186 (G protein-coupled receptor signaling pathway); GO:0030426 (growth cone); GO:0043547 (positive regulation of…	2.85383e-57	3.50033e-55	2.65262e-55	-21.3133	-12.9804	1.58078e-38	1.48738e-36	1.18463e-36	-51.6703	-22.8545	1.31736e-115	5.20341e-113	4.23831e-113	-2.45879	-3.07566	0.00210038	0.0359415	0.0233871	1009	1	5314	4573	4800	255	162	473	158	70	129	12.5849	12.3289	12.5391	8.03883	7.17411	8.74548	7.27677	6.31956	6.98996
ENSMUSG00000031799	326618		Tpm4	tropomyosin 4	protein_coding	GO:0046872 (metal ion binding); GO:0005737 (cytoplasm); GO:0042802 (identical protein binding); GO:0042803 (protein homodimerization activity); GO:0046982 (protein heterodimerization activity); GO:0015629 (actin cytoskeleton); GO:0005856 (cytoskeleton); GO:0003779 (actin binding); GO:0005884 (actin filament); GO:0051015 (actin filament binding); GO:0007015 (actin filament organization); GO:003086…	3.48524e-57	4.25821e-55	3.22696e-55	3.79588	12.655	1.04922e-36	8.8126e-35	7.01884e-35	3.76116	15.2408	1.89396e-52	1.34272e-50	1.09368e-50	-1.02591	-0.261169	0.793962	0.949913	0.927444	8086	6	14122	13344	13982	57749	78999	69583	61960	62996	69447	13.9932	13.8716	14.0796	15.7936	15.9778	15.9046	15.7749	15.9009	15.9187
ENSMUSG00000001403	68612	11065	Ube2c	ubiquitin-conjugating enzyme E2C	protein_coding	GO:0005623 (cell); GO:0016740 (transferase activity); GO:0005829 (cytosol); GO:0005634 (nucleus); GO:0005886 (plasma membrane); GO:0000166 (nucleotide binding); GO:0005524 (ATP binding); GO:0016567 (protein ubiquitination); GO:0061631 (ubiquitin conjugating enzyme activity); GO:0007049 (cell cycle); GO:0051301 (cell division); GO:0004842 (ubiquitin-protein transferase activity); GO:0070936 (prote…	4.81412e-57	5.8591e-55	4.44014e-55	18.9867	14.4947	1.30825e-47	2.0913e-45	1.66563e-45	25.9871	16.9638	1.52069e-64	1.54168e-62	1.25574e-62	1.34686	2.89955	0.00373693	0.0559798	0.0365176	8490	6	92	201	90	3069	3379	2913	4072	3886	4320	6.88511	7.89361	6.94748	11.5652	11.4368	11.3331	11.8519	11.8865	11.9162
ENSMUSG00000011148	11565	122622	Adssl1	adenylosuccinate synthetase like 1	protein_coding	GO:0005737 (cytoplasm); GO:0005525 (GTP binding); GO:0004019 (adenylosuccinate synthase activity); GO:0006164 (purine nucleotide biosynthetic process); GO:0006167 (AMP biosynthetic process); GO:0016020 (membrane); GO:0046872 (metal ion binding); GO:0005515 (protein binding); GO:0000166 (nucleotide binding); GO:0042802 (identical protein binding); GO:0016874 (ligase activity); GO:0000287 (magnesiu…	5.60179e-57	6.79153e-55	5.14676e-55	-14.8022	-13.1247	2.3761e-39	2.37874e-37	1.89456e-37	-12.7235	-16.9898	9.76536e-65	1.00679e-62	8.20058e-63	1.14333	0.487744	0.625731	0.948363	0.852906	3417	3	1071	889	1048	108	59	94	121	79	96	10.2855	9.98028	10.3544	6.88571	5.90498	6.56714	6.92513	6.47015	6.60869
ENSMUSG00000034586	217310	283987	Hid1	HID1 domain containing	protein_coding	GO:0016020 (membrane); GO:0000139 (Golgi membrane); GO:0005794 (Golgi apparatus); GO:0003674 (molecular_function); GO:0005829 (cytosol); GO:0005737 (cytoplasm); GO:0000138 (Golgi trans cisterna); GO:0005881 (cytoplasmic microtubule); GO:0005797 (Golgi medial cisterna); GO:0090498 (extrinsic component of Golgi membrane)	5.99821e-57	7.24427e-55	5.48985e-55	-9.35386	-16.4643	6.62715e-61	1.97045e-58	1.56938e-58	-15.9093	-14.2026	8.82873e-46	4.77788e-44	3.89171e-44	-1.72677	-2.82012	0.00480053	0.0670643	0.0438113	1704	1	8785	8342	5862	934	1050	1199	889	387	525	13.309	13.1946	12.8269	9.86231	9.76471	10.0623	9.67351	8.60023	8.90835
ENSMUSG00000037989	75607	65268	Wnk2	WNK lysine deficient protein kinase 2	protein_coding	GO:0005524 (ATP binding); GO:0006468 (protein phosphorylation); GO:0004674 (protein serine/threonine kinase activity); GO:0004672 (protein kinase activity); GO:0008285 (negative regulation of cell population proliferation); GO:0046777 (protein autophosphorylation); GO:0050801 (ion homeostasis); GO:0070373 (negative regulation of ERK1 and ERK2 cascade); GO:0090263 (positive regulation of canonical…	8.76707e-57	1.05479e-54	7.99343e-55	-7.07592	-10.9447	7.0444e-28	3.45629e-26	2.75278e-26	-18.4824	-17.2359	1.42926e-66	1.59229e-64	1.29697e-64	-2.65021	-5.13748	2.78452e-07	2.09223e-05	1.35597e-05	1750	1	4967	3755	2964	541	658	948	331	187	270	12.4877	12.0453	11.8454	9.08826	9.10255	9.72777	8.28405	7.59819	7.98302
ENSMUSG00000047565	64833	23597	Acot10	acyl-CoA thioesterase 10	protein_coding	GO:0016787 (hydrolase activity); GO:0005739 (mitochondrion); GO:0047617 (acyl-CoA hydrolase activity); GO:0006637 (acyl-CoA metabolic process); GO:0052689 (carboxylic ester hydrolase activity)	9.17557e-57	1.09974e-54	8.33407e-55	4.00327	10.0521	8.99449e-24	3.38095e-22	2.69278e-22	5.99245	15.3278	4.98655e-53	3.62825e-51	2.95531e-51	1.47264	3.44833	0.00056406	0.0129729	0.00840771	7092	6	175	154	152	754	917	841	1117	1184	1286	7.74225	7.53142	7.64572	9.55799	9.57227	9.55764	9.99844	10.1825	10.1789
ENSMUSG00000015405	70008	59272	Ace2	angiotensin I converting enzyme (peptidyl-dipeptidase A) 2	protein_coding	GO:0016020 (membrane); GO:0006508 (proteolysis); GO:0008237 (metallopeptidase activity); GO:0008241 (peptidyl-dipeptidase activity); GO:0060452 (positive regulation of cardiac muscle contraction); GO:0016021 (integral component of membrane); GO:0046872 (metal ion binding); GO:0005886 (plasma membrane); GO:0005615 (extracellular space); GO:0016787 (hydrolase activity); GO:0009986 (cell surface); G…	9.30629e-57	1.11119e-54	8.42078e-55	47.0232	12.3874	3.05647e-35	2.37279e-33	1.88982e-33	28.8335	10.9265	8.60665e-28	2.00124e-26	1.63007e-26	-1.65756	-3.30112	0.000963006	0.0200632	0.013012	6095	6	3	12	5	394	464	362	260	203	254	3.68449	4.60066	4.01755	8.64285	8.61191	8.37212	7.95095	7.70957	7.89922
ENSMUSG00000022382	22422	7477	Wnt7b	wingless-type MMTV integration site family, member 7B	protein_coding	GO:0005576 (extracellular region); GO:0007275 (multicellular organism development); GO:0005102 (signaling receptor binding); GO:0016055 (Wnt signaling pathway); GO:0050768 (negative regulation of neurogenesis); GO:0005615 (extracellular space); GO:0005737 (cytoplasm); GO:0005886 (plasma membrane); GO:0050808 (synapse organization); GO:0010628 (positive regulation of gene expression); GO:0048018 (…	1.32356e-56	1.57439e-54	1.19311e-54	4.16108	11.6092	3.69962e-31	2.20442e-29	1.75573e-29	6.57949	19.3453	2.2346e-83	3.86153e-81	3.14532e-81	1.55731	3.7923	0.000149261	0.00427398	0.00276996	7473	6	5372	4916	4325	22273	25760	31092	44990	35176	39533	12.6006	12.433	12.3891	14.4196	14.3616	14.7428	15.3133	15.0605	15.1061
ENSMUSG00000107768			Gm44275	predicted gene, 44275	lincRNA		1.60459e-56	1.9015e-54	1.441e-54	69.7215	12.1793	4.00489e-34	2.94018e-32	2.34172e-32	145.652	16.4645	6.59972e-61	6.02775e-59	4.90976e-59	2.05655	3.73248	0.000189603	0.00523597	0.00339342	7007	6	10	5	2	325	754	488	779	1085	1204	4.47154	3.95582	3.52691	8.37438	9.29493	8.78926	9.48601	10.058	10.0849
ENSMUSG00000040969	77669		Arhgef38	Rho guanine nucleotide exchange factor (GEF) 38	protein_coding	GO:0005515 (protein binding); GO:0005737 (cytoplasm); GO:0005085 (guanyl-nucleotide exchange factor activity); GO:0005575 (cellular_component); GO:0005089 (Rho guanyl-nucleotide exchange factor activity)	1.91257e-56	2.25798e-54	1.71114e-54	-5.40886	-9.65025	4.90362e-22	1.60927e-20	1.28171e-20	-13.578	-14.965	1.24385e-50	8.18839e-49	6.66965e-49	-2.55163	-6.26167	3.80866e-10	6.56228e-08	4.25301e-08	1639	1	2371	2883	1409	496	607	487	188	181	237	11.4242	11.6654	10.7779	8.96591	8.98885	8.78638	7.50975	7.5541	7.80449
ENSMUSG00000029512	22241	8408	Ulk1	unc-51 like kinase 1	protein_coding	GO:0005524 (ATP binding); GO:0007165 (signal transduction); GO:0006468 (protein phosphorylation); GO:0004674 (protein serine/threonine kinase activity); GO:0004672 (protein kinase activity); GO:0007409 (axonogenesis); GO:0016740 (transferase activity); GO:0006914 (autophagy); GO:0000166 (nucleotide binding); GO:0048675 (axon extension); GO:0016301 (kinase activity); GO:0016310 (phosphorylation); …	2.29187e-56	2.69568e-54	2.04284e-54	-5.4562	-11.6389	2.61373e-31	1.56998e-29	1.25042e-29	-6.57788	-15.9554	2.61272e-57	2.11902e-55	1.726e-55	-1.22428	-1.46513	0.142886	0.610565	0.430364	3470	3	11626	13508	9237	2889	2334	2857	2503	1901	2078	13.7129	13.8892	13.482	11.4784	10.9059	11.3052	11.1528	10.8598	10.8653
ENSMUSG00000041351	110351	5909	Rap1gap	Rap1 GTPase-activating protein	protein_coding	GO:0005096 (GTPase activator activity); GO:0051056 (regulation of small GTPase mediated signal transduction); GO:0030695 (GTPase regulator activity); GO:0016020 (membrane); GO:0000139 (Golgi membrane); GO:0005794 (Golgi apparatus); GO:0005829 (cytosol); GO:0005515 (protein binding); GO:0042803 (protein homodimerization activity); GO:0050766 (positive regulation of phagocytosis); GO:0017016 (Ras G…	3.2949e-56	3.86055e-54	2.9256e-54	-7.7926	-11.3491	7.48986e-30	4.13165e-28	3.29067e-28	-10.6766	-16.2574	1.9792e-59	1.69088e-57	1.37726e-57	-1.39028	-1.96683	0.0492023	0.332955	0.224925	1302	1	4040	3630	2340	520	441	689	370	355	436	12.1904	11.9966	11.5057	9.03245	8.54091	9.27521	8.43881	8.47979	8.64781
ENSMUSG00000055044	54132	9124	Pdlim1	PDZ and LIM domain 1 (elfin)	protein_coding	GO:0005515 (protein binding); GO:0005856 (cytoskeleton); GO:0046872 (metal ion binding); GO:0005737 (cytoplasm); GO:1903508 (positive regulation of nucleic acid-templated transcription); GO:0001725 (stress fiber); GO:0006357 (regulation of transcription by RNA polymerase II); GO:0030018 (Z disc); GO:0003779 (actin binding); GO:0030036 (actin cytoskeleton organization); GO:0031941 (filamentous act…	3.30674e-56	3.86055e-54	2.9256e-54	6.4858	12.2471	1.74056e-34	1.30358e-32	1.03824e-32	11.7842	18.3372	4.17922e-75	5.72554e-73	4.6636e-73	1.78708	4.66348	3.109e-06	0.000166443	0.000107871	6863	6	1616	1595	1007	12192	13178	9913	22792	19753	18878	10.8742	10.8158	10.2973	13.5509	13.3954	13.095	14.3326	14.2284	14.0403
ENSMUSG00000035683	17279	9833	Melk	maternal embryonic leucine zipper kinase	protein_coding	GO:0005524 (ATP binding); GO:0006468 (protein phosphorylation); GO:0004674 (protein serine/threonine kinase activity); GO:0004672 (protein kinase activity); GO:0016020 (membrane); GO:0016740 (transferase activity); GO:0005886 (plasma membrane); GO:0005634 (nucleus); GO:0005737 (cytoplasm); GO:0000166 (nucleotide binding); GO:0035556 (intracellular signal transduction); GO:0008289 (lipid binding);…	3.54203e-56	4.12e-54	3.12222e-54	14.3047	15.4662	5.86767e-54	1.25513e-51	9.99657e-52	16.0247	15.6314	4.45194e-55	3.42788e-53	2.7921e-53	1.10228	0.770143	0.441215	0.923208	0.746006	8438	6	87	160	93	1854	2267	2189	1836	2271	2635	6.81271	7.58306	6.99033	10.842	10.8641	10.9232	10.7086	11.1149	11.2059
ENSMUSG00000025855	19085	5575	Prkar1b	protein kinase, cAMP dependent regulatory, type I beta	protein_coding	GO:0008603 (cAMP-dependent protein kinase regulator activity); GO:0001932 (regulation of protein phosphorylation); GO:0005952 (cAMP-dependent protein kinase complex); GO:0016020 (membrane); GO:0005886 (plasma membrane); GO:0005829 (cytosol); GO:0005737 (cytoplasm); GO:0000166 (nucleotide binding); GO:0045859 (regulation of protein kinase activity); GO:0045202 (synapse); GO:0030552 (cAMP binding);…	5.04365e-56	5.84508e-54	4.42951e-54	-34.1523	-15.2957	8.16338e-53	1.62901e-50	1.29743e-50	-29.2594	-16.0878	3.10745e-58	2.58932e-56	2.10907e-56	1.14424	0.3346	0.737927	0.949913	0.904372	3798	3	1090	888	1110	52	22	42	67	37	28	10.3107	9.97867	10.4365	5.97494	4.85905	5.603	6.1791	5.56975	5.1814
ENSMUSG00000001249	15451	3249	Hpn	hepsin	protein_coding	GO:0016020 (membrane); GO:0006508 (proteolysis); GO:0004252 (serine-type endopeptidase activity); GO:0008236 (serine-type peptidase activity); GO:0070008 (serine-type exopeptidase activity); GO:0016021 (integral component of membrane); GO:0016787 (hydrolase activity); GO:0008233 (peptidase activity); GO:0008360 (regulation of cell shape); GO:0010719 (negative regulation of epithelial to mesenchym…	6.85299e-56	7.91282e-54	5.99649e-54	-4.79963	-10.7772	4.41229e-27	2.09235e-25	1.66647e-25	-7.15366	-18.1001	3.17847e-73	4.14893e-71	3.37941e-71	-1.51249	-2.62033	0.0087845	0.105401	0.0691962	1716	1	2869	3071	2508	605	714	972	533	499	432	11.6982	11.7562	11.6053	9.24613	9.21786	9.76332	8.94984	8.95673	8.63492
ENSMUSG00000032307	109161	92912	Ube2q2	ubiquitin-conjugating enzyme E2Q family member 2	protein_coding	GO:0005515 (protein binding); GO:0016740 (transferase activity); GO:0005575 (cellular_component); GO:0005737 (cytoplasm); GO:0000166 (nucleotide binding); GO:0005524 (ATP binding); GO:0016567 (protein ubiquitination); GO:0061631 (ubiquitin conjugating enzyme activity); GO:0070936 (protein K48-linked ubiquitination); GO:0004842 (ubiquitin-protein transferase activity)	6.89305e-56	7.93003e-54	6.00953e-54	-3.16583	-9.49907	2.11773e-21	6.65608e-20	5.30127e-20	-4.36421	-14.1675	1.4552e-45	7.792e-44	6.34678e-44	-1.4008	-3.29413	0.000987263	0.020469	0.0132751	1307	1	7819	6542	5656	2670	2797	2724	1934	1783	1983	13.1412	12.8445	12.7754	11.3652	11.1654	11.2368	10.783	10.768	10.7983
ENSMUSG00000012519	74568	197259	Mlkl	mixed lineage kinase domain-like	protein_coding	GO:0005524 (ATP binding); GO:0006468 (protein phosphorylation); GO:0007166 (cell surface receptor signaling pathway); GO:0004672 (protein kinase activity); GO:0016020 (membrane); GO:0005886 (plasma membrane); GO:0005737 (cytoplasm); GO:0000166 (nucleotide binding); GO:0042802 (identical protein binding); GO:0044877 (protein-containing complex binding); GO:0005515 (protein binding); GO:0019901 (pr…	8.05743e-56	9.23586e-54	6.99912e-54	4.37574	12.2317	2.10497e-34	1.5686e-32	1.24932e-32	12.5523	16.3619	3.57557e-60	3.17975e-58	2.58999e-58	2.82298	6.82544	8.76569e-12	2.06925e-09	1.34108e-09	4922	4	380	415	336	2119	2191	2100	7709	5430	4485	8.81618	8.90106	8.74158	11.0335	10.8152	10.8637	12.7704	12.3678	11.9701
ENSMUSG00000022199	59049	51310	Slc22a17	solute carrier family 22 (organic cation transporter), member 17	protein_coding	GO:0016020 (membrane); GO:0016021 (integral component of membrane); GO:0055085 (transmembrane transport); GO:0022857 (transmembrane transporter activity); GO:0005886 (plasma membrane); GO:0006811 (ion transport); GO:0005887 (integral component of plasma membrane); GO:0005515 (protein binding); GO:0004888 (transmembrane signaling receptor activity); GO:0005773 (vacuole); GO:0005774 (vacuolar membr…	8.15923e-56	9.31867e-54	7.06188e-54	-29.5155	-13.0054	1.13984e-38	1.07933e-36	8.59636e-37	-104.292	-21.4713	2.89098e-102	8.14131e-100	6.63131e-100	-3.59743	-3.28847	0.00100735	0.0207562	0.0134613	1541	1	3078	2590	1877	159	52	110	48	18	24	11.7992	11.5114	11.1891	7.3966	5.7585	6.76787	5.78407	4.83335	5.02684
ENSMUSG00000020865	76408	8714	Abcc3	ATP-binding cassette, sub-family C (CFTR/MRP), member 3	protein_coding	GO:0016021 (integral component of membrane); GO:0005524 (ATP binding); GO:0022857 (transmembrane transporter activity); GO:0055085 (transmembrane transport); GO:0042626 (ATPase-coupled transmembrane transporter activity); GO:0016887 (ATPase activity); GO:0016020 (membrane); GO:0000166 (nucleotide binding); GO:0042910 (xenobiotic transmembrane transporter activity); GO:0042908 (xenobiotic transpor…	9.20617e-56	1.04764e-53	7.93924e-54	-33.0515	-12.5765	2.84473e-36	2.31099e-34	1.8406e-34	-61.0949	-37.6915	0	0	0	-1.87712	-2.09759	0.0359414	0.274738	0.183919	1348	1	10382	10892	9790	634	164	378	252	190	191	13.5497	13.579	13.5658	9.31234	7.19037	8.43228	7.90809	7.61974	7.51171
ENSMUSG00000019832	67844	10981	Rab32	RAB32, member RAS oncogene family	protein_coding	GO:0005525 (GTP binding); GO:0005794 (Golgi apparatus); GO:0003924 (GTPase activity); GO:0016192 (vesicle-mediated transport); GO:0005802 (trans-Golgi network); GO:0031982 (vesicle); GO:0016020 (membrane); GO:0000166 (nucleotide binding); GO:0031410 (cytoplasmic vesicle); GO:0005783 (endoplasmic reticulum); GO:0005739 (mitochondrion); GO:0005515 (protein binding); GO:0035650 (AP-1 adaptor complex…	1.14334e-55	1.29642e-53	9.82452e-54	25.2519	16.4887	4.4242e-61	1.37026e-58	1.09135e-58	17.1806	27.7464	1.92565e-169	1.83021e-166	1.49075e-166	-1.49436	-2.25727	0.0239913	0.212296	0.141301	8173	6	208	217	170	3822	9960	6192	4469	4107	4113	7.97854	7.9987	7.79799	11.8806	12.9921	12.4174	11.9857	11.966	11.8456
ENSMUSG00000022895	23872	2114	Ets2	E26 avian leukemia oncogene 2, 3' domain	protein_coding	GO:0006355 (regulation of transcription, DNA-templated); GO:0005634 (nucleus); GO:0003700 (DNA-binding transcription factor activity); GO:0043565 (sequence-specific DNA binding); GO:0003677 (DNA binding); GO:0005654 (nucleoplasm); GO:0005829 (cytosol); GO:0005886 (plasma membrane); GO:0045944 (positive regulation of transcription by RNA polymerase II); GO:0045893 (positive regulation of transcrip…	1.26015e-55	1.42374e-53	1.07894e-53	-7.27492	-13.8649	1.03339e-43	1.34762e-41	1.07332e-41	-5.24905	-12.1276	7.5408e-34	2.34986e-32	1.91402e-32	1.36517	2.40717	0.0160768	0.162229	0.107308	3443	3	67875	62805	43555	9650	9482	11759	16269	12777	12039	16.2573	16.1054	15.7181	13.214	12.9212	13.3411	13.8466	13.6004	13.3919
ENSMUSG00000023387	74571	83795	Kcnk16	potassium channel, subfamily K, member 16	protein_coding	GO:0016020 (membrane); GO:0016021 (integral component of membrane); GO:0005887 (integral component of plasma membrane); GO:0006813 (potassium ion transport); GO:0005267 (potassium channel activity); GO:0071805 (potassium ion transmembrane transport); GO:0022841 (potassium ion leak channel activity); GO:0030322 (stabilization of membrane potential); GO:0006811 (ion transport)	1.3358e-55	1.50382e-53	1.13963e-53	-1452.22	-8.37836	5.36691e-17	1.14719e-15	9.13687e-16	-1389.37	-8.402	4.38954e-17	5.16854e-16	4.20992e-16						272	1	125	226	261	0	0	0	0	0	0	7.28871	8.05461	8.38891	2.62896	2.62896	2.62896	2.62896	2.62896	2.62896
ENSMUSG00000021340	14756	2822	Gpld1	glycosylphosphatidylinositol specific phospholipase D1	protein_coding	GO:0005576 (extracellular region); GO:0004621 (glycosylphosphatidylinositol phospholipase D activity); GO:0004630 (phospholipase D activity); GO:0002042 (cell migration involved in sprouting angiogenesis); GO:0002430 (complement receptor mediated signaling pathway); GO:0006507 (GPI anchor release); GO:0008285 (negative regulation of cell population proliferation); GO:0008286 (insulin receptor sig…	1.38372e-55	1.55223e-53	1.17631e-53	-10.7474	-11.584	4.96615e-31	2.92393e-29	2.32878e-29	-17.6946	-17.3358	2.52326e-67	2.86352e-65	2.33242e-65	-1.67724	-1.87038	0.0614315	0.380697	0.258707	1408	1	782	997	1049	129	142	72	83	55	62	9.83706	10.1438	10.3557	7.11842	7.00056	6.23507	6.44332	6.02669	6.06808
ENSMUSG00000004951	15507	3315	Hspb1	heat shock protein 1	protein_coding	GO:0005634 (nucleus); GO:0005737 (cytoplasm); GO:0005886 (plasma membrane); GO:0042802 (identical protein binding); GO:0042803 (protein homodimerization activity); GO:0005856 (cytoskeleton); GO:0001932 (regulation of protein phosphorylation); GO:0035556 (intracellular signal transduction); GO:0030424 (axon); GO:0045202 (synapse); GO:0030425 (dendrite); GO:0019901 (protein kinase binding); GO:0043…	3.04539e-55	3.40414e-53	2.57972e-53	4.14991	11.7543	6.71268e-32	4.24655e-30	3.38219e-30	6.61974	17.6818	5.78923e-70	6.98705e-68	5.69114e-68	1.56866	3.78824	0.000151716	0.00432363	0.00280214	6884	6	3399	3310	3619	18673	20833	16380	32601	26445	26309	11.9419	11.8639	12.1326	14.1654	14.0556	13.8188	14.8488	14.6491	14.5188
ENSMUSG00000022178	16475	84962	Ajuba	ajuba LIM protein	protein_coding	GO:0016020 (membrane); GO:0046872 (metal ion binding); GO:0005886 (plasma membrane); GO:0005634 (nucleus); GO:0005654 (nucleoplasm); GO:0005794 (Golgi apparatus); GO:0006355 (regulation of transcription, DNA-templated); GO:0005829 (cytosol); GO:0005515 (protein binding); GO:0005737 (cytoplasm); GO:0030054 (cell junction); GO:0005925 (focal adhesion); GO:0003682 (chromatin binding); GO:0005856 (cy…	3.06305e-55	3.41178e-53	2.58551e-53	10.3747	15.5893	8.60768e-55	1.88185e-52	1.49881e-52	12.5516	19.5171	7.86433e-85	1.42373e-82	1.15966e-82	1.19175	1.18959	0.234209	0.754927	0.553139	6195	6	717	588	625	8604	7192	10099	12448	8471	9341	9.71362	9.39286	9.61778	13.0487	12.5232	13.1218	13.4607	13.0082	13.0263
ENSMUSG00000048706	52829	286343	Lurap1l	leucine rich adaptor protein 1-like	protein_coding	GO:0043123 (positive regulation of I-kappaB kinase/NF-kappaB signaling); GO:0003674 (molecular_function); GO:0008150 (biological_process); GO:0005575 (cellular_component)	3.11487e-55	3.45729e-53	2.62e-53	5.40956	14.8252	1.00664e-49	1.75033e-47	1.39406e-47	2.91466	11.118	1.02533e-28	2.51083e-27	2.04514e-27	-1.88744	-5.63636	1.73686e-08	1.92856e-06	1.2499e-06	6377	6	3575	3558	2911	21130	28499	21270	11096	11760	13507	12.0145	11.9678	11.8195	14.3437	14.5073	14.1954	13.2951	13.4808	13.5577
ENSMUSG00000057454	72434	27076	Lypd3	Ly6/Plaur domain containing 3	protein_coding	GO:0016020 (membrane); GO:0005886 (plasma membrane); GO:0016021 (integral component of membrane); GO:0031225 (anchored component of membrane); GO:0007160 (cell-matrix adhesion); GO:0043236 (laminin binding)	3.41235e-55	3.77418e-53	2.86015e-53	-7.60655	-13.1765	1.19901e-39	1.22931e-37	9.79094e-38	-5.31615	-11.0516	2.15223e-28	5.19096e-27	4.22817e-27	1.40862	3.12015	0.00180759	0.0324305	0.0210813	3444	3	16078	14302	8787	1963	2356	2344	3466	2768	2875	14.1802	13.9716	13.4101	10.9238	10.9193	11.0213	11.6203	11.3989	11.3311
ENSMUSG00000029610	231872	7965	Aimp2	aminoacyl tRNA synthetase complex-interacting multifunctional protein 2	protein_coding	GO:0017101 (aminoacyl-tRNA synthetase multienzyme complex); GO:0005634 (nucleus); GO:0005829 (cytosol); GO:0005515 (protein binding); GO:0005737 (cytoplasm); GO:0007275 (multicellular organism development); GO:0006412 (translation); GO:0030154 (cell differentiation); GO:0006915 (apoptotic process); GO:0008285 (negative regulation of cell population proliferation); GO:1901216 (positive regulation …	3.88278e-55	4.27948e-53	3.24307e-53	2.61721	9.15159	5.61008e-20	1.56477e-18	1.24627e-18	4.02796	15.2345	2.08581e-52	1.47187e-50	1.19888e-50	1.51411	4.096	4.20343e-05	0.00150921	0.000978116	7113	6	790	843	778	2490	3024	2716	3910	4150	4007	9.85155	9.90458	9.92925	11.265	11.2774	11.2326	11.7935	11.981	11.8081
ENSMUSG00000018470	16499	9196	Kcnab3	potassium voltage-gated channel, shaker-related subfamily, beta member 3	protein_coding	GO:0016021 (integral component of membrane); GO:0005737 (cytoplasm); GO:0005249 (voltage-gated potassium channel activity); GO:0006813 (potassium ion transport); GO:0071805 (potassium ion transmembrane transport)	4.51187e-55	4.95551e-53	3.75539e-53	-17.0373	-11.3328	9.02232e-30	4.94946e-28	3.94202e-28	-37.2206	-13.8841	7.91303e-44	3.94536e-42	3.2136e-42	-2.22528	-1.77213	0.0763726	0.435372	0.297909	1305	1	512	371	258	30	22	34	15	10	13	9.2362	8.74373	8.37284	5.35536	4.85905	5.37211	4.60717	4.33536	4.4754
ENSMUSG00000036737	108737	9943	Oxsr1	oxidative-stress responsive 1	protein_coding	GO:0005524 (ATP binding); GO:0006468 (protein phosphorylation); GO:0035556 (intracellular signal transduction); GO:0004674 (protein serine/threonine kinase activity); GO:0004672 (protein kinase activity); GO:0016740 (transferase activity); GO:0046872 (metal ion binding); GO:0005829 (cytosol); GO:0005515 (protein binding); GO:0005737 (cytoplasm); GO:0000166 (nucleotide binding); GO:0042802 (identi…	5.10683e-55	5.5895e-53	4.23583e-53	2.55018	8.83849	9.70168e-19	2.41593e-17	1.92418e-17	4.00556	16.0775	3.66756e-58	3.03938e-56	2.47565e-56	1.54561	4.59006	4.43123e-06	0.000227091	0.000147177	7111	6	2917	2787	2342	8523	9238	8851	13044	12965	14020	11.722	11.6167	11.5069	13.0351	12.8837	12.9318	13.5281	13.6214	13.6114
ENSMUSG00000024346	67199	5201	Pfdn1	prefoldin 1	protein_coding	GO:0006457 (protein folding); GO:0051082 (unfolded protein binding); GO:0016272 (prefoldin complex); GO:0044183 (protein folding chaperone)	5.22762e-55	5.7019e-53	4.32101e-53	2.4848	9.3313	1.04585e-20	3.11586e-19	2.48164e-19	3.55756	15.0587	3.0287e-51	2.02896e-49	1.65264e-49	1.40869	3.54462	0.000393187	0.00968589	0.00627742	7112	6	1780	1780	1636	5042	6133	5660	7424	7815	7729	11.0128	10.9731	10.992	12.2792	12.2939	12.2881	12.7162	12.8921	12.7534
ENSMUSG00000032348	14860		Gsta4	glutathione S-transferase, alpha 4	protein_coding	GO:0005515 (protein binding); GO:0004364 (glutathione transferase activity); GO:0016740 (transferase activity); GO:0005737 (cytoplasm); GO:0005739 (mitochondrion); GO:0006805 (xenobiotic metabolic process); GO:0008144 (drug binding); GO:0043295 (glutathione binding); GO:0006749 (glutathione metabolic process); GO:0009635 (response to herbicide); GO:0010043 (response to zinc ion); GO:0035094 (resp…	5.9277e-55	6.4432e-53	4.88279e-53	-34.1966	-15.76	5.86054e-56	1.39e-53	1.10708e-53	-63.1234	-16.8192	1.76586e-63	1.7269e-61	1.40661e-61	-1.87794	-2.19069	0.0284745	0.236538	0.157759	1251	1	16064	12385	8785	663	364	348	131	198	406	14.179	13.7641	13.4097	9.37565	8.27399	8.31734	7.02896	7.67568	8.5482
ENSMUSG00000022123	64929	8796	Scel	sciellin	protein_coding	GO:0046872 (metal ion binding); GO:0016020 (membrane); GO:0048471 (perinuclear region of cytoplasm); GO:0005737 (cytoplasm); GO:0090263 (positive regulation of canonical Wnt signaling pathway); GO:0009792 (embryo development ending in birth or egg hatching); GO:0030216 (keratinocyte differentiation); GO:0008544 (epidermis development); GO:0009612 (response to mechanical stimulus)	6.31326e-55	6.83872e-53	5.18252e-53	64.621	6.71859	1.83494e-11	2.2303e-10	1.77634e-10	972.984	12.0501	1.93685e-33	5.92628e-32	4.82711e-32	14.7826	9.96995	2.06331e-23	2.47432e-20	1.6036e-20	5252	4	0	2	2	138	127	69	708	1986	2131	2.62896	3.4854	3.52691	7.20767	6.85508	6.18314	9.3506	10.9225	10.9014
ENSMUSG00000022758	18440	9127	P2rx6	purinergic receptor P2X, ligand-gated ion channel, 6	protein_coding	GO:0005524 (ATP binding); GO:0016020 (membrane); GO:0006811 (ion transport); GO:0005887 (integral component of plasma membrane); GO:0005216 (ion channel activity); GO:0001614 (purinergic nucleotide receptor activity); GO:0004931 (extracellularly ATP-gated cation channel activity); GO:0033198 (response to ATP); GO:0098655 (cation transmembrane transport); GO:0016021 (integral component of membrane…	6.93681e-55	7.48843e-53	5.67488e-53	-38.4188	-12.1049	9.9525e-34	7.09635e-32	5.65192e-32	-68.3352	-14.5634	4.79978e-48	2.86237e-46	2.33147e-46	-1.81356	-1.06886	0.285135	0.816968	0.610487	3542	3	361	507	761	22	9	24	10	10	10	8.74424	9.18322	9.89779	5.0374	4.13265	5.01536	4.28182	4.33536	4.27111
ENSMUSG00000035735	269060	747	Dagla	diacylglycerol lipase, alpha	protein_coding	GO:0016020 (membrane); GO:0016021 (integral component of membrane); GO:0006629 (lipid metabolic process); GO:0046872 (metal ion binding); GO:0005886 (plasma membrane); GO:0016787 (hydrolase activity); GO:0016042 (lipid catabolic process); GO:0019369 (arachidonic acid metabolic process); GO:0022008 (neurogenesis); GO:0045211 (postsynaptic membrane); GO:0099055 (integral component of postsynaptic m…	9.03746e-55	9.72283e-53	7.36815e-53	-21.3121	-14.3618	8.98026e-47	1.3623e-44	1.08501e-44	-14.1395	-13.1212	2.49039e-39	1.01125e-37	8.23692e-38	1.47788	1.02551	0.305125	0.834079	0.629313	3425	3	459	448	522	36	28	23	56	43	27	9.08193	9.00873	9.36241	5.55329	5.0925	4.97392	5.96399	5.7391	5.14438
ENSMUSG00000032487	19225	5743	Ptgs2	prostaglandin-endoperoxide synthase 2	protein_coding	GO:0006954 (inflammatory response); GO:0055114 (oxidation-reduction process); GO:0008217 (regulation of blood pressure); GO:0020037 (heme binding); GO:0006979 (response to oxidative stress); GO:0004601 (peroxidase activity); GO:0001516 (prostaglandin biosynthetic process); GO:0004666 (prostaglandin-endoperoxide synthase activity); GO:0019371 (cyclooxygenase pathway); GO:0016020 (membrane); GO:004…	1.09189e-54	1.1707e-52	8.87181e-53	31.6494	16.0117	1.0586e-57	2.66741e-55	2.12448e-55	43.7368	20.7843	6.00806e-96	1.4856e-93	1.21006e-93	1.35854	1.96928	0.0489205	0.331887	0.224223	6908	6	1151	927	1789	66943	48642	43363	75973	62907	74775	10.3885	10.0399	11.1202	16.0067	15.2783	15.2225	16.069	15.8989	16.0253
ENSMUSG00000036622	74772	23400	Atp13a2	ATPase type 13A2	protein_coding	GO:0016021 (integral component of membrane); GO:0000166 (nucleotide binding); GO:0006812 (cation transport); GO:0016887 (ATPase activity); GO:0016020 (membrane); GO:0046872 (metal ion binding); GO:0005524 (ATP binding); GO:0005623 (cell); GO:0006914 (autophagy); GO:0043005 (neuron projection); GO:0010628 (positive regulation of gene expression); GO:0030133 (transport vesicle); GO:0080025 (phospha…	1.12896e-54	1.20369e-52	9.12178e-53	-5.76845	-12.6067	1.94042e-36	1.60262e-34	1.27642e-34	-6.69197	-15.267	1.26856e-52	9.12102e-51	7.42931e-51	-1.17765	-0.999068	0.317762	0.847738	0.641666	3354	3	2967	3225	2918	590	616	847	706	460	533	11.7464	11.8265	11.823	9.21065	9.00957	9.56773	9.3466	8.84232	8.92961
ENSMUSG00000030256	79362		Bhlhe41	basic helix-loop-helix family, member e41	protein_coding	GO:0003677 (DNA binding); GO:0006355 (regulation of transcription, DNA-templated); GO:0046983 (protein dimerization activity); GO:0010832 (negative regulation of myotube differentiation); GO:0005634 (nucleus); GO:0005515 (protein binding); GO:0000122 (negative regulation of transcription by RNA polymerase II); GO:0000977 (RNA polymerase II regulatory region sequence-specific DNA binding); GO:0009…	1.13029e-54	1.20369e-52	9.12178e-53	-5.20337	-10.0572	8.54088e-24	3.22266e-22	2.56671e-22	-10.3954	-19.6005	1.52982e-85	2.81988e-83	2.29686e-83	-2.02717	-4.47732	7.55875e-06	0.000352491	0.000228449	1748	1	16562	14299	11973	2542	3421	4784	1956	1385	1793	14.223	13.9712	13.856	11.2947	11.4545	12.0461	10.7993	10.4065	10.654
ENSMUSG00000050953	14609	2697	Gja1	gap junction protein, alpha 1	protein_coding	GO:0022857 (transmembrane transporter activity); GO:0007267 (cell-cell signaling); GO:0007507 (heart development); GO:0007154 (cell communication); GO:0005922 (connexin complex); GO:0005623 (cell); GO:1904646 (cellular response to amyloid-beta); GO:0016020 (membrane); GO:0016021 (integral component of membrane); GO:0005886 (plasma membrane); GO:0005634 (nucleus); GO:0005654 (nucleoplasm); GO:0005…	1.23714e-54	1.31304e-52	9.95047e-53	12.3463	15.1468	7.95734e-52	1.49744e-49	1.19264e-49	16.8082	21.6704	3.89941e-104	1.23538e-101	1.00625e-101	1.3378	1.80808	0.0705945	0.413079	0.282026	7162	6	1098	1431	1011	16563	26595	14098	29407	23127	21210	10.3211	10.6604	10.303	13.9926	14.4076	13.6025	14.7001	14.4558	14.2082
ENSMUSG00000033192	270084	54947	Lpcat2	lysophosphatidylcholine acyltransferase 2	protein_coding	GO:0005509 (calcium ion binding); GO:0016746 (transferase activity, transferring acyl groups); GO:0016020 (membrane); GO:0016021 (integral component of membrane); GO:0016740 (transferase activity); GO:0000139 (Golgi membrane); GO:0005794 (Golgi apparatus); GO:0046872 (metal ion binding); GO:0005783 (endoplasmic reticulum); GO:0006629 (lipid metabolic process); GO:0005789 (endoplasmic reticulum me…	1.27121e-54	1.34467e-52	1.01902e-52	8.67387	14.7141	5.23626e-49	8.79603e-47	7.00564e-47	7.42701	18.4523	4.9987e-76	7.13758e-74	5.81374e-74	-1.18734	-1.23984	0.215036	0.727462	0.529281	8170	6	310	312	266	2433	4404	3311	2624	2921	2629	8.53123	8.50158	8.41531	11.2317	11.8175	11.517	11.2206	11.4762	11.2027
ENSMUSG00000032462	74769	5291	Pik3cb	phosphatidylinositol-4,5-bisphosphate 3-kinase catalytic subunit beta	protein_coding	GO:0046854 (phosphatidylinositol phosphorylation); GO:0016301 (kinase activity); GO:0016303 (1-phosphatidylinositol-3-kinase activity); GO:0048015 (phosphatidylinositol-mediated signaling); GO:0014065 (phosphatidylinositol 3-kinase signaling); GO:0035004 (phosphatidylinositol 3-kinase activity); GO:0005623 (cell); GO:0016740 (transferase activity); GO:0005886 (plasma membrane); GO:0005634 (nucleu…	1.85765e-54	1.95842e-52	1.48413e-52	4.63299	12.6538	1.06615e-36	8.92957e-35	7.112e-35	4.72398	15.3794	2.2511e-53	1.65374e-51	1.34702e-51	1.003	0.0299518	0.976105	0.997831	0.992758	6134	6	3032	2596	2190	15264	17339	14402	15629	14639	15590	11.7776	11.5147	11.4105	13.8748	13.7909	13.6333	13.7887	13.7965	13.7644
ENSMUSG00000002108	22259	10062	Nr1h3	nuclear receptor subfamily 1, group H, member 3	protein_coding	GO:0003677 (DNA binding); GO:0003707 (steroid hormone receptor activity); GO:0008270 (zinc ion binding); GO:0006355 (regulation of transcription, DNA-templated); GO:0005634 (nucleus); GO:0003700 (DNA-binding transcription factor activity); GO:0043565 (sequence-specific DNA binding); GO:0050728 (negative regulation of inflammatory response); GO:0042632 (cholesterol homeostasis); GO:0070328 (trigly…	2.16474e-54	2.27456e-52	1.72371e-52	-7.47522	-11.1464	7.45922e-29	3.90466e-27	3.10989e-27	-9.09514	-14.1534	1.77887e-45	9.49169e-44	7.73123e-44	-1.23719	-0.81826	0.413209	0.907879	0.723563	95	1	508	502	380	68	106	69	71	52	67	9.22512	9.16922	8.91435	6.29929	6.6229	6.18314	6.24989	5.96009	6.16163
ENSMUSG00000035692	100038882	9636	Isg15	ISG15 ubiquitin-like modifier	protein_coding	GO:0005515 (protein binding); GO:0042742 (defense response to bacterium); GO:0005634 (nucleus); GO:0005737 (cytoplasm); GO:0051607 (defense response to virus); GO:0005576 (extracellular region); GO:0009617 (response to bacterium); GO:0031625 (ubiquitin protein ligase binding); GO:0007229 (integrin-mediated signaling pathway); GO:0031397 (negative regulation of protein ubiquitination); GO:0005178 …	2.38034e-54	2.49279e-52	1.88909e-52	9.22122	19.91	3.33144e-88	2.25122e-85	1.793e-85	44.9584	16.9587	1.6603e-64	1.67207e-62	1.36194e-62	4.80026	7.45808	8.77927e-14	3.23728e-11	2.09808e-11	4923	4	458	440	376	4407	5455	5446	38289	19101	13869	9.07886	8.98335	8.89947	12.0855	12.1253	12.2326	15.0807	14.18	13.5958
ENSMUSG00000025481	76974		Urah	urate (5-hydroxyiso-) hydrolase	protein_coding	GO:0033971 (hydroxyisourate hydrolase activity); GO:0006144 (purine nucleobase metabolic process); GO:0016787 (hydrolase activity); GO:0005739 (mitochondrion); GO:0005777 (peroxisome); GO:0019628 (urate catabolic process); GO:0005576 (extracellular region)	4.74063e-54	4.94815e-52	3.74981e-52	-4.70297	-11.7447	7.52329e-32	4.73919e-30	3.77455e-30	-5.56339	-14.9681	1.18738e-50	7.83362e-49	6.38069e-49	-1.20265	-1.22095	0.222105	0.739035	0.538361	1265	1	2590	2421	2185	716	635	624	506	456	652	11.5511	11.4144	11.4073	9.48463	9.05238	9.13522	8.87674	8.83006	9.21373
ENSMUSG00000030980	66356	400506	Knop1	lysine rich nucleolar protein 1	protein_coding	GO:0005634 (nucleus); GO:0005730 (nucleolus)	4.79922e-54	4.99277e-52	3.78362e-52	2.62348	9.76937	1.52389e-22	5.21404e-21	4.15275e-21	3.38133	14.9832	9.45544e-51	6.26531e-49	5.10326e-49	1.26814	2.49574	0.0125694	0.136483	0.0900861	7094	6	1766	1829	1707	5639	6403	6066	7227	7435	7636	11.0014	11.012	11.0529	12.4402	12.3559	12.3878	12.6774	12.8203	12.736
ENSMUSG00000019055	18822	5351	Plod1	procollagen-lysine, 2-oxoglutarate 5-dioxygenase 1	protein_coding	GO:0055114 (oxidation-reduction process); GO:0016491 (oxidoreductase activity); GO:0008475 (procollagen-lysine 5-dioxygenase activity); GO:0005506 (iron ion binding); GO:0016705 (oxidoreductase activity, acting on paired donors, with incorporation or reduction of molecular oxygen); GO:0031418 (L-ascorbic acid binding); GO:0016020 (membrane); GO:0046872 (metal ion binding); GO:0005515 (protein bin…	4.83521e-54	5.01367e-52	3.79946e-52	-10.2516	-14.6936	7.08099e-49	1.16966e-46	9.31583e-47	-13.5162	-15.0591	3.00962e-51	2.02063e-49	1.64586e-49	-1.33894	-1.43699	0.150721	0.624981	0.442239	3480	3	6664	6597	7081	949	670	938	890	418	582	12.9109	12.8565	13.099	9.885	9.12804	9.71269	9.67511	8.70804	9.05345
ENSMUSG00000042303	105835	27352	Sgsm3	small G protein signaling modulator 3	protein_coding	GO:0005515 (protein binding); GO:0005829 (cytosol); GO:0005737 (cytoplasm); GO:0043547 (positive regulation of GTPase activity); GO:0005096 (GTPase activator activity); GO:0007049 (cell cycle); GO:0017137 (Rab GTPase binding); GO:0006886 (intracellular protein transport); GO:0090630 (activation of GTPase activity); GO:0045732 (positive regulation of protein catabolic process); GO:0007050 (cell cy…	5.00331e-54	5.17096e-52	3.91866e-52	-5.89641	-11.2314	2.86025e-29	1.52682e-27	1.21604e-27	-6.22206	-14.9733	1.09688e-50	7.25227e-49	5.90716e-49	-1.0715	-0.498543	0.618101	0.948363	0.849223	3544	3	4178	3911	5058	916	832	1157	888	832	927	12.2387	12.1039	12.6145	9.83461	9.4343	10.0114	9.67191	9.67996	9.71256
ENSMUSG00000029162	16548	3795	Khk	ketohexokinase	protein_coding	GO:0006000 (fructose metabolic process); GO:0004454 (ketohexokinase activity); GO:0046835 (carbohydrate phosphorylation); GO:0009744 (response to sucrose); GO:0009749 (response to glucose); GO:0009750 (response to fructose); GO:0010043 (response to zinc ion); GO:0032868 (response to insulin); GO:0005737 (cytoplasm)	6.41242e-54	6.60563e-52	5.00588e-52	-4.42668	-9.68231	3.58538e-22	1.1978e-20	9.53993e-21	-7.51729	-16.4371	1.03709e-60	9.44372e-59	7.69215e-59	-1.72599	-2.88181	0.00395404	0.0581374	0.0379393	1668	1	856	803	702	241	201	246	126	117	148	9.96583	9.83537	9.78292	7.96121	7.46205	7.83941	6.97799	6.97367	7.17084
ENSMUSG00000030228	18705	5288	Pik3c2g	phosphatidylinositol-4-phosphate 3-kinase catalytic subunit type 2 gamma	protein_coding	GO:0046854 (phosphatidylinositol phosphorylation); GO:0048015 (phosphatidylinositol-mediated signaling); GO:0016301 (kinase activity); GO:0035091 (phosphatidylinositol binding); GO:0035004 (phosphatidylinositol 3-kinase activity); GO:0035005 (1-phosphatidylinositol-4-phosphate 3-kinase activity); GO:0016740 (transferase activity); GO:0016310 (phosphorylation); GO:0016303 (1-phosphatidylinositol-3…	8.90339e-54	9.14178e-52	6.92782e-52	-119.641	-5.85931	4.64781e-09	4.20424e-08	3.34849e-08	-82.7243	-15.615	5.75516e-55	4.409e-53	3.59125e-53	1.42032	0.381691	0.70269	0.949913	0.888191	1142	1	429	491	725	13	0	4	8	8	9	8.98669	9.13795	9.82879	4.55637	2.62896	3.6938	4.12198	4.17125	4.19438
ENSMUSG00000004085	65964	51776	Map3k20	mitogen-activated protein kinase kinase kinase 20	protein_coding	GO:0005524 (ATP binding); GO:0005515 (protein binding); GO:0006468 (protein phosphorylation); GO:0004672 (protein kinase activity); GO:0000186 (activation of MAPKK activity); GO:0004709 (MAP kinase kinase kinase activity); GO:0016740 (transferase activity); GO:0046872 (metal ion binding); GO:0005634 (nucleus); GO:0005829 (cytosol); GO:0005737 (cytoplasm); GO:0000166 (nucleotide binding); GO:00046…	1.03614e-53	1.06027e-51	8.03497e-52	4.31625	11.6498	2.29908e-31	1.3894e-29	1.1066e-29	5.79939	16.9729	1.30256e-64	1.33388e-62	1.08648e-62	1.32197	2.63086	0.00851693	0.103292	0.0677657	7480	6	2701	2430	1929	13478	13496	12389	16285	16489	18018	11.6114	11.4198	11.2283	13.6955	13.4298	13.4163	13.848	13.968	13.973
ENSMUSG00000051627	50709		H1f4	H1.4 linker histone, cluster member	protein_coding	GO:0003677 (DNA binding); GO:0005634 (nucleus); GO:0000786 (nucleosome); GO:0006334 (nucleosome assembly); GO:0006355 (regulation of transcription, DNA-templated); GO:0005515 (protein binding); GO:0000790 (nuclear chromatin); GO:0005694 (chromosome); GO:0000122 (negative regulation of transcription by RNA polymerase II); GO:0005524 (ATP binding); GO:0005525 (GTP binding); GO:0016584 (nucleosome p…	1.03935e-53	1.06027e-51	8.03497e-52	-14.8868	-13.9092	5.57064e-44	7.46089e-42	5.94227e-42	-11.7361	-13.7246	7.23061e-43	3.48513e-41	2.83873e-41	1.24498	0.782925	0.433671	0.918504	0.740401	1114	1	710	953	931	93	72	60	66	90	120	9.69967	10.0794	10.1853	6.69285	6.14232	6.01491	6.16083	6.63496	6.89561
ENSMUSG00000005481	68278	10212	Ddx39	DEAD (Asp-Glu-Ala-Asp) box polypeptide 39	protein_coding	GO:0005524 (ATP binding); GO:0003676 (nucleic acid binding); GO:0016787 (hydrolase activity); GO:0005634 (nucleus); GO:0005737 (cytoplasm); GO:0000166 (nucleotide binding); GO:0042802 (identical protein binding); GO:0000346 (transcription export complex); GO:0003723 (RNA binding); GO:0006397 (mRNA processing); GO:0008380 (RNA splicing); GO:0016607 (nuclear speck); GO:0003724 (RNA helicase activit…	1.26644e-53	1.28777e-51	9.75897e-52	2.85725	9.87012	5.60993e-23	1.97865e-21	1.5759e-21	3.88991	16.0549	5.27835e-58	4.33881e-56	3.53407e-56	1.33989	3.02359	0.00249799	0.0410129	0.0266974	6997	6	2605	2788	2229	7945	10383	10070	11954	11995	12856	11.5594	11.6172	11.4359	12.9339	13.052	13.1177	13.4024	13.5094	13.4865
ENSMUSG00000006575	51799	10900	Rundc3a	RUN domain containing 3A	protein_coding	GO:0005829 (cytosol); GO:0005886 (plasma membrane); GO:0010753 (positive regulation of cGMP-mediated signaling)	1.29244e-53	1.30998e-51	9.92728e-52	-11.1059	-12.6323	1.40154e-36	1.16078e-34	9.24509e-35	-27.9615	-14.6576	1.2045e-48	7.29755e-47	5.94404e-47	-2.56517	-2.7623	0.00573962	0.0765794	0.0500093	985	1	543	709	751	81	65	88	20	22	48	9.31934	9.65833	9.87895	6.51737	6.01948	6.48396	4.86559	5.02505	5.76753
ENSMUSG00000021998	18826	3936	Lcp1	lymphocyte cytosolic protein 1	protein_coding	GO:0005509 (calcium ion binding); GO:0051015 (actin filament binding); GO:0051017 (actin filament bundle assembly); GO:0005515 (protein binding); GO:0016020 (membrane); GO:0046872 (metal ion binding); GO:0005886 (plasma membrane); GO:0048471 (perinuclear region of cytoplasm); GO:0005829 (cytosol); GO:0005737 (cytoplasm); GO:0030054 (cell junction); GO:0005925 (focal adhesion); GO:0042802 (identic…	2.52999e-53	2.5561e-51	1.93706e-51	-4.51049	-9.27936	1.70498e-20	4.97979e-19	3.96618e-19	-9.32039	-23.8167	2.24012e-125	1.1169e-122	9.09744e-123	-2.09694	-4.57472	4.76848e-06	0.000240267	0.000155717	1749	1	6239	6380	5374	1209	1658	2348	884	691	829	12.816	12.8083	12.7017	10.2303	10.4163	11.0237	9.66549	9.41646	9.55386
ENSMUSG00000109841			E330011O21Rik	RIKEN cDNA E330011O21 gene	processed_transcript		2.57704e-53	2.59532e-51	1.96678e-51	-16.5253	-12.1289	7.42421e-34	5.35787e-32	4.2673e-32	-14.7155	-13.5381	9.31426e-42	4.22812e-40	3.44391e-40	1.10612	0.257051	0.79714	0.949913	0.928698	3312	3	294	398	378	18	29	38	32	22	37	8.45736	8.84229	8.90693	4.84503	5.12774	5.49235	5.33538	5.02505	5.476
ENSMUSG00000004043	20850	6776	Stat5a	signal transducer and activator of transcription 5A	protein_coding	GO:0003677 (DNA binding); GO:0006355 (regulation of transcription, DNA-templated); GO:0005634 (nucleus); GO:0007165 (signal transduction); GO:0003700 (DNA-binding transcription factor activity); GO:0060397 (growth hormone receptor signaling pathway via JAK-STAT); GO:0005654 (nucleoplasm); GO:0005829 (cytosol); GO:0005515 (protein binding); GO:0005737 (cytoplasm); GO:0045944 (positive regulation o…	2.82823e-53	2.83922e-51	2.15162e-51	-15.2892	-11.6766	1.67925e-31	1.02735e-29	8.18235e-30	-21.2045	-14.2206	6.82401e-46	3.73956e-44	3.04597e-44	-1.40813	-2.08546	0.0370276	0.280467	0.187894	970	1	4501	4821	9680	468	463	710	374	358	402	12.3459	12.4049	13.5495	8.88418	8.6089	9.31768	8.45378	8.49152	8.53438
ENSMUSG00000046782	70846		Ttc6	tetratricopeptide repeat domain 6	protein_coding	GO:0003674 (molecular_function); GO:0008150 (biological_process); GO:0005575 (cellular_component); GO:0005515 (protein binding)	3.17951e-53	3.18173e-51	2.41118e-51	-14.8608	-12.7146	4.90469e-37	4.23928e-35	3.3764e-35	-23.2481	-19.6139	1.17765e-85	2.18396e-83	1.7789e-83	-1.58908	-1.92449	0.054293	0.353541	0.239535	3485	3	6116	6860	7080	772	356	590	483	245	355	12.7874	12.9128	13.0988	9.59148	8.2432	9.05619	8.81141	7.96657	8.36125
ENSMUSG00000018750	75580	57659	Zbtb4	zinc finger and BTB domain containing 4	protein_coding	GO:0005515 (protein binding); GO:0003676 (nucleic acid binding); GO:0046872 (metal ion binding); GO:0003677 (DNA binding); GO:0005634 (nucleus); GO:0005654 (nucleoplasm); GO:0016604 (nuclear body); GO:0006355 (regulation of transcription, DNA-templated); GO:0005829 (cytosol); GO:0003700 (DNA-binding transcription factor activity); GO:0005694 (chromosome); GO:0042803 (protein homodimerization acti…	4.83888e-53	4.81706e-51	3.65046e-51	-3.76246	-11.9531	6.25295e-33	4.18736e-31	3.33505e-31	-3.44839	-12.2822	1.1284e-34	3.63552e-33	2.96122e-33	1.074	0.611722	0.540721	0.942494	0.81122	3399	3	5215	5130	5258	1675	1782	1942	2156	1638	1858	12.5579	12.4943	12.6703	10.6965	10.5194	10.7516	10.9388	10.6466	10.705
ENSMUSG00000048387	23967	130497	Osr1	odd-skipped related transcription factor 1	protein_coding	GO:0003676 (nucleic acid binding); GO:0030501 (positive regulation of bone mineralization); GO:0045944 (positive regulation of transcription by RNA polymerase II); GO:0046872 (metal ion binding); GO:0005634 (nucleus); GO:0005829 (cytosol); GO:0000122 (negative regulation of transcription by RNA polymerase II); GO:0005515 (protein binding); GO:0000977 (RNA polymerase II regulatory region sequence-…	4.84426e-53	4.81706e-51	3.65046e-51	35.3487	17.0394	4.19196e-65	1.55799e-62	1.24087e-62	25.4883	17.1186	1.07756e-65	1.14191e-63	9.30118e-64	-1.41015	-2.12468	0.0336131	0.263732	0.176276	8177	6	133	83	61	2880	5902	4116	2458	2700	3604	7.37158	6.71647	6.44977	11.4739	12.2386	11.8298	11.1268	11.3632	11.6557
ENSMUSG00000030510	545975	204219	Cers3	ceramide synthase 3	protein_coding	GO:0003677 (DNA binding); GO:0016021 (integral component of membrane); GO:0016020 (membrane); GO:0016740 (transferase activity); GO:0006629 (lipid metabolic process); GO:0005783 (endoplasmic reticulum); GO:0005789 (endoplasmic reticulum membrane); GO:0006665 (sphingolipid metabolic process); GO:0046513 (ceramide biosynthetic process); GO:0030148 (sphingolipid biosynthetic process); GO:0030216 (ke…	5.24802e-53	5.20214e-51	3.94228e-51	12.7437	12.5341	4.86075e-36	3.91665e-34	3.11944e-34	32.9324	16.3744	2.91315e-60	2.62909e-58	2.14147e-58	2.54125	5.34314	9.13517e-08	7.96141e-06	5.15978e-06	7104	6	27	37	42	480	729	570	987	1722	1630	5.41373	5.73278	5.99414	8.91978	9.24724	9.0076	9.82222	10.7182	10.5176
ENSMUSG00000026223	64294	81618	Itm2c	integral membrane protein 2C	protein_coding	GO:0016020 (membrane); GO:0016021 (integral component of membrane); GO:0005886 (plasma membrane); GO:0005794 (Golgi apparatus); GO:0048471 (perinuclear region of cytoplasm); GO:0005524 (ATP binding); GO:0005764 (lysosome); GO:0005765 (lysosomal membrane); GO:0030182 (neuron differentiation); GO:0001540 (amyloid-beta binding); GO:0010977 (negative regulation of neuron projection development); GO:0…	5.27589e-53	5.21337e-51	3.9508e-51	-3.73517	-10.0226	1.21267e-23	4.524e-22	3.60316e-22	-5.12028	-16.0493	5.77846e-58	4.7371e-56	3.85849e-56	-1.39251	-2.72278	0.00647352	0.0835814	0.0546872	1008	1	15757	15832	17487	5822	5130	6086	4414	3716	3843	14.1511	14.1181	14.4021	12.4862	12.0369	12.3925	11.9679	11.8221	11.748
ENSMUSG00000078915			Hsp25-ps1	heat shock protein 25, pseudogene 1	processed_pseudogene		8.30205e-53	8.17804e-51	6.19748e-51	4.31047	11.6977	1.30909e-31	8.09215e-30	6.44503e-30	6.48117	17.3353	2.54763e-67	2.88043e-65	2.34619e-65	1.47858	3.31081	0.000930272	0.0195442	0.0126755	6885	6	3337	3015	3424	18513	20387	16038	29667	25036	24384	11.9154	11.7297	12.0529	14.153	14.0244	13.7884	14.7128	14.5701	14.4093
ENSMUSG00000041324	16323	3624	Inhba	inhibin beta-A	protein_coding	GO:0005576 (extracellular region); GO:0005179 (hormone activity); GO:0008083 (growth factor activity); GO:0005615 (extracellular space); GO:0048471 (perinuclear region of cytoplasm); GO:0042802 (identical protein binding); GO:0045944 (positive regulation of transcription by RNA polymerase II); GO:0005125 (cytokine activity); GO:0010628 (positive regulation of gene expression); GO:0045893 (positiv…	1.2128e-52	1.19097e-50	9.02537e-51	66.4943	18.0069	1.71932e-72	7.98758e-70	6.36175e-70	82.5163	19.8002	2.96805e-87	5.78655e-85	4.7133e-85	1.22128	1.1234	0.261267	0.794563	0.587074	6131	6	222	101	96	14689	9666	11162	10570	14413	17905	8.06815	6.97066	7.03194	13.8195	12.9489	13.266	13.2251	13.774	13.964
ENSMUSG00000047888	213988	23112	Tnrc6b	trinucleotide repeat containing 6b	protein_coding	GO:0003676 (nucleic acid binding); GO:0035278 (miRNA mediated inhibition of translation); GO:0005654 (nucleoplasm); GO:0003723 (RNA binding); GO:0005737 (cytoplasm); GO:0031047 (gene silencing by RNA); GO:0000932 (P-body); GO:0006417 (regulation of translation); GO:0060213 (positive regulation of nuclear-transcribed mRNA poly(A) tail shortening); GO:1900153 (positive regulation of nuclear-transcr…	1.45091e-52	1.42036e-50	1.07638e-50	-3.64597	-9.87895	5.1369e-23	1.82262e-21	1.45163e-21	-4.64716	-19.9087	3.41743e-88	6.92919e-86	5.644e-86	-1.29502	-2.01454	0.0439528	0.311293	0.209468	1259	1	6639	7007	6374	2585	2133	2360	1812	1743	1804	12.9055	12.9434	12.9475	11.3187	10.7768	11.031	10.6897	10.7355	10.6628
ENSMUSG00000074364	259300	30846	Ehd2	EH-domain containing 2	protein_coding	GO:0005515 (protein binding); GO:0005525 (GTP binding); GO:0005509 (calcium ion binding); GO:0030036 (actin cytoskeleton organization); GO:0032456 (endocytic recycling); GO:0016020 (membrane); GO:0046872 (metal ion binding); GO:0005886 (plasma membrane); GO:0016787 (hydrolase activity); GO:0048471 (perinuclear region of cytoplasm); GO:0015630 (microtubule cytoskeleton); GO:0045171 (intercellular …	1.5409e-52	1.50379e-50	1.1396e-50	4.10952	11.1224	9.7597e-29	5.07317e-27	4.04055e-27	5.7838	16.3628	3.52701e-60	3.14576e-58	2.5623e-58	1.38471	3.13516	0.00171758	0.0312078	0.0202749	6897	6	2011	2601	2464	12768	12780	12207	18250	15726	17078	11.1878	11.5175	11.5799	13.6175	13.3513	13.395	14.0122	13.8997	13.8958
ENSMUSG00000002012	93843	139728	Pnck	pregnancy upregulated non-ubiquitously expressed CaM kinase	protein_coding	GO:0005524 (ATP binding); GO:0006468 (protein phosphorylation); GO:0004672 (protein kinase activity); GO:0004683 (calmodulin-dependent protein kinase activity); GO:0016740 (transferase activity); GO:0005634 (nucleus); GO:0005737 (cytoplasm); GO:0000166 (nucleotide binding); GO:0004674 (protein serine/threonine kinase activity); GO:0016301 (kinase activity); GO:0016310 (phosphorylation); GO:000551…	1.606e-52	1.56248e-50	1.18408e-50	-11.3591	-11.6045	3.91033e-31	2.32531e-29	1.85201e-29	-40.4564	-13.4041	5.71903e-41	2.48484e-39	2.02397e-39	-3.581	-2.4835	0.0130097	0.139849	0.0922902	1758	1	327	285	271	24	42	36	10	14	3	8.60578	8.37558	8.44122	5.12413	5.51853	5.43354	4.28182	4.60873	3.56144
ENSMUSG00000045103	13405	1756	Dmd	dystrophin, muscular dystrophy	protein_coding	GO:0008270 (zinc ion binding); GO:0005515 (protein binding); GO:0005623 (cell); GO:0001954 (positive regulation of cell-matrix adhesion); GO:0002027 (regulation of heart rate); GO:0016020 (membrane); GO:0046872 (metal ion binding); GO:0005886 (plasma membrane); GO:0005634 (nucleus); GO:0032991 (protein-containing complex); GO:0009986 (cell surface); GO:0010468 (regulation of gene expression); GO:…	3.33593e-52	3.23554e-50	2.45196e-50	4.03627	11.0541	2.09486e-28	1.05929e-26	8.43679e-27	5.56173	16.8728	7.12877e-64	7.08543e-62	5.77127e-62	1.35557	2.6601	0.00781183	0.0965767	0.063296	7008	6	609	617	484	2422	3646	2964	3698	4019	4072	9.48182	9.46107	9.25548	11.2252	11.546	11.358	11.7134	11.9349	11.8312
ENSMUSG00000039070	71791	51200	Cpa4	carboxypeptidase A4	protein_coding	GO:0008270 (zinc ion binding); GO:0006508 (proteolysis); GO:0004181 (metallocarboxypeptidase activity); GO:0004180 (carboxypeptidase activity); GO:0046872 (metal ion binding); GO:0005615 (extracellular space); GO:0016787 (hydrolase activity); GO:0008233 (peptidase activity); GO:0005576 (extracellular region); GO:0008237 (metallopeptidase activity)	3.88097e-52	3.75264e-50	2.84382e-50	790.26	7.79006	6.69753e-15	1.1714e-13	9.32965e-14	2012.76	8.91178	5.02193e-19	6.76725e-18	5.51211e-18	2.5054	4.31645	1.58556e-05	0.000667629	0.000432689	7093	6	0	0	0	163	210	197	294	421	673	2.62896	2.62896	2.62896	7.42993	7.52104	7.53764	8.12008	8.71806	9.25854
ENSMUSG00000027175	320554	55346	Tcp11l1	t-complex 11 like 1	protein_coding	GO:0003674 (molecular_function); GO:0008150 (biological_process); GO:0005874 (microtubule)	3.90866e-52	3.76785e-50	2.85535e-50	9.80166	13.9776	2.13672e-44	2.94126e-42	2.34258e-42	14.3446	16.3314	5.89841e-60	5.21494e-58	4.24771e-58	1.439	2.82792	0.0046852	0.0658828	0.0430215	7440	6	375	347	526	4370	6488	5333	6198	8147	8067	8.79759	8.65008	9.37322	12.0734	12.3749	12.2024	12.4563	12.952	12.8151
ENSMUSG00000073889	16157	3590	Il11ra1	interleukin 11 receptor, alpha chain 1	protein_coding	GO:0005515 (protein binding); GO:0016020 (membrane); GO:0004896 (cytokine receptor activity); GO:0016021 (integral component of membrane); GO:0009897 (external side of plasma membrane); GO:0008284 (positive regulation of cell population proliferation); GO:0019221 (cytokine-mediated signaling pathway); GO:0060135 (maternal process involved in female pregnancy); GO:0019955 (cytokine binding); GO:00…	4.09907e-52	3.93936e-50	2.98532e-50	-4.4861	-10.9115	1.01595e-27	4.96829e-26	3.95702e-26	-5.00842	-12.6905	6.67864e-37	2.40954e-35	1.96263e-35	-1.13431	-0.92179	0.356638	0.878482	0.678562	3345	3	2067	1676	1430	487	501	505	480	370	435	11.2272	10.8868	10.7991	8.94014	8.71928	8.83732	8.80267	8.5375	8.6446
ENSMUSG00000029772	74340	23382	Ahcyl2	S-adenosylhomocysteine hydrolase-like 2	protein_coding	GO:0004013 (adenosylhomocysteinase activity); GO:0016787 (hydrolase activity); GO:0005829 (cytosol); GO:0005737 (cytoplasm); GO:0005783 (endoplasmic reticulum); GO:0006730 (one-carbon metabolic process); GO:0043231 (intracellular membrane-bounded organelle); GO:0043005 (neuron projection); GO:0033353 (S-adenosylmethionine cycle)	4.50261e-52	4.31402e-50	3.26925e-50	-8.51565	-13.1027	3.17641e-39	3.13768e-37	2.49902e-37	-7.54464	-13.3855	7.35364e-41	3.1769e-39	2.58767e-39	1.11073	0.665744	0.505575	0.942494	0.789092	253	1	14072	12835	8643	2069	1690	1583	2442	1656	1743	13.9881	13.8155	13.3862	10.9992	10.4436	10.459	11.1174	10.6622	10.6136
ENSMUSG00000039428	72759	65084	Tmem135	transmembrane protein 135	protein_coding	GO:0016020 (membrane); GO:0016021 (integral component of membrane); GO:0003674 (molecular_function); GO:0005737 (cytoplasm); GO:0005739 (mitochondrion); GO:0010628 (positive regulation of gene expression); GO:0005811 (lipid droplet); GO:0005777 (peroxisome); GO:0005778 (peroxisomal membrane); GO:0031966 (mitochondrial membrane); GO:0008340 (determination of adult lifespan); GO:0032094 (response t…	4.70088e-52	4.49034e-50	3.40287e-50	-2.82952	-9.83615	7.86648e-23	2.74846e-21	2.18903e-21	-2.82955	-11.985	4.26048e-33	1.28678e-31	1.04811e-31	-1.01654	-0.163965	0.869759	0.964751	0.958431	3554	3	5347	4886	5058	2067	2668	2336	2334	2069	2340	12.5939	12.4242	12.6145	10.9979	11.0976	11.0164	11.0525	10.9812	11.0356
ENSMUSG00000063524	13806	2023	Eno1	enolase 1, alpha non-neuron	protein_coding	GO:0006096 (glycolytic process); GO:0000287 (magnesium ion binding); GO:0004634 (phosphopyruvate hydratase activity); GO:0000015 (phosphopyruvate hydratase complex); GO:0016020 (membrane); GO:0046872 (metal ion binding); GO:0005886 (plasma membrane); GO:0005829 (cytosol); GO:0009986 (cell surface); GO:0005515 (protein binding); GO:0005737 (cytoplasm); GO:0042802 (identical protein binding); GO:00…	5.49051e-52	5.22875e-50	3.96245e-50	3.60083	11.232	2.84115e-29	1.51935e-27	1.2101e-27	4.64234	17.4832	1.92324e-68	2.24975e-66	1.83248e-66	1.26881	2.2015	0.0277009	0.232352	0.154832	8236	6	3867	3541	3383	13375	18987	18557	19539	20236	22581	12.1274	11.9609	12.0356	13.6844	13.9218	13.9987	14.1106	14.2632	14.2985
ENSMUSG00000035678	21950		Tnfsf9	tumor necrosis factor (ligand) superfamily, member 9	protein_coding	GO:0005515 (protein binding); GO:0016020 (membrane); GO:0006955 (immune response); GO:0005164 (tumor necrosis factor receptor binding); GO:0032813 (tumor necrosis factor receptor superfamily binding); GO:0007165 (signal transduction); GO:0016021 (integral component of membrane); GO:0005886 (plasma membrane); GO:0005125 (cytokine activity); GO:0005615 (extracellular space); GO:0032755 (positive re…	6.32692e-52	6.00715e-50	4.55234e-50	-9.0906	-13.7677	3.98873e-43	4.96222e-41	3.95218e-41	-10.5982	-13.136	2.04885e-39	8.36428e-38	6.81292e-38	-1.18381	-0.733525	0.463238	0.926275	0.761677	3333	3	1253	997	1214	135	163	201	191	99	120	10.5099	10.1438	10.5646	7.17853	7.18226	7.56479	7.5311	6.75697	6.89561
ENSMUSG00000029270	67266	388650	Dipk1a	divergent protein kinase domain 1A	protein_coding	GO:0016020 (membrane); GO:0016021 (integral component of membrane); GO:0008150 (biological_process); GO:0005575 (cellular_component); GO:0005515 (protein binding); GO:0005783 (endoplasmic reticulum); GO:0005789 (endoplasmic reticulum membrane)	7.50518e-52	7.10445e-50	5.3839e-50	-6.89838	-12.8798	5.85236e-38	5.30513e-36	4.2253e-36	-8.28728	-12.9368	2.78923e-38	1.07791e-36	8.77986e-37	-1.22101	-1.2598	0.207743	0.716042	0.519284	3488	3	4749	4479	6064	1005	955	930	1002	581	740	12.4231	12.299	12.8757	9.96667	9.62992	9.70051	9.84369	9.1712	9.39284
ENSMUSG00000018677	68066	51629	Slc25a39	solute carrier family 25, member 39	protein_coding	GO:0016020 (membrane); GO:0016021 (integral component of membrane); GO:0005739 (mitochondrion); GO:0005743 (mitochondrial inner membrane); GO:0006783 (heme biosynthetic process)	8.59408e-52	8.11085e-50	6.14657e-50	-3.30826	-10.8149	2.92581e-27	1.39636e-25	1.11214e-25	-3.11928	-12.3907	2.93484e-35	9.71274e-34	7.91128e-34	1.04402	0.413842	0.67899	0.949913	0.877704	3400	3	11143	10066	10557	3644	4284	4609	4617	3810	4287	13.6517	13.4653	13.6745	11.8121	11.7778	11.9925	12.0325	11.8581	11.9052
ENSMUSG00000026469	19775	9213	Xpr1	xenotropic and polytropic retrovirus receptor 1	protein_coding	GO:0016021 (integral component of membrane); GO:0005623 (cell); GO:0016020 (membrane); GO:0005886 (plasma membrane); GO:0005794 (Golgi apparatus); GO:0005737 (cytoplasm); GO:0035435 (phosphate ion transmembrane transport); GO:0009615 (response to virus); GO:0031226 (intrinsic component of plasma membrane); GO:0015562 (efflux transmembrane transporter activity); GO:0001618 (virus receptor activity…	8.94019e-52	8.41232e-50	6.37502e-50	-2.71661	-8.82081	1.13636e-18	2.80626e-17	2.23506e-17	-3.82483	-13.2226	6.49659e-40	2.71785e-38	2.21376e-38	-1.43111	-3.57518	0.000349983	0.00880982	0.00570963	1777	1	6650	5928	6773	2731	3426	3173	2043	1966	2315	12.9079	12.7025	13.035	11.3976	11.4566	11.4559	10.8616	10.908	11.0202
ENSMUSG00000063415	232174	56603	Cyp26b1	cytochrome P450, family 26, subfamily b, polypeptide 1	protein_coding	GO:0055114 (oxidation-reduction process); GO:0004497 (monooxygenase activity); GO:0020037 (heme binding); GO:0005506 (iron ion binding); GO:0016705 (oxidoreductase activity, acting on paired donors, with incorporation or reduction of molecular oxygen); GO:0046872 (metal ion binding); GO:0016491 (oxidoreductase activity); GO:0016020 (membrane); GO:0005737 (cytoplasm); GO:0007283 (spermatogenesis);…	9.05737e-52	8.49721e-50	6.43936e-50	7.53113	8.53884	1.35577e-17	3.07717e-16	2.45083e-16	30.9	19.8552	9.94635e-88	1.97718e-85	1.61046e-85	4.03726	7.26955	3.60677e-13	1.15033e-10	7.45527e-11	6744	6	43	53	45	263	612	533	1703	2169	1511	5.93931	6.15622	6.07651	8.08137	9.0004	8.91315	10.6009	11.0489	10.4092
ENSMUSG00000005732	19385	5902	Ranbp1	RAN binding protein 1	protein_coding	GO:0046907 (intracellular transport); GO:0050790 (regulation of catalytic activity); GO:0005634 (nucleus); GO:0005096 (GTPase activator activity); GO:0043547 (positive regulation of GTPase activity); GO:0005829 (cytosol); GO:0005737 (cytoplasm); GO:0005643 (nuclear pore); GO:0005813 (centrosome); GO:0010976 (positive regulation of neuron projection development); GO:0007051 (spindle organization);…	9.3934e-52	8.78632e-50	6.65845e-50	2.92919	10.7709	4.72106e-27	2.23166e-25	1.77742e-25	3.4221	14.2036	8.70071e-46	4.71699e-44	3.84211e-44	1.14939	1.46333	0.143376	0.611177	0.43117	7042	6	2708	2525	2292	8772	10462	9472	10144	10371	11513	11.6152	11.4749	11.4759	13.0766	13.0629	13.0295	13.1658	13.2997	13.3275
ENSMUSG00000025429	19201	9050	Pstpip2	proline-serine-threonine phosphatase-interacting protein 2	protein_coding	GO:0003779 (actin binding); GO:0007010 (cytoskeleton organization); GO:0016477 (cell migration); GO:0016020 (membrane); GO:0005886 (plasma membrane); GO:0005737 (cytoplasm); GO:0005829 (cytosol); GO:0008092 (cytoskeletal protein binding); GO:0005856 (cytoskeleton); GO:0005515 (protein binding)	1.24012e-51	1.15654e-49	8.76448e-50	6.98088	12.6413	1.25028e-36	1.04131e-34	8.29355e-35	7.99591	17.7791	1.02689e-70	1.26959e-68	1.03411e-68	1.12734	0.929627	0.352564	0.875611	0.675109	6181	6	258	259	186	1549	2622	2264	2206	2197	2573	8.27585	8.24285	7.92102	10.5846	11.0727	10.9715	10.9716	11.0673	11.1718
ENSMUSG00000026726	65969	8029	Cubn	cubilin (intrinsic factor-cobalamin receptor)	protein_coding	GO:0005509 (calcium ion binding); GO:0005623 (cell); GO:0016020 (membrane); GO:0046872 (metal ion binding); GO:0005886 (plasma membrane); GO:0005794 (Golgi apparatus); GO:0032991 (protein-containing complex); GO:0005515 (protein binding); GO:0005737 (cytoplasm); GO:0015031 (protein transport); GO:0042802 (identical protein binding); GO:0042803 (protein homodimerization activity); GO:0016324 (apic…	1.54523e-51	1.43684e-49	1.08886e-49	1685.22	8.77529	1.7047e-18	4.13087e-17	3.29005e-17	1370.18	8.46669	2.5247e-17	3.02308e-16	2.46238e-16	-1.24915	-1.0738	0.282912	0.815305	0.609125	6104	6	0	0	0	301	411	506	202	353	384	2.62896	2.62896	2.62896	8.26791	8.4427	8.8401	7.60679	8.47192	8.47051
ENSMUSG00000078521	69885	79000	Aunip	aurora kinase A and ninein interacting protein	protein_coding	GO:0003677 (DNA binding); GO:0005634 (nucleus); GO:0005737 (cytoplasm); GO:0005694 (chromosome); GO:0005856 (cytoskeleton); GO:0006281 (DNA repair); GO:0006974 (cellular response to DNA damage stimulus); GO:0005813 (centrosome); GO:0005815 (microtubule organizing center); GO:0007051 (spindle organization); GO:0003684 (damaged DNA binding); GO:0000922 (spindle pole); GO:0000724 (double-strand brea…	1.7296e-51	1.60354e-49	1.21519e-49	19.6672	10.4808	1.05794e-25	4.55879e-24	3.63087e-24	32.8651	14.5566	5.30127e-48	3.15524e-46	2.57003e-46	1.64267	3.05335	0.00226301	0.0378599	0.0246332	7034	6	7	15	12	220	371	289	407	439	546	4.19889	4.79867	4.68555	7.83633	8.3004	8.06047	8.57171	8.77674	8.96352
ENSMUSG00000027699	13605	1894	Ect2	ect2 oncogene	protein_coding	GO:0005634 (nucleus); GO:0005737 (cytoplasm); GO:0005085 (guanyl-nucleotide exchange factor activity); GO:0005096 (GTPase activator activity); GO:0035556 (intracellular signal transduction); GO:0043547 (positive regulation of GTPase activity); GO:2000431 (regulation of cytokinesis, actomyosin contractile ring assembly); GO:0005654 (nucleoplasm); GO:0016604 (nuclear body); GO:0005829 (cytosol); GO…	1.81297e-51	1.67591e-49	1.27004e-49	24.0913	15.4416	8.58806e-54	1.78942e-51	1.42519e-51	24.9338	15.842	1.59694e-56	1.26483e-54	1.03024e-54	1.01837	0.166862	0.867479	0.963971	0.957945	8428	6	158	334	135	5472	7606	6469	6039	5828	7407	7.6035	8.59669	7.48544	12.397	12.6037	12.4803	12.4189	12.4696	12.6922
ENSMUSG00000018924	11687	246	Alox15	arachidonate 15-lipoxygenase	protein_coding	GO:0046872 (metal ion binding); GO:0005515 (protein binding); GO:0055114 (oxidation-reduction process); GO:0016702 (oxidoreductase activity, acting on single donors with incorporation of molecular oxygen, incorporation of two atoms of oxygen); GO:0005506 (iron ion binding); GO:0016020 (membrane); GO:0005886 (plasma membrane); GO:0005829 (cytosol); GO:0005737 (cytoplasm); GO:0016491 (oxidoreductas…	1.83448e-51	1.69083e-49	1.28135e-49	-25.9931	-12.9006	4.46891e-38	4.07589e-36	3.24627e-36	-137.855	-18.3579	2.85301e-75	3.98034e-73	3.24209e-73	-5.38398	-4.41576	1.00657e-05	0.000453789	0.0002941	1691	1	2150	3319	3749	144	83	232	11	26	47	11.2837	11.8678	12.1834	7.26422	6.31616	7.75945	4.35421	5.19274	5.7434
ENSMUSG00000030562	50490	50507	Nox4	NADPH oxidase 4	protein_coding	GO:0016175 (superoxide-generating NADPH oxidase activity); GO:0042554 (superoxide anion generation); GO:0016020 (membrane); GO:0016021 (integral component of membrane); GO:0055114 (oxidation-reduction process); GO:0016491 (oxidoreductase activity); GO:0005886 (plasma membrane); GO:0005634 (nucleus); GO:0005654 (nucleoplasm); GO:0048471 (perinuclear region of cytoplasm); GO:0030054 (cell junction)…	1.85944e-51	1.70884e-49	1.29499e-49	5.85813	16.4312	1.14372e-60	3.33394e-58	2.65533e-58	6.45013	14.7134	5.28934e-49	3.23682e-47	2.63647e-47	1.08289	0.619102	0.535849	0.942494	0.808348	8156	6	786	852	698	5289	6875	5683	4981	6646	7056	9.84432	9.91971	9.77479	12.348	12.4583	12.2939	12.1417	12.6587	12.6223
ENSMUSG00000024659	16952	301	Anxa1	annexin A1	protein_coding	GO:0005509 (calcium ion binding); GO:0005544 (calcium-dependent phospholipid binding); GO:0004859 (phospholipase inhibitor activity); GO:0016020 (membrane); GO:0046872 (metal ion binding); GO:0007166 (cell surface receptor signaling pathway); GO:0005886 (plasma membrane); GO:0005615 (extracellular space); GO:0005634 (nucleus); GO:0005654 (nucleoplasm); GO:0032991 (protein-containing complex); GO:…	1.93842e-51	1.77624e-49	1.34607e-49	8.34664	14.6246	1.95727e-48	3.19756e-46	2.54671e-46	12.8993	17.2739	7.39528e-67	8.29963e-65	6.76026e-65	1.51934	2.89077	0.00384303	0.0571375	0.037271	6952	6	44620	49054	58386	430019	712760	537021	634219	891862	921991	15.6522	15.7489	16.1408	18.6899	19.151	18.8526	19.1302	19.7242	19.6492
ENSMUSG00000052117	242484	401546	D630039A03Rik	RIKEN cDNA D630039A03 gene	protein_coding	GO:0003674 (molecular_function); GO:0008150 (biological_process); GO:0005575 (cellular_component)	1.98272e-51	1.81157e-49	1.37285e-49	-12.881	-12.1855	3.71575e-34	2.73467e-32	2.17804e-32	-34.8865	-15.8577	1.24286e-56	9.86951e-55	8.03897e-55	-2.75096	-2.94664	0.00321245	0.0495928	0.0323409	1694	1	750	1192	822	99	64	112	17	39	42	9.77761	10.3989	10.0076	6.77313	6.00103	6.7911	4.7168	5.62851	5.61609
ENSMUSG00000005268	19116	5618	Prlr	prolactin receptor	protein_coding	GO:0016020 (membrane); GO:0016021 (integral component of membrane); GO:0046872 (metal ion binding); GO:0009897 (external side of plasma membrane); GO:0009986 (cell surface); GO:0005515 (protein binding); GO:0009617 (response to bacterium); GO:0004896 (cytokine receptor activity); GO:0017046 (peptide hormone binding); GO:0019901 (protein kinase binding); GO:0043066 (negative regulation of apoptoti…	2.04695e-51	1.86485e-49	1.41322e-49	-28.2735	-11.8386	2.46557e-32	1.6036e-30	1.27719e-30	-78.5826	-27.6082	8.87824e-168	8.1825e-165	6.66486e-165	-2.82524	-2.28575	0.0222686	0.202123	0.134331	1358	1	151085	134419	161686	11367	3133	5322	1911	1960	3279	17.4116	17.203	17.6102	13.45	11.3282	12.1994	10.7659	10.9037	11.5199
ENSMUSG00000040415	80904	196403	Dtx3	deltex 3, E3 ubiquitin ligase	protein_coding	GO:0016567 (protein ubiquitination); GO:0007219 (Notch signaling pathway); GO:0016740 (transferase activity); GO:0046872 (metal ion binding); GO:0005654 (nucleoplasm); GO:0005737 (cytoplasm); GO:0061630 (ubiquitin protein ligase activity)	2.41877e-51	2.19725e-49	1.66512e-49	-3.10207	-9.98639	1.74826e-23	6.45728e-22	5.14293e-22	-3.81286	-14.5412	6.63985e-48	3.92888e-46	3.20017e-46	-1.24862	-1.92707	0.0539703	0.352447	0.238768	665	1	7748	8647	7768	2717	3679	3796	2953	2342	2603	13.1281	13.2463	13.2324	11.3903	11.559	11.7135	11.3902	11.159	11.1884
ENSMUSG00000086040	330319	644150	Wipf3	WAS/WASL interacting protein family, member 3	protein_coding	GO:0003779 (actin binding); GO:0017124 (SH3 domain binding)	2.59305e-51	2.3488e-49	1.77997e-49	-15.9811	-12.0669	1.58044e-33	1.10568e-31	8.80623e-32	-61.5282	-13.3525	1.14534e-40	4.89933e-39	3.99064e-39	-3.92366	-2.85437	0.00431227	0.0618541	0.0403772	1627	1	668	601	315	36	43	49	18	3	11	9.61304	9.42384	8.65121	5.55329	5.54447	5.77778	4.76831	3.60057	4.34313
ENSMUSG00000031808	26457	376497	Slc27a1	solute carrier family 27 (fatty acid transporter), member 1	protein_coding	GO:0016021 (integral component of membrane); GO:0003824 (catalytic activity); GO:0004467 (long-chain fatty acid-CoA ligase activity); GO:0015245 (fatty acid transmembrane transporter activity); GO:0031957 (very long-chain fatty acid-CoA ligase activity); GO:0016020 (membrane); GO:0005886 (plasma membrane); GO:0005737 (cytoplasm); GO:0043231 (intracellular membrane-bounded organelle); GO:0000166 (…	2.72675e-51	2.46282e-49	1.86638e-49	-3.99259	-9.02343	1.82291e-19	4.83933e-18	3.85431e-18	-7.33788	-18.7396	2.35546e-78	3.58194e-76	2.91759e-76	-1.86493	-4.24294	2.20609e-05	0.000881381	0.000571222	1760	1	4099	4442	3193	1056	1125	1626	677	658	645	12.2113	12.2871	11.9525	10.0372	9.86289	10.4974	9.28725	9.34716	9.19848
ENSMUSG00000019843	14360	2534	Fyn	Fyn proto-oncogene	protein_coding	GO:0005515 (protein binding); GO:0005524 (ATP binding); GO:0006468 (protein phosphorylation); GO:0004672 (protein kinase activity); GO:0004713 (protein tyrosine kinase activity); GO:0010629 (negative regulation of gene expression); GO:1902951 (negative regulation of dendritic spine maintenance); GO:0016020 (membrane); GO:0016740 (transferase activity); GO:0046872 (metal ion binding); GO:0071944 (…	2.75742e-51	2.48342e-49	1.88198e-49	5.99195	11.4027	4.05257e-30	2.27349e-28	1.81074e-28	10.0056	16.3738	2.94208e-60	2.64735e-58	2.15633e-58	1.64172	3.52302	0.000426659	0.0103573	0.00671253	7089	6	123	109	102	750	1089	783	1153	1421	1580	7.26722	7.07063	7.11171	9.55044	9.8166	9.45629	10.0437	10.4432	10.4731
ENSMUSG00000073418	12268	721,720	C4b	complement component 4B (Chido blood group)	protein_coding	GO:0005576 (extracellular region); GO:0005515 (protein binding); GO:0006954 (inflammatory response); GO:0005615 (extracellular space); GO:0004866 (endopeptidase inhibitor activity); GO:0006956 (complement activation); GO:0016064 (immunoglobulin mediated immune response); GO:0030054 (cell junction); GO:0045202 (synapse); GO:0042995 (cell projection); GO:0010951 (negative regulation of endopeptidas…	3.20033e-51	2.8741e-49	2.17805e-49	-16.9541	-11.5426	8.05023e-31	4.67495e-29	3.72339e-29	-58.3789	-16.714	1.03657e-62	9.94522e-61	8.10064e-61	-3.49135	-5.09382	3.50912e-07	2.57221e-05	1.66705e-05	1751	1	11042	8124	4144	340	605	847	245	117	132	13.6386	13.1564	12.3275	8.43715	8.9842	9.56773	7.86951	6.97367	7.02008
ENSMUSG00000041515	15900	3394	Irf8	interferon regulatory factor 8	protein_coding	GO:0006355 (regulation of transcription, DNA-templated); GO:0005515 (protein binding); GO:0003700 (DNA-binding transcription factor activity); GO:0044212 (transcription regulatory region DNA binding); GO:0003677 (DNA binding); GO:0005634 (nucleus); GO:0005654 (nucleoplasm); GO:0005737 (cytoplasm); GO:0006914 (autophagy); GO:0045944 (positive regulation of transcription by RNA polymerase II); GO:0…	3.79825e-51	3.40138e-49	2.57763e-49	-26.4533	-15.8353	1.7767e-56	4.36583e-54	3.47719e-54	-30.3456	-12.7539	2.96354e-37	1.08594e-35	8.84527e-36	-1.17171	-0.337262	0.73592	0.949913	0.903739	3343	3	684	562	455	30	24	29	42	11	17	9.64666	9.32883	9.16818	5.35536	4.94149	5.20538	5.63221	4.40961	4.70399
ENSMUSG00000074896	15959	3437	Ifit3	interferon-induced protein with tetratricopeptide repeats 3	protein_coding	GO:0005515 (protein binding); GO:0035457 (cellular response to interferon-alpha); GO:0005829 (cytosol); GO:0005737 (cytoplasm); GO:0042802 (identical protein binding); GO:0051607 (defense response to virus); GO:0003723 (RNA binding); GO:0005739 (mitochondrion); GO:0009617 (response to bacterium); GO:0002376 (immune system process); GO:0045087 (innate immune response); GO:0035458 (cellular respons…	3.86215e-51	3.4488e-49	2.61357e-49	33.4162	16.2009	4.97134e-59	1.30808e-56	1.04183e-56	319.166	12.6889	6.81351e-37	2.45529e-35	1.9999e-35	9.4006	5.17973	2.22205e-07	1.72137e-05	1.11562e-05	4926	4	34	65	69	2717	2792	1796	40543	16906	9748	5.66818	6.40723	6.6052	11.3903	11.1628	10.6397	15.1632	14.004	13.0877
ENSMUSG00000021929	16648	3839	Kpna3	karyopherin (importin) alpha 3	protein_coding	GO:0005634 (nucleus); GO:0005515 (protein binding); GO:0005737 (cytoplasm); GO:0061608 (nuclear import signal receptor activity); GO:0006606 (protein import into nucleus); GO:0140142 (nucleocytoplasmic carrier activity); GO:0005654 (nucleoplasm); GO:0005829 (cytosol); GO:0015031 (protein transport); GO:0008139 (nuclear localization sequence binding); GO:0005643 (nuclear pore); GO:0006607 (NLS-bea…	3.9221e-51	3.49244e-49	2.64664e-49	2.93993	11.0665	1.8238e-28	9.26958e-27	7.3828e-27	2.98544	13.4109	5.22134e-41	2.27184e-39	1.85047e-39	-1.00099	-0.0104375	0.991672	0.997831	0.997938	8082	6	2277	2386	2231	7821	9850	8798	8170	8361	9088	11.3661	11.3935	11.4372	12.9112	12.9761	12.9232	12.8541	12.9893	12.9867
ENSMUSG00000044986	22117	7263	Tst	thiosulfate sulfurtransferase, mitochondrial	protein_coding	GO:0004792 (thiosulfate sulfurtransferase activity); GO:0016740 (transferase activity); GO:0003723 (RNA binding); GO:0005739 (mitochondrion); GO:0005759 (mitochondrial matrix); GO:0005743 (mitochondrial inner membrane); GO:0030855 (epithelial cell differentiation); GO:0008097 (5S rRNA binding); GO:0035928 (rRNA import into mitochondrion); GO:0051029 (rRNA transport); GO:0019346 (transsulfuration)	4.07274e-51	3.61636e-49	2.74055e-49	-2.93493	-9.52325	1.67851e-21	5.32628e-20	4.24214e-20	-4.26283	-13.655	1.88496e-42	8.87449e-41	7.22851e-41	-1.4767	-3.10525	0.00190121	0.0336273	0.0218583	1646	1	2392	2251	1954	925	1083	915	599	581	747	11.4369	11.3099	11.2468	9.84853	9.80874	9.6774	9.11433	9.1712	9.40618
ENSMUSG00000041720	224020	5297	Pi4ka	phosphatidylinositol 4-kinase alpha	protein_coding	GO:0046854 (phosphatidylinositol phosphorylation); GO:0016301 (kinase activity); GO:0048015 (phosphatidylinositol-mediated signaling); GO:0016740 (transferase activity); GO:0016310 (phosphorylation); GO:0039694 (viral RNA genome replication); GO:0044803 (multi-organism membrane organization); GO:0046786 (viral replication complex formation and maintenance); GO:0005737 (cytoplasm); GO:0005886 (pla…	4.12929e-51	3.65628e-49	2.7708e-49	-4.9143	-13.1431	1.8647e-39	1.87943e-37	1.49688e-37	-4.38282	-12.6231	1.57421e-36	5.53503e-35	4.50842e-35	1.10342	0.716491	0.473688	0.926425	0.768004	1092	1	6492	7090	5690	1783	1647	1630	2222	1524	1728	12.8733	12.9603	12.784	10.786	10.4068	10.5009	10.982	10.5433	10.6012
ENSMUSG00000018965	22629	7533	Ywhah	tyrosine 3-monooxygenase/tryptophan 5-monooxygenase activation protein, eta polypeptide	protein_coding	GO:0019904 (protein domain specific binding); GO:0005515 (protein binding); GO:0005737 (cytoplasm); GO:0005886 (plasma membrane); GO:0042802 (identical protein binding); GO:0046982 (protein heterodimerization activity); GO:0045893 (positive regulation of transcription, DNA-templated); GO:0045202 (synapse); GO:0044325 (ion channel binding); GO:0019899 (enzyme binding); GO:0005829 (cytosol); GO:200…	4.33783e-51	3.83017e-49	2.90258e-49	3.10458	10.3259	5.38173e-25	2.19499e-23	1.74821e-23	3.92643	15.5554	1.46176e-54	1.11423e-52	9.07573e-53	1.24412	2.23401	0.0254822	0.220797	0.147051	6895	6	3183	3478	3496	13433	14538	13080	17470	15399	16897	11.8475	11.9351	12.0829	13.6906	13.537	13.4945	13.9492	13.8694	13.8804
ENSMUSG00000010021	286942	124602	Kif19a	kinesin family member 19A	protein_coding	GO:0005524 (ATP binding); GO:0008017 (microtubule binding); GO:0003777 (microtubule motor activity); GO:0007018 (microtubule-based movement); GO:0000166 (nucleotide binding); GO:0003774 (motor activity); GO:0005874 (microtubule); GO:0016887 (ATPase activity); GO:0005737 (cytoplasm); GO:0005856 (cytoskeleton); GO:0042995 (cell projection); GO:0008574 (ATP-dependent microtubule motor activity, plus…	4.78022e-51	4.209e-49	3.18966e-49	-24.5839	-11.0523	2.13756e-28	1.07722e-26	8.57958e-27	-281.708	-11.7706	5.53578e-32	1.59437e-30	1.29866e-30	-11.3893	-2.87861	0.00399428	0.0586141	0.0382498	1759	1	410	332	389	13	11	36	1	4	0	8.92294	8.5883	8.94728	4.55637	4.27661	5.43354	3.17739	3.74422	2.62896
ENSMUSG00000033952	12316	259266	Aspm	abnormal spindle microtubule assembly	protein_coding	GO:0005515 (protein binding); GO:0007051 (spindle organization); GO:0005634 (nucleus); GO:0005737 (cytoplasm); GO:0005856 (cytoskeleton); GO:0007283 (spermatogenesis); GO:0016324 (apical plasma membrane); GO:0005516 (calmodulin binding); GO:0005874 (microtubule); GO:0007049 (cell cycle); GO:0051301 (cell division); GO:0007420 (brain development); GO:0005813 (centrosome); GO:0005819 (spindle); GO:…	6.38922e-51	5.61006e-49	4.25141e-49	12.9291	15.1626	6.25719e-52	1.1926e-49	9.4985e-50	12.1608	14.3073	1.97073e-46	1.09776e-44	8.94157e-45	-1.08058	-0.610111	0.541789	0.942494	0.811481	8447	6	105	192	118	2219	2418	2304	1735	2002	2521	7.05787	7.83095	7.30504	11.0996	10.9565	10.9966	10.6276	10.934	11.1425
ENSMUSG00000082286			Pisd-ps1	phosphatidylserine decarboxylase, pseudogene 1	transcribed_unprocessed_pseudogene		6.5817e-51	5.76301e-49	4.36733e-49	-4.83286	-10.4816	1.04901e-25	4.5269e-24	3.60547e-24	-4.79894	-13.447	3.20525e-41	1.40874e-39	1.14745e-39	-1.00941	-0.0522464	0.958332	0.99573	0.987139	1094	1	631	694	674	188	170	178	174	168	177	9.53216	9.62795	9.72504	7.62241	7.23806	7.4012	7.4057	7.45366	7.40934
ENSMUSG00000035504	70335	92840	Reep6	receptor accessory protein 6	protein_coding	GO:0016020 (membrane); GO:0016021 (integral component of membrane); GO:0005515 (protein binding); GO:0031410 (cytoplasmic vesicle); GO:0005783 (endoplasmic reticulum); GO:0045177 (apical part of cell); GO:0005789 (endoplasmic reticulum membrane); GO:0030665 (clathrin-coated vesicle membrane); GO:0001917 (photoreceptor inner segment); GO:0050908 (detection of light stimulus involved in visual perc…	6.80871e-51	5.94526e-49	4.50544e-49	-13.7295	-13.6159	3.22298e-42	3.81788e-40	3.04077e-40	-17.7556	-16.5006	3.63081e-61	3.34629e-59	2.72564e-59	-1.31248	-1.06369	0.28747	0.819937	0.613729	3483	3	2876	2776	2661	256	171	353	274	122	191	11.7017	11.611	11.6904	8.04422	7.24586	8.33715	8.02301	7.02848	7.51171
ENSMUSG00000061607	240087	9656	Mdc1	mediator of DNA damage checkpoint 1	protein_coding	GO:0005515 (protein binding)	7.0464e-51	6.13582e-49	4.64985e-49	-3.8105	-11.5307	9.23598e-31	5.32196e-29	4.23871e-29	-3.64834	-13.287	2.75338e-40	1.16469e-38	9.4867e-39	1.02774	0.215955	0.829023	0.951244	0.941904	1089	1	3799	3942	3621	1334	1267	1259	1485	1150	1246	12.1019	12.1152	12.1334	10.3708	10.0322	10.1319	10.405	10.141	10.1338
ENSMUSG00000062937	66902	4507	Mtap	methylthioadenosine phosphorylase	protein_coding	GO:0003824 (catalytic activity); GO:0009116 (nucleoside metabolic process); GO:0016763 (transferase activity, transferring pentosyl groups); GO:0017061 (S-methyl-5-thioadenosine phosphorylase activity); GO:0016740 (transferase activity); GO:0016757 (transferase activity, transferring glycosyl groups); GO:0005634 (nucleus); GO:0005829 (cytosol); GO:0005737 (cytoplasm); GO:0032259 (methylation); GO…	7.34281e-51	6.37631e-49	4.83209e-49	5.56198	12.6364	1.33085e-36	1.10531e-34	8.80329e-35	8.24745	18.2269	3.15834e-74	4.26923e-72	3.4774e-72	1.45863	2.80238	0.00507268	0.0698892	0.0456518	7087	6	658	617	647	5075	4420	4326	5616	6999	7107	9.59163	9.46107	9.66693	12.2886	11.8227	11.9014	12.3144	12.7332	12.6326
ENSMUSG00000024621	12978	1436	Csf1r	colony stimulating factor 1 receptor	protein_coding	GO:0005524 (ATP binding); GO:0006468 (protein phosphorylation); GO:0004672 (protein kinase activity); GO:0007169 (transmembrane receptor protein tyrosine kinase signaling pathway); GO:0004714 (transmembrane receptor protein tyrosine kinase activity); GO:0004713 (protein tyrosine kinase activity); GO:0019221 (cytokine-mediated signaling pathway); GO:0019955 (cytokine binding); GO:0016020 (membrane…	8.49097e-51	7.35309e-49	5.57231e-49	14.3954	14.2041	8.6429e-46	1.27217e-43	1.01323e-43	20.4853	18.3482	3.41173e-75	4.71657e-73	3.84177e-73	1.39884	2.14527	0.0319312	0.254903	0.170231	6138	6	179	113	112	2796	2802	1922	2926	3133	4254	7.77305	7.11812	7.23555	11.4314	11.168	10.7368	11.377	11.5769	11.8941
ENSMUSG00000043671	233115	147991	Dpy19l3	dpy-19-like 3 (C. elegans)	protein_coding	GO:0016021 (integral component of membrane); GO:0016020 (membrane); GO:0016740 (transferase activity); GO:0016757 (transferase activity, transferring glycosyl groups); GO:0000030 (mannosyltransferase activity); GO:0018406 (protein C-linked glycosylation via 2'-alpha-mannosyl-L-tryptophan); GO:0005637 (nuclear inner membrane)	1.17101e-50	1.0113e-48	7.66384e-49	-4.00156	-9.74767	1.88755e-22	6.4287e-21	5.12017e-21	-5.20191	-14.096	4.02145e-45	2.1271e-43	1.73258e-43	-1.32066	-2.04475	0.0408799	0.298412	0.200176	992	1	1532	2064	1826	588	546	621	440	401	458	10.7977	11.1854	11.1496	9.20585	8.83992	9.12841	8.68071	8.64992	8.71673
ENSMUSG00000019302	11975	535	Atp6v0a1	ATPase, H+ transporting, lysosomal V0 subunit A1	protein_coding	GO:0015078 (proton transmembrane transporter activity); GO:1902600 (proton transmembrane transport); GO:0033179 (proton-transporting V-type ATPase, V0 domain); GO:0000220 (vacuolar proton-transporting V-type ATPase, V0 domain); GO:0005623 (cell); GO:0016020 (membrane); GO:0016021 (integral component of membrane); GO:0005886 (plasma membrane); GO:0005794 (Golgi apparatus); GO:0048471 (perinuclear …	1.24653e-50	1.07358e-48	8.13579e-49	-6.36401	-12.4716	1.06693e-35	8.45945e-34	6.73757e-34	-5.24179	-14.7226	4.616e-49	2.83047e-47	2.30549e-47	1.19517	1.11039	0.266833	0.800201	0.592814	3308	3	3815	3602	3590	506	891	884	1036	717	871	12.108	11.9855	12.121	8.99401	9.53145	9.62844	9.89119	9.46881	9.62402
ENSMUSG00000050335	16854	3958	Lgals3	lectin, galactose binding, soluble 3	protein_coding	GO:0030246 (carbohydrate binding); GO:0019863 (IgE binding); GO:0019903 (protein phosphatase binding); GO:0042056 (chemoattractant activity); GO:0043236 (laminin binding); GO:0002548 (monocyte chemotaxis); GO:0030593 (neutrophil chemotaxis); GO:0030855 (epithelial cell differentiation); GO:0031334 (positive regulation of protein-containing complex assembly); GO:0042129 (regulation of T cell proli…	1.37664e-50	1.18241e-48	8.96052e-49	2.0446	6.50308	7.86933e-11	8.81608e-10	7.02161e-10	4.02202	14.481	1.59837e-47	9.31278e-46	7.58551e-46	1.93523	7.24441	4.34339e-13	1.35613e-10	8.78906e-11	5138	4	19043	17303	19755	44825	55535	49834	99495	87668	94779	14.4242	14.2462	14.5779	15.4282	15.4695	15.4231	16.4581	16.3777	16.3673
ENSMUSG00000076435	264895	80221	Acsf2	acyl-CoA synthetase family member 2	protein_coding	GO:0003824 (catalytic activity); GO:0008150 (biological_process); GO:0000166 (nucleotide binding); GO:0005524 (ATP binding); GO:0006629 (lipid metabolic process); GO:0005739 (mitochondrion); GO:0016874 (ligase activity); GO:0006631 (fatty acid metabolic process); GO:0047760 (butyrate-CoA ligase activity); GO:0031956 (medium-chain fatty acid-CoA ligase activity)	1.42653e-50	1.22193e-48	9.26002e-49	-17.4139	-13.2134	7.34216e-40	7.68678e-38	6.12218e-38	-12.0869	-19.7457	8.73316e-87	1.64975e-84	1.34377e-84	1.41894	1.42898	0.153011	0.628688	0.445382	1067	1	3376	3171	2912	303	134	253	403	292	279	11.9321	11.8022	11.82	8.27709	6.92481	7.87779	8.55792	8.20849	8.0281
ENSMUSG00000054169	26366		Ceacam10	carcinoembryonic antigen-related cell adhesion molecule 10	protein_coding		1.44752e-50	1.23655e-48	9.37083e-49	-1615.88	-8.42118	3.72705e-17	8.08879e-16	6.44236e-16	-794.314	-7.67182	1.69576e-14	1.66424e-13	1.35557e-13	2.0025	0.245511	0.80606	0.949913		3119	3	341	242	111	0	0	0	0	1	0	8.66441	8.14895	7.22364	2.62896	2.62896	2.62896	2.62896	3.19691	2.62896
ENSMUSG00000020492	66140	348235	Ska2	spindle and kinetochore associated complex subunit 2	protein_coding	GO:0008017 (microtubule binding); GO:0007059 (chromosome segregation); GO:0051301 (cell division); GO:0000940 (condensed chromosome outer kinetochore); GO:0005876 (spindle microtubule); GO:0005737 (cytoplasm); GO:0005694 (chromosome); GO:0005856 (cytoskeleton); GO:0005874 (microtubule); GO:0000775 (chromosome, centromeric region); GO:0007049 (cell cycle); GO:0000278 (mitotic cell cycle); GO:00058…	1.89022e-50	1.61037e-48	1.22037e-48	6.00719	12.0574	1.77329e-33	1.2319e-31	9.81151e-32	6.42943	14.0271	1.06386e-44	5.52154e-43	4.49744e-43	1.05314	0.427977	0.668668	0.948363	0.8725	6149	6	107	139	120	935	980	939	1000	833	1104	7.08269	7.3936	7.32748	9.86384	9.66663	9.71421	9.84084	9.68167	9.96127
ENSMUSG00000020644	15902	3398	Id2	inhibitor of DNA binding 2	protein_coding	GO:0005634 (nucleus); GO:0005737 (cytoplasm); GO:0046983 (protein dimerization activity); GO:0045892 (negative regulation of transcription, DNA-templated); GO:0005829 (cytosol); GO:0005515 (protein binding); GO:0007275 (multicellular organism development); GO:0000122 (negative regulation of transcription by RNA polymerase II); GO:0010628 (positive regulation of gene expression); GO:0010629 (negat…	2.07911e-50	1.76651e-48	1.3387e-48	2.28714	5.86323	4.53962e-09	4.11137e-08	3.27452e-08	7.81923	18.1489	1.31073e-73	1.72574e-71	1.40566e-71	3.36115	8.35559	6.51051e-17	3.75356e-14	2.43268e-14	5216	4	1224	1245	1161	2720	4870	3364	10610	13335	11227	10.4764	10.4611	10.5008	11.3918	11.9621	11.5399	13.2305	13.662	13.2913
ENSMUSG00000024597	20496	6558	Slc12a2	solute carrier family 12, member 2	protein_coding	GO:0016021 (integral component of membrane); GO:0016020 (membrane); GO:0006811 (ion transport); GO:0022857 (transmembrane transporter activity); GO:0055085 (transmembrane transport); GO:0015377 (cation:chloride symporter activity); GO:0005623 (cell); GO:0071805 (potassium ion transmembrane transport); GO:1902476 (chloride transmembrane transport); GO:0072488 (ammonium transmembrane transport); GO…	2.14885e-50	1.82086e-48	1.37988e-48	-13.614	-11.5134	1.13001e-30	6.48619e-29	5.16596e-29	-19.7273	-16.6609	2.52027e-62	2.388e-60	1.94508e-60	-1.47312	-2.06243	0.0391666	0.291002	0.195024	1108	1	222870	217513	365484	34992	19398	21793	20595	14250	16742	17.9724	17.8973	18.7868	15.071	13.9527	14.2304	14.1865	13.7576	13.8672
ENSMUSG00000025151	94275	9500	Maged1	melanoma antigen, family D, 1	protein_coding	GO:0042981 (regulation of apoptotic process); GO:0032922 (circadian regulation of gene expression); GO:0016020 (membrane); GO:0005886 (plasma membrane); GO:0005634 (nucleus); GO:0032991 (protein-containing complex); GO:0005515 (protein binding); GO:0005737 (cytoplasm); GO:0042802 (identical protein binding); GO:0048511 (rhythmic process); GO:0006357 (regulation of transcription by RNA polymerase …	2.16467e-50	1.82935e-48	1.38632e-48	-2.28247	-7.39066	1.46099e-13	2.23915e-12	1.78339e-12	-4.0238	-14.9499	1.5596e-50	1.02008e-48	8.30879e-49	-1.79185	-5.67902	1.35466e-08	1.5501e-06	1.00462e-06	1651	1	20414	18204	15972	10271	10894	9839	5934	5006	5950	14.5245	14.3194	14.2714	13.3038	13.1212	13.0842	12.3936	12.2508	12.3768
ENSMUSG00000028766	11647	249	Alpl	alkaline phosphatase, liver/bone/kidney	protein_coding	GO:0016791 (phosphatase activity); GO:0003824 (catalytic activity); GO:0016020 (membrane); GO:0046872 (metal ion binding); GO:0005886 (plasma membrane); GO:0005615 (extracellular space); GO:0016787 (hydrolase activity); GO:0005515 (protein binding); GO:0031012 (extracellular matrix); GO:0051384 (response to glucocorticoid); GO:0016311 (dephosphorylation); GO:0031225 (anchored component of membran…	2.40116e-50	2.02378e-48	1.53366e-48	-13.4386	-14.8213	1.06724e-49	1.8449e-47	1.46938e-47	-29.2958	-14.1809	1.20298e-45	6.47564e-44	5.27458e-44	-2.21403	-3.30814	0.000939177	0.0196875	0.0127684	1705	1	7605	6358	4062	635	513	568	418	172	174	13.1012	12.8034	12.2988	9.31457	8.75245	9.00265	8.60897	7.48532	7.38643
ENSMUSG00000036155	107895	4249	Mgat5	mannoside acetylglucosaminyltransferase 5	protein_coding	GO:0006487 (protein N-linked glycosylation); GO:0030144 (alpha-1,6-mannosylglycoprotein 6-beta-N-acetylglucosaminyltransferase activity); GO:0016020 (membrane); GO:0016021 (integral component of membrane); GO:0016740 (transferase activity); GO:0016757 (transferase activity, transferring glycosyl groups); GO:0000139 (Golgi membrane); GO:0005794 (Golgi apparatus); GO:0005576 (extracellular region);…	2.59401e-50	2.18049e-48	1.65242e-48	-17.9565	-11.7019	1.247e-31	7.74051e-30	6.16497e-30	-24.0222	-13.458	2.76307e-41	1.21968e-39	9.93461e-40	-1.35919	-2.0806	0.0374707	0.282361	0.189228	302	1	11640	18001	32755	1671	1267	1609	1224	931	1140	13.7146	14.3032	15.3071	10.6931	10.0322	10.4823	10.1289	9.83986	10.007
ENSMUSG00000041064	208084	80119	Pif1	PIF1 5'-to-3' DNA helicase	protein_coding	GO:0003678 (DNA helicase activity); GO:0006281 (DNA repair); GO:0000723 (telomere maintenance); GO:0016787 (hydrolase activity); GO:0003677 (DNA binding); GO:0005634 (nucleus); GO:0000166 (nucleotide binding); GO:0005524 (ATP binding); GO:0006974 (cellular response to DNA damage stimulus); GO:0005739 (mitochondrion); GO:0004386 (helicase activity); GO:0000784 (nuclear chromosome, telomeric region…	2.86947e-50	2.40562e-48	1.82303e-48	21.933	11.0189	3.09782e-28	1.54284e-26	1.2288e-26	23.4031	12.2077	2.82777e-34	8.96808e-33	7.30474e-33	1.05006	0.320893	0.748291	0.949913	0.909161	6150	6	6	13	11	254	303	301	301	243	333	4.09175	4.67011	4.60972	8.03342	8.02068	8.11655	8.15256	7.95532	8.27247
ENSMUSG00000083282	56464	8722	Ctsf	cathepsin F	protein_coding	GO:0006508 (proteolysis); GO:0008234 (cysteine-type peptidase activity); GO:0005615 (extracellular space); GO:0016787 (hydrolase activity); GO:0008233 (peptidase activity); GO:0005764 (lysosome); GO:0004197 (cysteine-type endopeptidase activity); GO:0051603 (proteolysis involved in cellular protein catabolic process)	3.34293e-50	2.79512e-48	2.1182e-48	-7.3874	-9.90172	4.0918e-23	1.46228e-21	1.16464e-21	-15.5733	-22.5815	6.58475e-113	2.47245e-110	2.01388e-110	-2.14578	-3.35711	0.000787607	0.0170734	0.0110652	880	1	1869	1860	2052	457	315	232	142	144	178	11.0827	11.0361	11.3171	8.85077	8.07416	7.75945	7.13513	7.24752	7.4169
ENSMUSG00000023940	72415	151648	Sgo1	shugoshin 1	protein_coding	GO:0005634 (nucleus); GO:0000775 (chromosome, centromeric region); GO:0045132 (meiotic chromosome segregation); GO:0071962 (mitotic sister chromatid cohesion, centromeric); GO:0005654 (nucleoplasm); GO:0016604 (nuclear body); GO:0005829 (cytosol); GO:0005737 (cytoplasm); GO:0005694 (chromosome); GO:0019900 (kinase binding); GO:0005856 (cytoskeleton); GO:0000780 (condensed nuclear chromosome, cent…	3.63909e-50	3.03469e-48	2.29975e-48	18.8023	13.5297	1.04501e-41	1.18593e-39	9.44538e-40	18.9393	14.8735	4.89657e-50	3.10259e-48	2.52714e-48	-1.00853	-0.0606303	0.951654	0.99375	0.985316	8387	6	34	61	26	732	1203	1033	823	950	1056	5.66818	6.32837	5.44846	9.51598	9.95837	9.84993	9.56396	9.86862	9.89795
ENSMUSG00000062591	22153	10382	Tubb4a	tubulin, beta 4A class IVA	protein_coding	GO:0005525 (GTP binding); GO:0007017 (microtubule-based process); GO:0005874 (microtubule); GO:0003924 (GTPase activity); GO:0005200 (structural constituent of cytoskeleton); GO:0000226 (microtubule cytoskeleton organization); GO:0005737 (cytoplasm); GO:0000166 (nucleotide binding); GO:0005856 (cytoskeleton); GO:0043025 (neuronal cell body); GO:0005509 (calcium ion binding); GO:0005930 (axoneme);…	4.23234e-50	3.5201e-48	2.6676e-48	-28.3765	-11.5454	7.79112e-31	4.54222e-29	3.61768e-29	-79.7021	-14.2927	2.42842e-46	1.35024e-44	1.0998e-44	-2.85916	-2.2587	0.0239023	0.211821	0.14099	1306	1	1256	585	466	36	22	46	15	7	14	10.5133	9.38561	9.20192	5.55329	4.85905	5.70552	4.60717	4.07946	4.53655
ENSMUSG00000018476	216850	23135	Kdm6b	KDM1 lysine (K)-specific demethylase 6B	protein_coding	GO:0005634 (nucleus); GO:0046872 (metal ion binding); GO:0071558 (histone demethylase activity (H3-K27 specific)); GO:0071557 (histone H3-K27 demethylation); GO:0045944 (positive regulation of transcription by RNA polymerase II); GO:0043565 (sequence-specific DNA binding); GO:0010468 (regulation of gene expression); GO:0000790 (nuclear chromatin); GO:0016491 (oxidoreductase activity); GO:0055114 …	4.58391e-50	3.80247e-48	2.88159e-48	-9.14901	-12.147	5.94997e-34	4.33604e-32	3.45346e-32	-9.17305	-15.7186	1.12824e-55	8.84391e-54	7.2036e-54	-1.01769	-0.102808	0.918115	0.981446	0.976087	3840	3	27323	26538	17552	3822	2434	3683	3889	2605	3170	14.9448	14.8629	14.4074	11.8806	10.966	11.67	11.7858	11.3118	11.4713
ENSMUSG00000040563	235044	64748	Plppr2	phospholipid phosphatase related 2	protein_coding	GO:0016020 (membrane); GO:0016021 (integral component of membrane); GO:0016787 (hydrolase activity); GO:0005887 (integral component of plasma membrane); GO:0007165 (signal transduction); GO:0016791 (phosphatase activity); GO:0042577 (lipid phosphatase activity); GO:0046839 (phospholipid dephosphorylation); GO:0008195 (phosphatidate phosphatase activity); GO:0006644 (phospholipid metabolic process)	5.31094e-50	4.394e-48	3.32986e-48	-18.9727	-11.7774	5.10347e-32	3.24928e-30	2.58791e-30	-20.8153	-21.1285	4.34705e-99	1.13975e-96	9.28358e-97	-1.11514	-0.319386	0.749434	0.949913	0.909558	136	1	1155	943	961	91	33	81	54	61	68	10.3934	10.0643	10.2306	6.66506	5.26024	6.38037	5.92112	6.15117	6.17963
ENSMUSG00000113275			Tubb2a-ps2	tubulin, beta 2a, pseudogene 2	processed_pseudogene		6.05958e-50	5.00027e-48	3.7893e-48	9.83147	11.8258	2.87145e-32	1.86006e-30	1.48145e-30	10.4892	14.6709	9.90223e-49	6.02333e-47	4.90616e-47	1.05031	0.361427	0.71778	0.949913	0.896027	6151	6	37	52	49	517	561	689	611	532	664	5.76448	6.13316	6.1794	9.0243	8.87799	9.27521	9.14232	9.04691	9.2395
ENSMUSG00000087658			Hotairm1	Hoxa transcript antisense RNA, myeloid-specific 1	antisense		6.57129e-50	5.40836e-48	4.09856e-48	1145.84	8.22064	2.02417e-16	4.05831e-15	3.23226e-15	1103.85	8.29334	1.10116e-16	1.25764e-15	1.02438e-15	-1.05631	-0.273266	0.784649	0.949913	0.923984	8085	6	0	0	0	190	383	264	199	272	286	2.62896	2.62896	2.62896	7.63676	8.34459	7.9361	7.58654	8.11046	8.06222
ENSMUSG00000028312	14211	10592	Smc2	structural maintenance of chromosomes 2	protein_coding	GO:0005524 (ATP binding); GO:0005515 (protein binding); GO:0005694 (chromosome); GO:0051276 (chromosome organization); GO:0005634 (nucleus); GO:0005654 (nucleoplasm); GO:0005737 (cytoplasm); GO:0000166 (nucleotide binding); GO:0003697 (single-stranded DNA binding); GO:0005730 (nucleolus); GO:0007049 (cell cycle); GO:0030261 (chromosome condensation); GO:0051301 (cell division); GO:0000793 (conden…	7.17587e-50	5.89057e-48	4.46399e-48	10.3015	15.4442	8.25872e-54	1.74154e-51	1.38706e-51	9.31226	14.057	6.98249e-45	3.64263e-43	2.96702e-43	-1.12427	-0.954846	0.339655	0.865821	0.6628	8449	6	368	608	384	5209	6690	6312	4283	5289	6106	8.77116	9.44025	8.92908	12.3261	12.419	12.445	11.9245	12.3299	12.4141
ENSMUSG00000024538	19038	5480	Ppic	peptidylprolyl isomerase C	protein_coding	GO:0003755 (peptidyl-prolyl cis-trans isomerase activity); GO:0006457 (protein folding); GO:0000413 (protein peptidyl-prolyl isomerization); GO:0005515 (protein binding); GO:0005737 (cytoplasm); GO:0016853 (isomerase activity); GO:0016018 (cyclosporin A binding); GO:0051082 (unfolded protein binding); GO:0042026 (protein refolding)	7.44647e-50	6.09682e-48	4.62029e-48	139.134	14.9955	7.86064e-51	1.42512e-48	1.13505e-48	64.8557	13.6565	1.84529e-42	8.7012e-41	7.08735e-41	-2.17438	-4.04357	5.26426e-05	0.00182797	0.0011847	6097	6	5	15	2	1564	917	1389	463	594	703	3.97309	4.79867	3.52691	10.5984	9.57227	10.2722	8.75209	9.20246	9.32022
ENSMUSG00000039347	76252	155066	Atp6v0e2	ATPase, H+ transporting, lysosomal V0 subunit E2	protein_coding	GO:0015078 (proton transmembrane transporter activity); GO:1902600 (proton transmembrane transport); GO:0033179 (proton-transporting V-type ATPase, V0 domain); GO:0016020 (membrane); GO:0016021 (integral component of membrane); GO:0016787 (hydrolase activity); GO:0006811 (ion transport); GO:0055085 (transmembrane transport); GO:0046961 (proton-transporting ATPase activity, rotational mechanism)	8.2289e-50	6.71999e-48	5.09254e-48	-3.74946	-9.80467	1.07493e-22	3.71639e-21	2.95994e-21	-4.54367	-13.1792	1.15566e-39	4.7886e-38	3.90044e-38	-1.23074	-1.71436	0.0864635	0.464797	0.319632	1301	1	2727	2567	1883	757	807	913	647	624	687	11.6252	11.4986	11.1937	9.56363	9.39108	9.6743	9.22317	9.2721	9.28765
ENSMUSG00000001127	11836	369	Araf	Araf proto-oncogene, serine/threonine kinase	protein_coding	GO:0004672 (protein kinase activity); GO:0005524 (ATP binding); GO:0006468 (protein phosphorylation); GO:0016740 (transferase activity); GO:0046872 (metal ion binding); GO:0007165 (signal transduction); GO:0035556 (intracellular signal transduction); GO:0000166 (nucleotide binding); GO:0004674 (protein serine/threonine kinase activity); GO:0016301 (kinase activity); GO:0016310 (phosphorylation); …	8.55851e-50	6.9711e-48	5.28284e-48	-3.07849	-10.2138	1.71936e-24	6.76214e-23	5.38574e-23	-2.76268	-11.7002	1.27166e-31	3.59112e-30	2.92506e-30	1.0963	0.914481	0.360464	0.881766	0.682069	3202	3	8134	7198	7467	2694	3708	3306	3499	3262	3527	13.1981	12.9821	13.1755	11.378	11.5702	11.5149	11.6339	11.6348	11.6247
ENSMUSG00000027955	68659	51313	Gask1b	golgi associated kinase 1B	protein_coding	GO:0016020 (membrane); GO:0016021 (integral component of membrane); GO:0000139 (Golgi membrane); GO:0005794 (Golgi apparatus); GO:0003674 (molecular_function); GO:0008150 (biological_process)	1.18284e-49	9.60969e-48	7.28242e-48	75.6046	15.3737	2.45863e-53	4.97296e-51	3.96074e-51	34.2246	14.882	4.31118e-50	2.7431e-48	2.23433e-48	-2.24393	-4.40562	1.05482e-05	0.0004727	0.000306356	6238	6	9	29	12	973	2434	1589	635	724	756	4.38735	5.4611	4.68555	9.92057	10.966	10.4645	9.19672	9.48259	9.42314
ENSMUSG00000019978	13822	2037	Epb41l2	erythrocyte membrane protein band 4.1 like 2	protein_coding	GO:0005856 (cytoskeleton); GO:0005198 (structural molecule activity); GO:0008092 (cytoskeletal protein binding); GO:0003779 (actin binding); GO:0030866 (cortical actin cytoskeleton organization); GO:0016020 (membrane); GO:0005886 (plasma membrane); GO:0005654 (nucleoplasm); GO:0005737 (cytoplasm); GO:0030054 (cell junction); GO:0005938 (cell cortex); GO:0007049 (cell cycle); GO:0051301 (cell divi…	2.12895e-49	1.72516e-47	1.30736e-47	22.7799	16.032	7.63897e-58	1.94128e-55	1.54614e-55	10.7859	13.2731	3.31427e-40	1.3942e-38	1.13561e-38	-2.14664	-5.73991	9.47269e-09	1.15915e-06	7.51243e-07	6246	6	691	950	1334	32824	26200	29130	14508	11224	14739	9.66113	10.0749	10.6996	14.9788	14.3861	14.6488	13.6814	13.4136	13.6835
ENSMUSG00000026360	19735	5997	Rgs2	regulator of G-protein signaling 2	protein_coding	GO:0005096 (GTPase activator activity); GO:0045744 (negative regulation of G protein-coupled receptor signaling pathway); GO:0010614 (negative regulation of cardiac muscle hypertrophy); GO:0060452 (positive regulation of cardiac muscle contraction); GO:0016020 (membrane); GO:0005886 (plasma membrane); GO:0005634 (nucleus); GO:0043547 (positive regulation of GTPase activity); GO:0005829 (cytosol);…	2.21268e-49	1.78841e-47	1.35529e-47	-6.75525	-10.3588	3.81584e-25	1.5868e-23	1.26382e-23	-11.2848	-17.5846	3.2305e-69	3.85303e-67	3.1384e-67	-1.69532	-2.83523	0.00457926	0.0648495	0.0423489	1010	1	3554	2960	3844	650	485	853	457	324	370	12.006	11.7033	12.2194	9.34762	8.67383	9.57775	8.73381	8.35266	8.4188
ENSMUSG00000022951	54720	1827	Rcan1	regulator of calcineurin 1	protein_coding	GO:0003676 (nucleic acid binding); GO:0019722 (calcium-mediated signaling); GO:0033173 (calcineurin-NFAT signaling cascade); GO:0005634 (nucleus); GO:0005737 (cytoplasm); GO:0042802 (identical protein binding); GO:0005515 (protein binding); GO:0006979 (response to oxidative stress); GO:0048741 (skeletal muscle fiber development); GO:0031987 (locomotion involved in locomotory behavior); GO:0002931…	2.40435e-49	1.93836e-47	1.46893e-47	-5.73733	-11.1713	5.6355e-29	2.95521e-27	2.35369e-27	-5.83337	-15.3979	1.68961e-53	1.24426e-51	1.01348e-51	-1.03292	-0.225237	0.821795	0.949913	0.939494	1103	1	10008	9436	11413	2619	1949	2380	2473	1981	2169	13.4969	13.3722	13.7869	11.3375	10.6476	11.0431	11.1355	10.9189	10.9268
ENSMUSG00000042073	76491	84836	Abhd14b	abhydrolase domain containing 14b	protein_coding	GO:0016787 (hydrolase activity); GO:0045944 (positive regulation of transcription by RNA polymerase II); GO:0005634 (nucleus); GO:0005654 (nucleoplasm); GO:0005730 (nucleolus); GO:0005829 (cytosol)	2.97167e-49	2.38962e-47	1.8109e-47	-5.84565	-11.7561	6.56622e-32	4.16276e-30	3.31545e-30	-4.46307	-14.2494	4.51994e-46	2.4814e-44	2.02116e-44	1.28807	1.6498	0.0989838	0.500343	0.345785	220	1	2702	2293	2180	606	529	448	634	626	742	11.612	11.3364	11.404	9.24846	8.79552	8.66943	9.19449	9.27662	9.39666
ENSMUSG00000013275	98396	254428	Slc41a1	solute carrier family 41, member 1	protein_coding	GO:0008324 (cation transmembrane transporter activity); GO:0006812 (cation transport); GO:0005623 (cell); GO:0016020 (membrane); GO:0016021 (integral component of membrane); GO:0005886 (plasma membrane); GO:0032991 (protein-containing complex); GO:0006811 (ion transport); GO:0035725 (sodium ion transmembrane transport); GO:0016323 (basolateral plasma membrane); GO:0071286 (cellular response to ma…	3.30752e-49	2.65292e-47	2.01043e-47	-6.24898	-10.5955	3.12777e-26	1.39637e-24	1.11214e-24	-9.66806	-13.6758	1.41705e-42	6.72358e-41	5.47653e-41	-1.5704	-3.19956	0.00137636	0.0264509	0.0171648	3157	3	10310	10229	5580	1727	1596	2040	1344	957	1038	13.5397	13.4884	12.7559	10.7403	10.3618	10.8221	10.2624	9.87907	9.87347
ENSMUSG00000021760	69590	493869	Gpx8	glutathione peroxidase 8 (putative)	protein_coding	GO:0055114 (oxidation-reduction process); GO:0004602 (glutathione peroxidase activity); GO:0006979 (response to oxidative stress); GO:0016020 (membrane); GO:0016021 (integral component of membrane); GO:0098869 (cellular oxidant detoxification); GO:0005575 (cellular_component); GO:0016491 (oxidoreductase activity); GO:0004601 (peroxidase activity)	4.39313e-49	3.51473e-47	2.66353e-47	10.9363	13.4684	2.40134e-41	2.67412e-39	2.12982e-39	14.212	17.1684	4.57667e-66	4.91854e-64	4.00628e-64	1.27837	1.66456	0.0959996	0.491389	0.339325	6122	6	150	156	93	2086	1981	1538	1989	2547	2459	7.53327	7.54884	6.99033	11.011	10.6709	10.4178	10.8232	11.2795	11.1067
ENSMUSG00000007817	328365	57178	Zmiz1	zinc finger, MIZ-type containing 1	protein_coding	GO:0008270 (zinc ion binding); GO:0046872 (metal ion binding); GO:0005634 (nucleus); GO:0005654 (nucleoplasm); GO:0005737 (cytoplasm); GO:0043231 (intracellular membrane-bounded organelle); GO:0045944 (positive regulation of transcription by RNA polymerase II); GO:0030374 (nuclear receptor transcription coactivator activity); GO:0001701 (in utero embryonic development); GO:0006357 (regulation of …	6.17602e-49	4.92862e-47	3.735e-47	-9.52565	-11.8721	1.65301e-32	1.08258e-30	8.62225e-31	-9.16127	-12.5512	3.91457e-36	1.34833e-34	1.09825e-34	1.02384	0.170204	0.86485	0.962747	0.956741	3565	3	45904	36495	65474	6735	5751	7810	8023	6075	6243	15.6931	15.3224	16.3061	12.6959	12.2013	12.7516	12.8279	12.5294	12.446
ENSMUSG00000091955			Gm9844	predicted pseudogene 9844	protein_coding	GO:0003785 (actin monomer binding); GO:0007015 (actin filament organization); GO:0005623 (cell); GO:0005737 (cytoplasm); GO:0005856 (cytoskeleton); GO:0003779 (actin binding); GO:0030334 (regulation of cell migration); GO:0042989 (sequestering of actin monomers); GO:0030036 (actin cytoskeleton organization)	6.56375e-49	5.22481e-47	3.95946e-47	5.58306	12.281	1.14551e-34	8.71084e-33	6.9378e-33	6.15523	14.3237	1.55681e-46	8.70383e-45	7.08949e-45	1.08495	0.846527	0.397259	0.90479	0.71246	6795	6	1204	1254	775	7558	8177	7559	8151	7922	8531	10.4528	10.4714	9.92375	12.862	12.708	12.7046	12.8507	12.9116	12.8956
ENSMUSG00000022816	14314	11167	Fstl1	follistatin-like 1	protein_coding	GO:0005515 (protein binding); GO:0005509 (calcium ion binding); GO:0005615 (extracellular space); GO:0005576 (extracellular region); GO:0007275 (multicellular organism development); GO:0030154 (cell differentiation); GO:0042594 (response to starvation); GO:0008201 (heparin binding); GO:0030510 (regulation of BMP signaling pathway)	6.81546e-49	5.39943e-47	4.0918e-47	15.1283	13.9688	2.41542e-44	3.30957e-42	2.63593e-42	11.0811	13.1377	2.00279e-39	8.18721e-38	6.6687e-38	-1.38772	-2.51752	0.0118183	0.130646	0.0860356	6096	6	50	99	56	1345	1504	1161	1055	799	966	6.11922	6.94454	6.34327	10.3826	10.277	10.0163	9.91708	9.62247	9.77116
ENSMUSG00000020363	14584	9945	Gfpt2	glutamine fructose-6-phosphate transaminase 2	protein_coding	GO:0097367 (carbohydrate derivative binding); GO:1901135 (carbohydrate derivative metabolic process); GO:0004360 (glutamine-fructose-6-phosphate transaminase (isomerizing) activity); GO:1901137 (carbohydrate derivative biosynthetic process); GO:0016740 (transferase activity); GO:0008483 (transaminase activity); GO:0006048 (UDP-N-acetylglucosamine biosynthetic process); GO:1990830 (cellular respon…	6.81738e-49	5.39943e-47	4.0918e-47	-17.6595	-11.0752	1.65467e-28	8.43879e-27	6.72112e-27	-68.6636	-19.4026	7.33803e-84	1.28264e-81	1.04474e-81	-3.94612	-4.7455	2.07991e-06	0.000119915	7.77165e-05	1512	1	8079	6026	3906	586	220	475	160	71	95	13.1883	12.7261	12.2424	9.20104	7.58387	8.7514	7.29353	6.3371	6.59539
ENSMUSG00000006931	66180	10609	P3h4	prolyl 3-hydroxylase family member 4 (non-enzymatic)	protein_coding	GO:0005783 (endoplasmic reticulum); GO:0005515 (protein binding); GO:0000795 (synaptonemal complex); GO:0046849 (bone remodeling); GO:0030199 (collagen fibril organization); GO:0032964 (collagen biosynthetic process); GO:0017185 (peptidyl-lysine hydroxylation); GO:1902494 (catalytic complex)	7.21319e-49	5.6986e-47	4.31851e-47	-4.42578	-9.23868	2.49558e-20	7.197e-19	5.73208e-19	-8.5635	-20.0152	4.06368e-89	8.52364e-87	6.94273e-87	-1.96614	-3.94444	7.99862e-05	0.00256744	0.00166395	1672	1	3004	2974	2499	968	663	821	440	336	458	11.7643	11.71	11.6002	9.91323	9.11322	9.52349	8.68071	8.40321	8.71673
ENSMUSG00000036103	140792	81035	Colec12	collectin sub-family member 12	protein_coding	GO:0016020 (membrane); GO:0016021 (integral component of membrane); GO:0046872 (metal ion binding); GO:0030246 (carbohydrate binding); GO:0042742 (defense response to bacterium); GO:0038023 (signaling receptor activity); GO:0005581 (collagen trimer); GO:0062023 (collagen-containing extracellular matrix); GO:0038187 (pattern recognition receptor activity); GO:0034138 (toll-like receptor 3 signalin…	9.02982e-49	7.11595e-47	5.39261e-47	90.0566	12.2088	2.78987e-34	2.07378e-32	1.65167e-32	65.2447	12.727	4.18828e-37	1.52008e-35	1.23814e-35	-1.39624	-1.83637	0.0663026	0.396361	0.270188	6418	6	8	6	0	520	403	691	383	398	347	4.29688	4.07317	2.62896	9.03245	8.41534	9.27931	8.48691	8.63942	8.3296
ENSMUSG00000044788	328035	283985	Fads6	fatty acid desaturase domain family, member 6	protein_coding	GO:0006629 (lipid metabolic process); GO:0016020 (membrane); GO:0016021 (integral component of membrane); GO:0003674 (molecular_function); GO:0008150 (biological_process); GO:0005575 (cellular_component); GO:0016491 (oxidoreductase activity); GO:0055114 (oxidation-reduction process); GO:0006631 (fatty acid metabolic process); GO:0006633 (fatty acid biosynthetic process)	1.29462e-48	1.01768e-46	7.71221e-47	-18.8898	-15.4451	8.13476e-54	1.72765e-51	1.376e-51	-16.6118	-12.8135	1.37793e-37	5.12955e-36	4.17816e-36	1.11955	0.417593	0.676245	0.949913	0.876117	3412	3	2813	2163	1660	163	113	174	258	105	135	11.6698	11.2527	11.0129	7.42993	6.70455	7.37075	7.94035	6.8329	7.04958
ENSMUSG00000045502	80885	338442	Hcar2	hydroxycarboxylic acid receptor 2	protein_coding	GO:0007186 (G protein-coupled receptor signaling pathway); GO:0016021 (integral component of membrane); GO:0004930 (G protein-coupled receptor activity); GO:0016020 (membrane); GO:0005886 (plasma membrane); GO:0007165 (signal transduction); GO:0030054 (cell junction); GO:0035590 (purinergic nucleotide receptor signaling pathway); GO:0005525 (GTP binding); GO:0006915 (apoptotic process); GO:005099…	1.30446e-48	1.02286e-46	7.75147e-47	-13.2508	-15.3743	2.43323e-53	4.9553e-51	3.94667e-51	-16.8873	-13.605	3.73805e-42	1.74103e-40	1.41811e-40	-1.29309	-1.07985	0.280211	0.814655	0.606697	3334	3	4806	3980	4765	303	457	587	527	221	260	12.4403	12.1291	12.5285	8.27709	8.59067	9.04901	8.93391	7.82537	7.93122
ENSMUSG00000033031	224171	57650	Cip2a	cell proliferation regulating inhibitor of protein phosphatase 2A	protein_coding	GO:0016020 (membrane); GO:0016021 (integral component of membrane); GO:0005829 (cytosol); GO:0005737 (cytoplasm); GO:0005886 (plasma membrane); GO:0042803 (protein homodimerization activity); GO:0007283 (spermatogenesis); GO:2000179 (positive regulation of neural precursor cell proliferation)	1.52213e-48	1.19059e-46	9.0225e-47	9.63054	13.6767	1.39943e-42	1.69143e-40	1.34715e-40	9.85782	14.1925	1.01905e-45	5.50507e-44	4.48402e-44	1.0074	0.066181	0.947234	0.991981	0.984528	8466	6	274	335	168	3108	3348	3179	2825	3029	3602	8.35935	8.60087	7.78184	11.5834	11.4235	11.4586	11.3265	11.5284	11.6549
ENSMUSG00000017210	23989	9862	Med24	mediator complex subunit 24	protein_coding	GO:0016592 (mediator complex); GO:0005634 (nucleus); GO:0045893 (positive regulation of transcription, DNA-templated); GO:0016573 (histone acetylation); GO:0044877 (protein-containing complex binding); GO:0003712 (transcription coregulator activity); GO:0006366 (transcription by RNA polymerase II); GO:0006367 (transcription initiation from RNA polymerase II promoter); GO:0016567 (protein ubiquiti…	1.92143e-48	1.49919e-46	1.13612e-46	-3.70046	-10.7695	4.79365e-27	2.25879e-25	1.79903e-25	-3.49587	-12.1705	4.46417e-34	1.40407e-32	1.14365e-32	1.04184	0.362161	0.717232	0.949913	0.895733	3320	3	7306	7341	5539	1889	2692	2540	2629	2124	2419	13.0434	13.0104	12.7453	10.8688	11.1105	11.1364	11.2233	11.0189	11.0832
ENSMUSG00000025789	20450	8128	St8sia2	ST8 alpha-N-acetyl-neuraminide alpha-2,8-sialyltransferase 2	protein_coding	GO:0006486 (protein glycosylation); GO:0008373 (sialyltransferase activity); GO:0016020 (membrane); GO:0016021 (integral component of membrane); GO:0016740 (transferase activity); GO:0016757 (transferase activity, transferring glycosyl groups); GO:0000139 (Golgi membrane); GO:0005794 (Golgi apparatus); GO:0097503 (sialylation); GO:0055037 (recycling endosome); GO:0005769 (early endosome); GO:0005…	2.01892e-48	1.57137e-46	1.19081e-46	1008.44	9.05691	1.34199e-19	3.61426e-18	2.8786e-18	315.089	7.87053	3.53129e-15	3.63208e-14	2.95843e-14	-3.2401	-4.94012	7.80739e-07	5.08838e-05	3.29778e-05	6351	6	2	0	0	579	571	1472	263	237	285	3.49699	2.62896	2.62896	9.18406	8.90283	10.3551	7.96669	7.92102	8.05739
ENSMUSG00000031398	18846	55558	Plxna3	plexin A3	protein_coding	GO:0005515 (protein binding); GO:0007165 (signal transduction); GO:0017154 (semaphorin receptor activity); GO:0071526 (semaphorin-plexin signaling pathway); GO:0016020 (membrane); GO:0016021 (integral component of membrane); GO:0005886 (plasma membrane); GO:0005887 (integral component of plasma membrane); GO:0043087 (regulation of GTPase activity); GO:0030334 (regulation of cell migration); GO:00…	2.11408e-48	1.64138e-46	1.24387e-46	-24.3453	-13.5623	6.69787e-42	7.74894e-40	6.17168e-40	-20.7303	-16.7354	7.23785e-63	6.98831e-61	5.69216e-61	1.156	0.564917	0.57213	0.948363	0.829094	1055	1	6726	10097	8821	654	270	408	727	369	452	12.9243	13.4697	13.4156	9.3563	7.86249	8.53872	9.3881	8.53373	8.69826
ENSMUSG00000020788	53313	489	Atp2a3	ATPase, Ca++ transporting, ubiquitous	protein_coding	GO:0016021 (integral component of membrane); GO:0005524 (ATP binding); GO:0006816 (calcium ion transport); GO:0005783 (endoplasmic reticulum); GO:0070588 (calcium ion transmembrane transport); GO:0000166 (nucleotide binding); GO:0005388 (calcium transmembrane transporter activity, phosphorylative mechanism); GO:0033017 (sarcoplasmic reticulum membrane); GO:0016020 (membrane); GO:0006811 (ion tran…	2.31819e-48	1.79543e-46	1.36061e-46	-41.8605	-14.1246	2.6797e-45	3.88661e-43	3.09551e-43	-45.1724	-11.9981	3.63407e-33	1.10196e-31	8.97577e-32	-1.10278	-0.147807	0.882495	0.968208	0.962768	955	1	303	535	384	10	13	15	12	2	20	8.49938	9.25918	8.92908	4.345	4.40483	4.58487	4.42249	3.42714	4.85213
ENSMUSG00000028494	11520	123	Plin2	perilipin 2	protein_coding	GO:0016020 (membrane); GO:0005634 (nucleus); GO:0005829 (cytosol); GO:0005515 (protein binding); GO:0005737 (cytoplasm); GO:0005886 (plasma membrane); GO:0005811 (lipid droplet); GO:0015909 (long-chain fatty acid transport); GO:0019915 (lipid storage); GO:0014070 (response to organic cyclic compound); GO:0042493 (response to drug)	3.21592e-48	2.48462e-46	1.88289e-46	6.22698	13.1209	2.49899e-39	2.49337e-37	1.98586e-37	11.0797	15.6679	2.50658e-55	1.94975e-53	1.58812e-53	1.75108	4.17243	3.01365e-05	0.00114511	0.000742146	6821	6	4188	4742	2874	31346	31326	31956	42361	61013	57659	12.2422	12.3811	11.8011	14.9124	14.6437	14.7823	15.2264	15.8548	15.6504
ENSMUSG00000030796	21677	8463	Tead2	TEA domain family member 2	protein_coding	GO:0006355 (regulation of transcription, DNA-templated); GO:0003700 (DNA-binding transcription factor activity); GO:0035329 (hippo signaling); GO:0003677 (DNA binding); GO:0005634 (nucleus); GO:0005654 (nucleoplasm); GO:0005829 (cytosol); GO:0043565 (sequence-specific DNA binding); GO:0005515 (protein binding); GO:0043231 (intracellular membrane-bounded organelle); GO:0046982 (protein heterodimer…	3.30994e-48	2.551e-46	1.9332e-46	-5.18104	-8.98727	2.53453e-19	6.63958e-18	5.28813e-18	-12.4297	-19.5071	9.55463e-85	1.70938e-82	1.39233e-82	-2.43444	-5.20163	1.97545e-07	1.55853e-05	1.01008e-05	1551	1	10488	12516	13784	3007	2208	3976	1393	1000	1320	13.5644	13.7793	14.059	11.5359	10.8263	11.7801	10.3136	9.94167	10.2162
ENSMUSG00000021125	11847	384	Arg2	arginase type II	protein_coding	GO:0046872 (metal ion binding); GO:0004053 (arginase activity); GO:0006525 (arginine metabolic process); GO:0016813 (hydrolase activity, acting on carbon-nitrogen (but not peptide) bonds, in linear amidines); GO:0016787 (hydrolase activity); GO:0005737 (cytoplasm); GO:0005739 (mitochondrion); GO:0002376 (immune system process); GO:0045087 (innate immune response); GO:0002250 (adaptive immune resp…	4.70607e-48	3.61816e-46	2.74192e-46	-10.5804	-9.9026	4.05605e-23	1.45125e-21	1.15585e-21	-44.1734	-19.5089	9.21888e-85	1.65907e-82	1.35136e-82	-4.23495	-5.58531	2.33279e-08	2.42837e-06	1.57382e-06	1787	1	4781	3173	4930	521	298	756	84	120	162	12.4328	11.8031	12.5776	9.03516	7.9978	9.40656	6.45832	7.00681	7.29092
ENSMUSG00000010461	14051	2070	Eya4	EYA transcriptional coactivator and phosphatase 4	protein_coding	GO:0004725 (protein tyrosine phosphatase activity); GO:0007275 (multicellular organism development); GO:0007605 (sensory perception of sound); GO:0046872 (metal ion binding); GO:0016787 (hydrolase activity); GO:0004721 (phosphoprotein phosphatase activity); GO:0035335 (peptidyl-tyrosine dephosphorylation); GO:0006470 (protein dephosphorylation); GO:0008134 (transcription factor binding); GO:00488…	5.65543e-48	4.33748e-46	3.28703e-46	1689.82	8.55566	1.17193e-17	2.68039e-16	2.13481e-16	1611.84	8.88605	6.33189e-19	8.45754e-18	6.88889e-18	-1.06712	-0.265193	0.79086	0.949913	0.926134	8187	6	0	1	0	344	1371	732	681	796	672	2.62896	3.23893	2.62896	8.45343	10.1448	9.36087	9.29558	9.61712	9.25643
ENSMUSG00000031618	110784	4306	Nr3c2	nuclear receptor subfamily 3, group C, member 2	protein_coding	GO:0008270 (zinc ion binding); GO:0006355 (regulation of transcription, DNA-templated); GO:0005634 (nucleus); GO:0003700 (DNA-binding transcription factor activity); GO:0043565 (sequence-specific DNA binding); GO:0046872 (metal ion binding); GO:0003677 (DNA binding); GO:1901224 (positive regulation of NIK/NF-kappaB signaling); GO:0005654 (nucleoplasm); GO:0043235 (receptor complex)	7.23519e-48	5.53563e-46	4.19501e-46	-8.12921	-10.5465	5.27017e-26	2.3249e-24	1.85167e-24	-12.0946	-20.6649	7.16538e-95	1.70256e-92	1.38678e-92	-1.51418	-1.86246	0.0625379	0.384119	0.261034	1407	1	1955	2279	2197	429	382	210	249	218	195	11.1473	11.3276	11.4151	8.76204	8.34096	7.62407	7.89168	7.8067	7.53967
ENSMUSG00000021822	18792	5328	Plau	plasminogen activator, urokinase	protein_coding	GO:0006508 (proteolysis); GO:0004252 (serine-type endopeptidase activity); GO:0008236 (serine-type peptidase activity); GO:0031639 (plasminogen activation); GO:0005615 (extracellular space); GO:0016787 (hydrolase activity); GO:0009986 (cell surface); GO:0005515 (protein binding); GO:0008233 (peptidase activity); GO:0005576 (extracellular region); GO:0016020 (membrane); GO:0016301 (kinase activity…	9.85171e-48	7.51926e-46	5.69825e-46	41.825	16.5865	8.72601e-62	2.82011e-59	2.24609e-59	56.2754	17.3809	1.15229e-67	1.31751e-65	1.07314e-65	1.32485	1.79779	0.0722109	0.419658	0.286648	6590	6	856	1181	2079	72220	65788	88278	130408	79460	83476	9.96583	10.3857	11.3359	16.1162	15.7138	16.2479	16.8484	16.2359	16.1841
ENSMUSG00000041556	230904	26232	Fbxo2	F-box protein 2	protein_coding	GO:0005515 (protein binding); GO:0016020 (membrane); GO:0005829 (cytosol); GO:0005737 (cytoplasm); GO:0030246 (carbohydrate binding); GO:0016567 (protein ubiquitination); GO:0005783 (endoplasmic reticulum); GO:0031146 (SCF-dependent proteasomal ubiquitin-dependent protein catabolic process); GO:0019005 (SCF ubiquitin ligase complex); GO:0008285 (negative regulation of cell population proliferatio…	1.03477e-47	7.87873e-46	5.97066e-46	-7.7747	-10.6412	1.91611e-26	8.6715e-25	6.90646e-25	-13.1643	-13.9975	1.61439e-44	8.30796e-43	6.76706e-43	-1.71838	-1.9155	0.0554291	0.357672	0.242393	661	1	596	453	563	60	110	104	66	46	41	9.45123	9.02436	9.46954	6.14635	6.67012	6.69585	6.16083	5.81668	5.58918
ENSMUSG00000028919	213649	128272	Arhgef19	Rho guanine nucleotide exchange factor (GEF) 19	protein_coding	GO:0005515 (protein binding); GO:0005085 (guanyl-nucleotide exchange factor activity); GO:0005096 (GTPase activator activity); GO:0043547 (positive regulation of GTPase activity); GO:0032956 (regulation of actin cytoskeleton organization); GO:0042060 (wound healing)	1.16928e-47	8.86378e-46	6.71715e-46	-4.5476	-9.40518	5.19436e-21	1.58404e-19	1.26162e-19	-7.02406	-20.2637	2.68761e-91	5.92327e-89	4.82466e-89	-1.5687	-2.75841	0.00580838	0.0771876	0.050405	1543	1	3165	2985	2540	943	651	854	548	475	515	11.8393	11.7153	11.6235	9.87597	9.08746	9.57941	8.98891	8.8874	8.88131
ENSMUSG00000030064	232288	23150	Frmd4b	FERM domain containing 4B	protein_coding	GO:0005856 (cytoskeleton); GO:0005515 (protein binding); GO:0005737 (cytoplasm); GO:0030054 (cell junction); GO:0001726 (ruffle); GO:0005912 (adherens junction); GO:0005923 (bicellular tight junction); GO:0090162 (establishment of epithelial cell polarity)	1.16976e-47	8.86378e-46	6.71715e-46	-5.82388	-13.1884	1.02299e-39	1.05613e-37	8.4116e-38	-3.40372	-10.0674	7.69724e-24	1.43095e-22	1.16555e-22	1.68406	3.91462	9.05455e-05	0.00285142	0.001848	3917	3	3903	4617	3209	888	819	887	1237	1393	1641	12.1408	12.3427	11.9597	9.79044	9.41199	9.63325	10.144	10.4148	10.5273
ENSMUSG00000042367	14620	2707	Gjb3	gap junction protein, beta 3	protein_coding	GO:0007154 (cell communication); GO:0005922 (connexin complex); GO:0016020 (membrane); GO:0016021 (integral component of membrane); GO:0005886 (plasma membrane); GO:0005737 (cytoplasm); GO:0043231 (intracellular membrane-bounded organelle); GO:0030054 (cell junction); GO:0005911 (cell-cell junction); GO:0005515 (protein binding); GO:0001890 (placenta development); GO:0005921 (gap junction); GO:00…	1.17318e-47	8.86831e-46	6.72058e-46	21.1663	15.2762	1.10121e-52	2.18282e-50	1.73852e-50	26.3275	17.8086	6.06359e-71	7.55812e-69	6.15628e-69	1.22591	1.21977	0.222551	0.73937	0.538635	6643	6	131	229	121	4547	3361	5098	6740	4362	4578	7.35131	8.07278	7.33856	12.1305	11.4291	12.1376	12.577	12.0527	11.9996
ENSMUSG00000031284	18481	5063	Pak3	p21 (RAC1) activated kinase 3	protein_coding	GO:0005524 (ATP binding); GO:0006468 (protein phosphorylation); GO:0004674 (protein serine/threonine kinase activity); GO:0004672 (protein kinase activity); GO:0016740 (transferase activity); GO:0046872 (metal ion binding); GO:0003824 (catalytic activity); GO:0008152 (metabolic process); GO:0005737 (cytoplasm); GO:0000166 (nucleotide binding); GO:0007275 (multicellular organism development); GO:0…	1.18735e-47	8.95401e-46	6.78553e-46	6.5162	13.5258	1.10138e-41	1.24514e-39	9.91699e-40	7.82487	14.4518	2.44306e-47	1.4046e-45	1.14408e-45	1.18112	1.36349	0.172727	0.661054	0.472913	6142	6	446	553	612	3868	5269	4660	4360	5370	6013	9.04143	9.30598	9.58794	11.8978	12.0754	12.0083	11.9502	12.3518	12.392
ENSMUSG00000049892	19416	51655	Rasd1	RAS, dexamethasone-induced 1	protein_coding	GO:0007165 (signal transduction); GO:0016020 (membrane); GO:0005525 (GTP binding); GO:0003924 (GTPase activity); GO:0005886 (plasma membrane); GO:0005634 (nucleus); GO:0048471 (perinuclear region of cytoplasm); GO:0005737 (cytoplasm); GO:0000166 (nucleotide binding); GO:0045892 (negative regulation of transcription, DNA-templated); GO:0005515 (protein binding); GO:0016529 (sarcoplasmic reticulum)…	1.36915e-47	1.03003e-45	7.8058e-46	-11.3676	-16.4708	5.95008e-61	1.78701e-58	1.42327e-58	-23.4934	-13.9344	3.9166e-44	1.98547e-42	1.61722e-42	-2.10099	-2.86651	0.0041503	0.0602402	0.039308	1562	1	3646	3634	3634	480	367	390	326	125	131	12.0428	11.9982	12.1386	8.91978	8.28537	8.4758	8.26295	7.06039	7.01011
ENSMUSG00000045555	327747	728464	Mettl24	methyltransferase like 24	protein_coding	GO:0016740 (transferase activity); GO:0003674 (molecular_function); GO:0008150 (biological_process); GO:0005575 (cellular_component); GO:0005576 (extracellular region); GO:0008168 (methyltransferase activity); GO:0032259 (methylation)	1.3809e-47	1.0364e-45	7.85405e-46	-11.0542	-10.2109	1.77143e-24	6.94854e-23	5.5342e-23	-31.7895	-14.0882	4.48925e-45	2.37042e-43	1.93077e-43	-2.91164	-2.85334	0.00432617	0.0619439	0.0404354	1762	1	502	619	304	45	46	75	15	24	16	9.20833	9.46566	8.60151	5.80578	5.61951	6.28517	4.60717	5.11149	4.65059
ENSMUSG00000094392			Gm3788	predicted gene 3788	processed_pseudogene		1.47392e-47	1.10358e-45	8.36316e-46	5.50696	11.8395	2.43856e-32	1.59004e-30	1.26639e-30	6.14922	13.9179	4.93022e-44	2.48258e-42	2.02212e-42	1.09923	0.986738	0.323771	0.85446	0.64841	6794	6	617	618	384	3614	3953	3948	4224	3830	4267	9.50033	9.46337	8.92908	11.8002	11.6622	11.7699	11.9046	11.8656	11.8985
ENSMUSG00000020593	14245	23175	Lpin1	lipin 1	protein_coding	GO:0006357 (regulation of transcription by RNA polymerase II); GO:0019432 (triglyceride biosynthetic process); GO:0008195 (phosphatidate phosphatase activity); GO:0009062 (fatty acid catabolic process); GO:0016311 (dephosphorylation); GO:0031100 (animal organ regeneration); GO:0032869 (cellular response to insulin stimulus)	1.52643e-47	1.14019e-45	8.64059e-46	-4.83157	-9.65905	4.5e-22	1.485e-20	1.18274e-20	-7.98411	-13.5425	8.77031e-42	3.99312e-40	3.2525e-40	-1.67929	-3.44089	0.000579797	0.0132299	0.00857425	1746	1	2818	1899	1756	444	696	616	383	278	349	11.6724	11.0659	11.0935	8.81025	9.18179	9.11701	8.48691	8.14057	8.33758
ENSMUSG00000028032	23971	9061	Papss1	3'-phosphoadenosine 5'-phosphosulfate synthase 1	protein_coding	GO:0005524 (ATP binding); GO:0004781 (sulfate adenylyltransferase (ATP) activity); GO:0000103 (sulfate assimilation); GO:0004020 (adenylylsulfate kinase activity); GO:0016740 (transferase activity); GO:0003824 (catalytic activity); GO:0008152 (metabolic process); GO:0000166 (nucleotide binding); GO:0042803 (protein homodimerization activity); GO:0016301 (kinase activity); GO:0016310 (phosphorylat…	1.58257e-47	1.17933e-45	8.9372e-46	-2.25679	-6.82842	8.58541e-12	1.08349e-10	8.62951e-11	-4.17478	-14.4587	2.20837e-47	1.27448e-45	1.0381e-45	-1.88079	-6.17668	6.54619e-10	1.0666e-07	6.91263e-08	1740	1	13393	13182	14997	6710	9531	7988	4174	3851	4428	13.9168	13.854	14.1806	12.6906	12.9287	12.784	11.8875	11.8735	11.9517
ENSMUSG00000050578	17386	4322	Mmp13	matrix metallopeptidase 13	protein_coding	GO:0008270 (zinc ion binding); GO:0005576 (extracellular region); GO:0006508 (proteolysis); GO:0004222 (metalloendopeptidase activity); GO:0008237 (metallopeptidase activity); GO:0031012 (extracellular matrix); GO:0030574 (collagen catabolic process); GO:0046872 (metal ion binding); GO:0005615 (extracellular space); GO:0016787 (hydrolase activity); GO:0005794 (Golgi apparatus); GO:0008233 (peptid…	1.75349e-47	1.30362e-45	9.8791e-46	163.81	17.9565	4.26668e-72	1.92214e-69	1.5309e-69	69.9687	15.3546	3.29688e-53	2.41036e-51	1.96331e-51	-2.38016	-3.76395	0.000167251	0.00469054	0.00303993	6389	6	11	9	19	3711	1837	2628	721	1092	1616	4.55034	4.36574	5.12024	11.8383	10.5629	11.1853	9.37637	10.0671	10.5053
ENSMUSG00000063506	239027	58504	Arhgap22	Rho GTPase activating protein 22	protein_coding	GO:0007165 (signal transduction); GO:0003674 (molecular_function); GO:0005634 (nucleus); GO:0005096 (GTPase activator activity); GO:0043547 (positive regulation of GTPase activity); GO:0005737 (cytoplasm); GO:0007275 (multicellular organism development); GO:0030154 (cell differentiation); GO:0001525 (angiogenesis); GO:0098978 (glutamatergic synapse); GO:0099175 (regulation of postsynapse organiza…	1.83413e-47	1.36036e-45	1.03091e-45	69.5583	14.2647	3.62993e-46	5.45095e-44	4.34144e-44	81.5469	15.9785	1.80523e-57	1.47197e-55	1.19896e-55	1.15434	0.782412	0.433972	0.91869	0.740696	6146	6	3	19	13	1234	822	1061	1231	834	1511	3.68449	5.02323	4.75715	10.2595	9.41717	9.888	10.137	9.68338	10.4092
ENSMUSG00000006219	74202	54751	Fblim1	filamin binding LIM protein 1	protein_coding	GO:0046872 (metal ion binding); GO:0005737 (cytoplasm); GO:0030054 (cell junction); GO:0005925 (focal adhesion); GO:0005856 (cytoskeleton); GO:0098609 (cell-cell adhesion); GO:0007155 (cell adhesion); GO:0001725 (stress fiber); GO:0001650 (fibrillar center); GO:0005515 (protein binding); GO:0008360 (regulation of cell shape); GO:0031005 (filamin binding); GO:0033623 (regulation of integrin activa…	1.87094e-47	1.38441e-45	1.04913e-45	14.9793	13.8556	1.17696e-43	1.52815e-41	1.2171e-41	16.8612	15.3638	2.86342e-53	2.09851e-51	1.70929e-51	1.10866	0.943613	0.345367	0.870761	0.668221	6798	6	422	345	175	5890	5665	6546	6974	6086	6530	8.96353	8.64199	7.83758	12.5029	12.1797	12.4974	12.6261	12.532	12.5107
ENSMUSG00000057113	18148	4869	Npm1	nucleophosmin 1	protein_coding	GO:0003676 (nucleic acid binding); GO:0005623 (cell); GO:0003677 (DNA binding); GO:0005634 (nucleus); GO:0042393 (histone binding); GO:0006338 (chromatin remodeling); GO:0005654 (nucleoplasm); GO:0032991 (protein-containing complex); GO:0005829 (cytosol); GO:0003723 (RNA binding); GO:0005515 (protein binding); GO:0005737 (cytoplasm); GO:0042802 (identical protein binding); GO:0042803 (protein hom…	2.36813e-47	1.7482e-45	1.32482e-45	2.49762	9.26197	2.00692e-20	5.83874e-19	4.65029e-19	2.99637	13.5566	7.2463e-42	3.31412e-40	2.69944e-40	1.18058	1.86991	0.0614956	0.380758	0.258731	7485	6	8603	9082	7264	24530	28954	27510	31327	29762	31724	13.2789	13.3171	13.1358	14.5588	14.5302	14.5663	14.7913	14.8195	14.7887
ENSMUSG00000020886	13385	1742	Dlg4	discs large MAGUK scaffold protein 4	protein_coding	GO:0005515 (protein binding); GO:0005623 (cell); GO:0016020 (membrane); GO:0071944 (cell periphery); GO:0005886 (plasma membrane); GO:0005737 (cytoplasm); GO:0030054 (cell junction); GO:0045202 (synapse); GO:0019900 (kinase binding); GO:0042995 (cell projection); GO:0098609 (cell-cell adhesion); GO:0005911 (cell-cell junction); GO:0005783 (endoplasmic reticulum); GO:0014069 (postsynaptic density)…	3.22194e-47	2.37294e-45	1.79826e-45	-12.0306	-12.8175	1.30798e-37	1.16438e-35	9.27374e-36	-15.8666	-16.1057	2.32661e-58	1.944e-56	1.58344e-56	-1.34024	-1.17367	0.240528	0.765014	0.561916	3462	3	2819	3005	2874	405	215	302	330	174	181	11.6729	11.7249	11.8011	8.68138	7.5528	8.12113	8.27986	7.50089	7.43934
ENSMUSG00000020053	16000	3479	Igf1	insulin-like growth factor 1	protein_coding	GO:0005576 (extracellular region); GO:0005179 (hormone activity); GO:0008083 (growth factor activity); GO:0005615 (extracellular space); GO:0010629 (negative regulation of gene expression); GO:0005623 (cell); GO:0007165 (signal transduction); GO:0010468 (regulation of gene expression); GO:0005515 (protein binding); GO:0005737 (cytoplasm); GO:0005886 (plasma membrane); GO:0045944 (positive regulat…	3.46846e-47	2.54855e-45	1.93134e-45	21.0086	13.2371	5.35622e-40	5.66749e-38	4.5139e-38	5.11256	5.7828	7.34665e-09	4.36835e-08	3.55813e-08	-4.17583	-8.04302	8.76536e-16	4.56385e-13	2.95783e-13	8686	6	19	19	12	440	436	482	134	83	101	5.05051	5.02323	4.68555	8.79755	8.525	8.77191	7.0587	6.5323	6.67339
ENSMUSG00000071180	75616	643155	Smim15	small integral membrane protein 15	protein_coding	GO:0016020 (membrane); GO:0016021 (integral component of membrane); GO:0003674 (molecular_function); GO:0008150 (biological_process); GO:0005575 (cellular_component)	4.09645e-47	3.00299e-45	2.27572e-45	3.69157	11.8668	1.76121e-32	1.1509e-30	9.16641e-31	4.12711	13.3731	8.68795e-41	3.74271e-39	3.04853e-39	1.09997	0.889247	0.37387	0.888697	0.693325	6192	6	831	789	841	3511	4400	3974	4829	3823	4028	9.9236	9.81034	10.0402	11.7586	11.8162	11.7794	12.0971	11.863	11.8156
ENSMUSG00000063727	18383	4982	Tnfrsf11b	tumor necrosis factor receptor superfamily, member 11b (osteoprotegerin)	protein_coding	GO:0005515 (protein binding); GO:0007165 (signal transduction); GO:0005615 (extracellular space); GO:0005576 (extracellular region); GO:0031012 (extracellular matrix); GO:0006915 (apoptotic process); GO:0030198 (extracellular matrix organization); GO:0042489 (negative regulation of odontogenesis of dentin-containing tooth); GO:0045779 (negative regulation of bone resorption); GO:0007584 (response…	4.27306e-47	3.12518e-45	2.36832e-45	11.7714	10.1493	3.33899e-24	1.29437e-22	1.03091e-22	51.7927	23.1601	1.15139e-118	4.86366e-116	3.96157e-116	4.32503	6.4921	8.46495e-11	1.70322e-08	1.10385e-08	4893	4	91	89	74	1805	1263	742	6661	5717	3905	6.87092	6.8063	6.69442	10.8036	10.0277	9.38008	12.56	12.4419	11.771
ENSMUSG00000026944	11305	20	Abca2	ATP-binding cassette, sub-family A (ABC1), member 2	protein_coding	GO:0016021 (integral component of membrane); GO:0005524 (ATP binding); GO:0055085 (transmembrane transport); GO:0042626 (ATPase-coupled transmembrane transporter activity); GO:0016887 (ATPase activity); GO:0005623 (cell); GO:0000166 (nucleotide binding); GO:0061135 (endopeptidase regulator activity); GO:0099038 (ceramide floppase activity); GO:0006357 (regulation of transcription by RNA polymeras…	4.32084e-47	3.15281e-45	2.38927e-45	-6.42769	-10.9793	4.80701e-28	2.37815e-26	1.89409e-26	-6.23647	-20.1784	1.51652e-90	3.24813e-88	2.64569e-88	1.01548	0.0914505	0.927135	0.985027	0.9793	3684	3	4791	4392	4328	916	662	1131	885	823	994	12.4358	12.2708	12.3901	9.83461	9.11109	9.97902	9.6671	9.66451	9.81181
ENSMUSG00000037846	170799	219790	Rtkn2	rhotekin 2	protein_coding	GO:0003674 (molecular_function); GO:0005634 (nucleus); GO:0007165 (signal transduction); GO:0005737 (cytoplasm); GO:0005886 (plasma membrane); GO:0051092 (positive regulation of NF-kappaB transcription factor activity); GO:0030097 (hemopoiesis); GO:0008284 (positive regulation of cell population proliferation); GO:1901224 (positive regulation of NIK/NF-kappaB signaling); GO:2001243 (negative regu…	4.81497e-47	3.50525e-45	2.65635e-45	-30.2533	-11.6875	1.4775e-31	9.05782e-30	7.21415e-30	-37.9309	-14.9274	2.18546e-50	1.41724e-48	1.15438e-48	-1.27037	-0.50437	0.614002	0.948363	0.848088	877	1	553	497	874	10	45	31	28	17	19	9.34516	9.15509	10.0951	4.345	5.59494	5.27452	5.19613	4.78074	4.8046
ENSMUSG00000050271	244418	157285	Prag1	PEAK1 related kinase activating pseudokinase 1	protein_coding	GO:0005524 (ATP binding); GO:0006468 (protein phosphorylation); GO:0004672 (protein kinase activity); GO:0005634 (nucleus); GO:0005737 (cytoplasm); GO:0030054 (cell junction); GO:0005925 (focal adhesion); GO:0042802 (identical protein binding); GO:0005515 (protein binding); GO:0016477 (cell migration); GO:0008360 (regulation of cell shape); GO:0010977 (negative regulation of neuron projection dev…	5.41333e-47	3.93177e-45	2.97958e-45	-8.119	-10.9239	8.86282e-28	4.34132e-26	3.45767e-26	-8.94884	-14.2608	3.84264e-46	2.12491e-44	1.7308e-44	-1.11846	-0.7081	0.478883	0.929739	0.771334	3115	3	9023	8645	4879	1224	901	1420	986	1004	1120	13.3476	13.246	12.5626	10.2479	9.54729	10.3037	9.82078	9.94736	9.98177
ENSMUSG00000046341			Gm11223	predicted gene 11223	processed_pseudogene		6.13952e-47	4.44896e-45	3.37151e-45	9.85583	13.7167	8.0664e-43	9.91067e-41	7.8934e-41	8.8802	13.5434	8.66259e-42	3.94999e-40	3.21737e-40	-1.12814	-1.12544	0.260404	0.792982	0.585878	8467	6	323	490	245	4106	5133	4247	3617	3590	4401	8.58859	9.13507	8.30105	11.9837	12.0378	11.8749	11.6815	11.7726	11.9429
ENSMUSG00000040249	16971	4035	Lrp1	low density lipoprotein receptor-related protein 1	protein_coding	GO:0005515 (protein binding); GO:0005509 (calcium ion binding); GO:0005623 (cell); GO:0002020 (protease binding); GO:0015026 (coreceptor activity); GO:0016964 (alpha-2 macroglobulin receptor activity); GO:0032050 (clathrin heavy chain binding); GO:0034185 (apolipoprotein binding); GO:0038024 (cargo receptor activity); GO:0044877 (protein-containing complex binding); GO:0006898 (receptor-mediated …	6.43785e-47	4.65445e-45	3.52723e-45	-7.3828	-11.2199	3.25758e-29	1.7358e-27	1.38249e-27	-12.1278	-13.8178	1.98963e-43	9.80757e-42	7.98852e-42	-1.66783	-2.8211	0.00478594	0.0669228	0.0437192	157	1	5322	3584	3047	676	583	827	309	382	534	12.5871	11.9783	11.8852	9.40316	8.93208	9.53382	8.18882	8.58206	8.93225
ENSMUSG00000022562	75475	26873	Oplah	5-oxoprolinase (ATP-hydrolysing)	protein_coding	GO:0016787 (hydrolase activity); GO:0003824 (catalytic activity); GO:0005829 (cytosol); GO:0000166 (nucleotide binding); GO:0005524 (ATP binding); GO:0006749 (glutathione metabolic process); GO:0017168 (5-oxoprolinase (ATP-hydrolyzing) activity)	6.77816e-47	4.88927e-45	3.70519e-45	-5.95366	-11.2129	3.52396e-29	1.87438e-27	1.49286e-27	-8.27344	-13.4029	5.81408e-41	2.52253e-39	2.05467e-39	-1.41192	-2.11249	0.0346442	0.26887	0.179937	1699	1	5607	4751	3427	720	1243	1071	817	699	542	12.6622	12.3839	12.0542	9.49253	10.005	9.90136	9.55357	9.43277	8.95317
ENSMUSG00000044763	52575	54931	Trmt10c	tRNA methyltransferase 10C, mitochondrial RNase P subunit	protein_coding	GO:0005739 (mitochondrion); GO:0008033 (tRNA processing); GO:0016740 (transferase activity); GO:0005654 (nucleoplasm); GO:0005634 (nucleus); GO:0030488 (tRNA methylation); GO:0008168 (methyltransferase activity); GO:0032259 (methylation); GO:0000049 (tRNA binding); GO:0080009 (mRNA methylation); GO:0042645 (mitochondrial nucleoid); GO:0070131 (positive regulation of mitochondrial translation); GO…	8.52747e-47	6.13706e-45	4.65078e-45	3.20113	9.11769	7.67451e-20	2.11675e-18	1.6859e-18	4.85118	14.3613	9.05173e-47	5.08871e-45	4.14489e-45	1.49108	4.04262	5.28578e-05	0.001832	0.00118731	6864	6	744	835	564	2662	3392	2859	4507	4041	4334	9.76618	9.891	9.47206	11.3609	11.4423	11.3062	11.9978	11.9427	11.9209
ENSMUSG00000039686	227693	10444	Zer1	zyg-11 related, cell cycle regulator	protein_coding	GO:0005515 (protein binding); GO:0031462 (Cul2-RING ubiquitin ligase complex); GO:0032436 (positive regulation of proteasomal ubiquitin-dependent protein catabolic process); GO:0006515 (protein quality control for misfolded or incompletely synthesized proteins)	8.87234e-47	6.37071e-45	4.82785e-45	-3.53285	-10.1533	3.20266e-24	1.24314e-22	9.90108e-23	-3.93174	-12.8239	1.20445e-37	4.52248e-36	3.68368e-36	-1.13049	-0.918775	0.358213	0.879688	0.679828	3533	3	1728	1905	1859	628	649	745	659	531	552	10.9703	11.0704	11.1753	9.29889	9.08312	9.3858	9.24914	9.04426	8.9789
ENSMUSG00000001175	12313		Calm1	calmodulin 1	protein_coding	GO:0005509 (calcium ion binding); GO:0019722 (calcium-mediated signaling); GO:0005623 (cell); GO:0046872 (metal ion binding); GO:0030234 (enzyme regulator activity); GO:0000226 (microtubule cytoskeleton organization); GO:0005634 (nucleus); GO:0005737 (cytoplasm); GO:0005886 (plasma membrane); GO:0005856 (cytoskeleton); GO:0043005 (neuron projection); GO:0030426 (growth cone); GO:0044325 (ion chan…	1.3287e-46	9.51894e-45	7.21365e-45	3.09075	10.8003	3.43182e-27	1.63e-25	1.29823e-25	3.22799	14.7132	5.30495e-49	3.23985e-47	2.63895e-47	1.02734	0.268707	0.788155	0.949913	0.925312	6185	6	11056	10356	9788	35469	49749	41077	43203	37755	44592	13.6404	13.5062	13.5655	15.0906	15.3108	15.1444	15.2548	15.1625	15.2797
ENSMUSG00000020116	66249	56902	Pno1	partner of NOB1 homolog	protein_coding	GO:0003723 (RNA binding); GO:0003676 (nucleic acid binding); GO:0008150 (biological_process); GO:0005634 (nucleus); GO:0005654 (nucleoplasm); GO:0005730 (nucleolus)	1.34362e-46	9.604e-45	7.2781e-45	3.1153	10.4332	1.74835e-25	7.4689e-24	5.94865e-24	3.63171	13.924	4.52535e-44	2.28249e-42	1.85915e-42	1.14661	1.37343	0.169618	0.65691	0.469478	7426	6	1540	1465	1554	5415	7124	6067	6595	6526	7544	10.8052	10.694	10.9183	12.3819	12.5095	12.388	12.5457	12.6325	12.7185
ENSMUSG00000022756	224022	6545	Slc7a4	solute carrier family 7 (cationic amino acid transporter, y+ system), member 4	protein_coding	GO:0016020 (membrane); GO:0022857 (transmembrane transporter activity); GO:0055085 (transmembrane transport); GO:0016021 (integral component of membrane); GO:0006865 (amino acid transport)	1.42925e-46	1.0193e-44	7.72443e-45	-12.5608	-13.1042	3.11533e-39	3.0876e-37	2.45913e-37	-8.69699	-14.9937	8.07795e-51	5.36425e-49	4.36933e-49	1.42339	1.57287	0.115748	0.543882	0.379169	408	1	2609	2390	2543	160	249	381	282	333	469	11.5616	11.3959	11.6252	7.405	7.75196	8.44328	8.06262	8.39074	8.74999
ENSMUSG00000098318			Lockd	lncRNA downstream of Cdkn1b	lincRNA		2.12789e-46	1.51411e-44	1.14743e-44	11.9136	9.71231	2.67224e-22	8.97781e-21	7.15043e-21	17.6047	13.6602	1.75415e-42	8.29717e-41	6.75826e-41	1.45355	2.64931	0.0080656	0.0990605	0.0649729	8605	6	13	32	21	312	410	303	470	458	516	4.69454	5.56927	5.22231	8.31769	8.43931	8.12569	8.77313	8.8362	8.88404
ENSMUSG00000020892	23801	59344	Aloxe3	arachidonate lipoxygenase 3	protein_coding	GO:0046872 (metal ion binding); GO:0005515 (protein binding); GO:0055114 (oxidation-reduction process); GO:0016702 (oxidoreductase activity, acting on single donors with incorporation of molecular oxygen, incorporation of two atoms of oxygen); GO:0005506 (iron ion binding); GO:0005737 (cytoplasm); GO:0016853 (isomerase activity); GO:0016491 (oxidoreductase activity); GO:0006629 (lipid metabolic p…	2.16173e-46	1.53473e-44	1.16305e-44	-8.63331	-12.8499	8.61556e-38	7.73917e-36	6.1639e-36	-6.44172	-12.3433	5.2956e-35	1.73369e-33	1.41214e-33	1.32138	1.24201	0.214235	0.726183	0.528341	193	1	968	854	793	96	131	169	150	205	147	10.1412	9.92305	9.95646	6.73355	6.89534	7.33175	7.20769	7.72291	7.16187
ENSMUSG00000002625	54194	26993	Akap8l	A kinase (PRKA) anchor protein 8-like	protein_coding	GO:0003677 (DNA binding); GO:0005634 (nucleus); GO:0016301 (kinase activity); GO:0016310 (phosphorylation); GO:0005521 (lamin binding); GO:0042826 (histone deacetylase binding); GO:0006397 (mRNA processing); GO:0007076 (mitotic chromosome condensation); GO:0010793 (regulation of mRNA export from nucleus); GO:0031065 (positive regulation of histone deacetylation); GO:0033127 (regulation of histone…	3.14778e-46	2.22976e-44	1.68976e-44	-3.80222	-11.2441	2.47488e-29	1.33066e-27	1.05981e-27	-3.9714	-11.7894	4.4243e-32	1.28153e-30	1.04384e-30	-1.06128	-0.475541	0.634402	0.948363	0.858087	3346	3	5109	4241	4340	1534	1559	1582	1694	1281	1323	12.5283	12.2204	12.3941	10.5706	10.3283	10.4581	10.5933	10.295	10.2194
ENSMUSG00000031636	53318		Pdlim3	PDZ and LIM domain 3	protein_coding	GO:0005515 (protein binding); GO:0046872 (metal ion binding); GO:0005737 (cytoplasm); GO:0007015 (actin filament organization); GO:0001725 (stress fiber); GO:0007507 (heart development); GO:0030018 (Z disc); GO:0003779 (actin binding); GO:0030036 (actin cytoskeleton organization); GO:0031941 (filamentous actin); GO:0005912 (adherens junction); GO:0015629 (actin cytoskeleton); GO:0008092 (cytoskel…	3.23741e-46	2.28811e-44	1.73397e-44	-13.2611	-9.6968	3.11091e-22	1.04127e-20	8.29324e-21	-62.8404	-14.3631	8.81747e-47	4.96619e-45	4.0451e-45	-4.81421	-7.28954	3.11008e-13	1.01348e-10	6.56835e-11	1643	1	3940	4123	1091	293	275	310	62	72	43	12.1544	12.1798	10.4118	8.23059	7.88761	8.15723	6.08534	6.35443	5.64249
ENSMUSG00000020376	59044	55819	Rnf130	ring finger protein 130	protein_coding	GO:0016020 (membrane); GO:0016021 (integral component of membrane); GO:0016740 (transferase activity); GO:0046872 (metal ion binding); GO:0005737 (cytoplasm); GO:0016567 (protein ubiquitination); GO:0006511 (ubiquitin-dependent protein catabolic process); GO:0006915 (apoptotic process); GO:0004842 (ubiquitin-protein transferase activity); GO:0061630 (ubiquitin protein ligase activity); GO:0003674…	3.55371e-46	2.50604e-44	1.89913e-44	-2.6546	-8.63551	5.84639e-18	1.3709e-16	1.09186e-16	-3.65211	-12.8367	1.02173e-37	3.85066e-36	3.13647e-36	-1.39872	-3.16236	0.00156497	0.0291596	0.0189336	1775	1	8628	8557	9426	4147	4852	4099	3362	2766	2978	13.2831	13.2313	13.5112	11.998	11.9568	11.8239	11.5765	11.3979	11.3816
ENSMUSG00000038296	233733	374378	Galnt18	polypeptide N-acetylgalactosaminyltransferase 18	protein_coding	GO:0016020 (membrane); GO:0016021 (integral component of membrane); GO:0016740 (transferase activity); GO:0016757 (transferase activity, transferring glycosyl groups); GO:0000139 (Golgi membrane); GO:0005794 (Golgi apparatus); GO:0046872 (metal ion binding); GO:0004653 (polypeptide N-acetylgalactosaminyltransferase activity); GO:0030246 (carbohydrate binding); GO:0006486 (protein glycosylation); …	4.30499e-46	3.02906e-44	2.29548e-44	-10.3914	-12.1977	3.19729e-34	2.35893e-32	1.87878e-32	-8.00288	-12.6296	1.45076e-36	5.11874e-35	4.16934e-35	1.27946	1.26917	0.204381	0.71149	0.515396	3314	3	1740	2203	2679	211	249	377	379	369	285	10.9802	11.279	11.7001	7.7793	7.75196	8.42859	8.47228	8.53373	8.05739
ENSMUSG00000046985	231225	202018	Tapt1	transmembrane anterior posterior transformation 1	protein_coding	GO:0016020 (membrane); GO:0016021 (integral component of membrane); GO:0003674 (molecular_function); GO:0005737 (cytoplasm); GO:0007275 (multicellular organism development); GO:0005856 (cytoskeleton); GO:0042995 (cell projection); GO:0005783 (endoplasmic reticulum); GO:0030154 (cell differentiation); GO:0005813 (centrosome); GO:0005815 (microtubule organizing center); GO:0045724 (positive regulat…	4.6627e-46	3.26672e-44	2.47559e-44	-4.51744	-9.48137	2.50962e-21	7.81346e-20	6.22307e-20	-6.50173	-12.7057	5.49629e-37	1.99005e-35	1.62095e-35	-1.46299	-3.49326	0.000477163	0.0114078	0.00739336	305	1	17086	24466	27519	6800	6711	6414	4835	4026	4450	14.2679	14.7457	15.0559	12.7098	12.4235	12.4681	12.0989	11.9374	11.9589
ENSMUSG00000038047	230376	54801	Haus6	HAUS augmin-like complex, subunit 6	protein_coding	GO:0051225 (spindle assembly); GO:0070652 (HAUS complex); GO:0003674 (molecular_function); GO:0005829 (cytosol); GO:0016607 (nuclear speck); GO:0005813 (centrosome); GO:0007098 (centrosome cycle); GO:0034451 (centriolar satellite)	4.66349e-46	3.26672e-44	2.47559e-44	5.6609	13.6714	1.50522e-42	1.81193e-40	1.44312e-40	5.11884	13.496	1.6511e-41	7.38479e-40	6.0151e-40	-1.1238	-0.95291	0.340635	0.865938	0.663288	8179	6	486	456	370	2575	3679	3454	2388	2799	3147	9.16258	9.03366	8.87686	11.3132	11.559	11.5778	11.0853	11.4149	11.4609
ENSMUSG00000028132	99887	148534	Tlcd4	TLC domain containing 4	protein_coding	GO:0016021 (integral component of membrane); GO:0016020 (membrane); GO:0003674 (molecular_function); GO:0008150 (biological_process); GO:0005575 (cellular_component)	5.33972e-46	3.73212e-44	2.82828e-44	-22.2771	-6.85741	7.01205e-12	8.95572e-11	7.13283e-11	-67.2495	-36.0331	2.5352e-284	9.6382e-281	7.85056e-281	-3.06824	-2.43816	0.0147623	0.152833	0.101111	1357	1	46014	48668	50425	4816	1160	2146	972	698	1035	15.6966	15.7375	15.9294	12.2132	9.90652	10.8947	9.80043	9.43074	9.86935
ENSMUSG00000042272	228071	91404	Sestd1	SEC14 and spectrin domains 1	protein_coding	GO:0010314 (phosphatidylinositol-5-phosphate binding); GO:0032266 (phosphatidylinositol-3-phosphate binding); GO:0070273 (phosphatidylinositol-4-phosphate binding); GO:0080025 (phosphatidylinositol-3,5-bisphosphate binding); GO:0070300 (phosphatidic acid binding); GO:0034704 (calcium channel complex); GO:0005546 (phosphatidylinositol-4,5-bisphosphate binding); GO:0043325 (phosphatidylinositol-3,4…	6.55367e-46	4.57046e-44	3.46359e-44	4.71024	12.1026	1.02315e-33	7.27783e-32	5.79646e-32	4.11666	13.9528	3.02701e-44	1.54469e-42	1.25819e-42	-1.16286	-1.38983	0.164579	0.64935	0.462732	8176	6	1143	1097	836	4976	7546	6428	5165	5031	5512	10.3785	10.2802	10.0317	12.2602	12.5923	12.4712	12.1939	12.258	12.2668
ENSMUSG00000027715	12428	890	Ccna2	cyclin A2	protein_coding	GO:0005634 (nucleus); GO:0005654 (nucleoplasm); GO:0005829 (cytosol); GO:0005515 (protein binding); GO:0005737 (cytoplasm); GO:0016538 (cyclin-dependent protein serine/threonine kinase regulator activity); GO:0045893 (positive regulation of transcription, DNA-templated); GO:0007049 (cell cycle); GO:0051301 (cell division); GO:0019901 (protein kinase binding); GO:0019904 (protein domain specific b…	7.47184e-46	5.19928e-44	3.94012e-44	21.3907	15.8442	1.541e-56	3.81822e-54	3.04104e-54	20.5464	14.6995	6.49495e-49	3.95866e-47	3.22444e-47	-1.05832	-0.392919	0.694379	0.949913	0.885034	8451	6	134	276	132	4011	5927	5134	3454	4652	5629	7.38161	8.331	7.4552	11.9501	12.2447	12.1477	11.6153	12.1453	12.297
ENSMUSG00000035640	100503659		Cbarp	calcium channel, voltage-dependent, beta subunit associated regulatory protein	protein_coding	GO:0044325 (ion channel binding); GO:1901386 (negative regulation of voltage-gated calcium channel activity); GO:0016020 (membrane); GO:0016021 (integral component of membrane); GO:0005886 (plasma membrane); GO:0030054 (cell junction); GO:0045202 (synapse); GO:0031410 (cytoplasmic vesicle); GO:0030426 (growth cone); GO:0042995 (cell projection); GO:0030141 (secretory granule); GO:0030672 (synapti…	8.68302e-46	6.02877e-44	4.56872e-44	-8.5735	-11.7125	1.09939e-31	6.85839e-30	5.4624e-30	-10.8084	-15.248	1.69771e-52	1.2064e-50	9.82647e-51	-1.27885	-1.23001	0.218692	0.732802	0.533481	3496	3	5020	5550	3702	730	505	895	704	502	428	12.503	12.6076	12.1652	9.51209	8.73042	9.646	9.34258	8.96516	8.62192
ENSMUSG00000033377	114301	54873	Palmd	palmdelphin	protein_coding	GO:0016020 (membrane); GO:0008360 (regulation of cell shape)	9.9081e-46	6.86425e-44	5.20186e-44	53.1568	16.5775	1.01308e-61	3.23893e-59	2.57966e-59	42.4564	18.565	6.16853e-77	9.01969e-75	7.34678e-75	-1.27391	-1.2902	0.196982	0.700929	0.506034	8185	6	281	393	148	12039	29930	15484	11966	15922	14842	8.39442	8.82454	7.60958	13.5327	14.578	13.7377	13.4038	13.9176	13.6935
ENSMUSG00000079215	269704	144348	Zfp664	zinc finger protein 664	protein_coding	GO:0003676 (nucleic acid binding); GO:0005634 (nucleus)	1.29031e-45	8.91954e-44	6.75941e-44	-3.00746	-8.46943	2.46593e-17	5.45127e-16	4.3417e-16	-4.44253	-12.5204	5.77164e-36	1.97901e-34	1.61196e-34	-1.50137	-4.34914	1.36669e-05	0.000591248	0.000383187	1778	1	34739	29141	38453	13878	15503	15145	9732	8762	10382	15.2912	14.9978	15.5384	13.7376	13.6296	13.7058	13.1061	13.0568	13.1785
ENSMUSG00000036687	231832	202915	Tmem184a	transmembrane protein 184a	protein_coding	GO:0016020 (membrane); GO:0016021 (integral component of membrane); GO:0005886 (plasma membrane); GO:0005737 (cytoplasm); GO:0030659 (cytoplasmic vesicle membrane); GO:0031410 (cytoplasmic vesicle); GO:0031901 (early endosome membrane); GO:0005768 (endosome); GO:0048471 (perinuclear region of cytoplasm); GO:0008201 (heparin binding); GO:0032880 (regulation of protein localization); GO:0030658 (tr…	1.75957e-45	1.21368e-43	9.19748e-44	-4.35366	-10.6071	2.76221e-26	1.23688e-24	9.85119e-25	-4.4029	-14.8852	4.11175e-50	2.6217e-48	2.13544e-48	-1.02765	-0.191018	0.848512	0.95773	0.95018	3460	3	3864	3666	3182	1189	979	998	1115	971	936	12.1263	12.0108	11.9475	10.2065	9.66518	9.80087	9.99589	9.89975	9.7263
ENSMUSG00000033526	327655	9677	Ppip5k1	diphosphoinositol pentakisphosphate kinase 1	protein_coding	GO:0000829 (inositol heptakisphosphate kinase activity); GO:0016020 (membrane); GO:0016740 (transferase activity); GO:0005886 (plasma membrane); GO:0005829 (cytosol); GO:0005737 (cytoplasm); GO:0000166 (nucleotide binding); GO:0005524 (ATP binding); GO:0016301 (kinase activity); GO:0016310 (phosphorylation); GO:0006020 (inositol metabolic process); GO:0000827 (inositol-1,3,4,5,6-pentakisphosphate…	1.86795e-45	1.28562e-43	9.7427e-44	-3.99252	-10.004	1.46413e-23	5.42806e-22	4.32321e-22	-6.2206	-14.5245	8.47817e-48	5.00689e-46	4.07825e-46	-1.58364	-2.93342	0.00335247	0.051306	0.0334563	1293	1	3019	2675	2413	970	848	800	665	464	494	11.7714	11.5578	11.5498	9.91617	9.4613	9.48674	9.26196	8.85448	8.82284
ENSMUSG00000011958	12175	663	Bnip2	BCL2/adenovirus E1B interacting protein 2	protein_coding	GO:0005737 (cytoplasm); GO:0043231 (intracellular membrane-bounded organelle); GO:0006915 (apoptotic process); GO:0005814 (centriole); GO:0048471 (perinuclear region of cytoplasm); GO:0005635 (nuclear envelope); GO:0007098 (centrosome cycle); GO:0005829 (cytosol); GO:0031616 (spindle pole centrosome); GO:0051057 (positive regulation of small GTPase mediated signal transduction); GO:0001824 (blast…	1.91474e-45	1.31496e-43	9.965e-44	3.14548	10.8693	1.6144e-27	7.80503e-26	6.21635e-26	2.92687	14.2777	3.0133e-46	1.67238e-44	1.3622e-44	-1.09226	-0.879459	0.379152	0.892926	0.697414	8171	6	3301	3436	3178	11057	15639	14168	11890	11488	12757	11.8998	11.9176	11.9457	13.4101	13.6422	13.6097	13.3946	13.4471	13.4754
ENSMUSG00000028883	20346	10371	Sema3a	sema domain, immunoglobulin domain (Ig), short basic domain, secreted, (semaphorin) 3A	protein_coding	GO:0005515 (protein binding); GO:0030215 (semaphorin receptor binding); GO:0005615 (extracellular space); GO:0005887 (integral component of plasma membrane); GO:0007275 (multicellular organism development); GO:0005576 (extracellular region); GO:0030154 (cell differentiation); GO:0006915 (apoptotic process); GO:0045499 (chemorepellent activity); GO:0030424 (axon); GO:0030425 (dendrite); GO:0048813…	2.20937e-45	1.514e-43	1.14734e-43	2119.44	9.19689	3.68454e-20	1.04735e-18	8.34164e-19	934.719	7.77894	7.3135e-15	7.37265e-14	6.00521e-14	-2.3041	-3.27413	0.00105988	0.021601	0.0140091	6364	6	0	1	0	842	1002	1128	165	484	599	2.62896	3.23893	2.62896	9.71479	9.69818	9.97523	7.3346	8.91379	9.09404
ENSMUSG00000040618	74551	5106	Pck2	phosphoenolpyruvate carboxykinase 2 (mitochondrial)	protein_coding	GO:0005525 (GTP binding); GO:0006094 (gluconeogenesis); GO:0004611 (phosphoenolpyruvate carboxykinase activity); GO:0017076 (purine nucleotide binding); GO:0004613 (phosphoenolpyruvate carboxykinase (GTP) activity); GO:0005623 (cell); GO:0046872 (metal ion binding); GO:0005829 (cytosol); GO:0000166 (nucleotide binding); GO:0005739 (mitochondrion); GO:0033993 (response to lipid); GO:0016829 (lyase…	2.225e-45	1.5214e-43	1.15294e-43	-4.82289	-12.343	5.31644e-35	4.09518e-33	3.26162e-33	-5.05536	-12.8013	1.61275e-37	5.97445e-36	4.86634e-36	-1.06477	-0.416904	0.676749	0.949913	0.87644	3477	3	5700	5994	5033	1572	1349	1550	1731	1099	1295	12.6859	12.7185	12.6073	10.6057	10.1217	10.4289	10.6242	10.0762	10.1889
ENSMUSG00000024169	106633	9742	Ift140	intraflagellar transport 140	protein_coding	GO:0005515 (protein binding); GO:0003674 (molecular_function); GO:0005737 (cytoplasm); GO:0005856 (cytoskeleton); GO:0042995 (cell projection); GO:0097730 (non-motile cilium); GO:0007507 (heart development); GO:0005930 (axoneme); GO:0035845 (photoreceptor cell outer segment organization); GO:0001750 (photoreceptor outer segment); GO:0005813 (centrosome); GO:0005814 (centriole); GO:0005815 (microt…	2.40283e-45	1.63944e-43	1.2424e-43	-2.34252	-7.73528	1.03175e-14	1.77324e-13	1.41231e-13	-3.11801	-12.7496	3.13246e-37	1.14646e-35	9.33819e-36	-1.35255	-2.76067	0.00576836	0.076792	0.0501473	1783	1	1980	2136	2064	1054	1181	1202	851	770	850	11.1655	11.2346	11.3255	10.0345	9.93207	10.0658	9.61145	9.56998	9.58937
ENSMUSG00000039628	328779	64711	Hs3st6	heparan sulfate (glucosamine) 3-O-sulfotransferase 6	protein_coding	GO:0016020 (membrane); GO:0016021 (integral component of membrane); GO:0016740 (transferase activity); GO:0008146 (sulfotransferase activity); GO:0000139 (Golgi membrane); GO:0005794 (Golgi apparatus); GO:0005575 (cellular_component); GO:0001835 (blastocyst hatching); GO:0008467 ([heparan sulfate]-glucosamine 3-sulfotransferase 1 activity)	2.97888e-45	2.02808e-43	1.53692e-43	-34.2622	-13.0034	1.17049e-38	1.10483e-36	8.7995e-37	-39.8222	-15.0967	1.70344e-51	1.15644e-49	9.41951e-50	-1.18472	-0.404756	0.685657	0.949913	0.881103	1100	1	1088	960	1615	68	24	45	61	29	26	10.308	10.0898	10.9735	6.29929	4.94149	5.68059	6.06583	5.3062	5.10633
ENSMUSG00000045912	237397	126567	C2cd4c	C2 calcium-dependent domain containing 4C	protein_coding	GO:0008150 (biological_process); GO:0005829 (cytosol)	3.17361e-45	2.156e-43	1.63386e-43	-443.741	-7.03764	1.95527e-12	2.6619e-11	2.12009e-11	-228.727	-7.24959	4.18043e-13	3.67679e-12	2.99485e-12	1.85494	0.220535	0.825455	0.949913		3546	3	111	115	139	0	0	1	0	0	2	7.1311	7.14129	7.52479	2.62896	2.62896	3.17037	2.62896	2.62896	3.39463
ENSMUSG00000060429	20649	6641	Sntb1	syntrophin, basic 1	protein_coding	GO:0005515 (protein binding); GO:0005198 (structural molecule activity); GO:0016020 (membrane); GO:0005886 (plasma membrane); GO:0032991 (protein-containing complex); GO:0005737 (cytoplasm); GO:0030054 (cell junction); GO:0005856 (cytoskeleton); GO:0003779 (actin binding); GO:0005516 (calmodulin binding); GO:0045202 (synapse); GO:0030165 (PDZ domain binding); GO:0042383 (sarcolemma); GO:0016010 (…	4.01236e-45	2.71995e-43	2.06123e-43	-3.43486	-7.71955	1.1674e-14	1.99714e-13	1.59064e-13	-10.1504	-17.9983	2.00846e-72	2.56661e-70	2.09057e-70	-3.00599	-6.03685	1.5715e-09	2.36709e-07	1.53411e-07	1492	1	1931	2108	1648	852	684	588	212	194	292	11.1296	11.2157	11.0025	9.73157	9.15723	9.05141	7.6723	7.64798	8.09083
ENSMUSG00000038390	14788	27239	Gpr162	G protein-coupled receptor 162	protein_coding	GO:0007186 (G protein-coupled receptor signaling pathway); GO:0016021 (integral component of membrane); GO:0004930 (G protein-coupled receptor activity); GO:0016020 (membrane); GO:0003674 (molecular_function); GO:0005886 (plasma membrane); GO:0008150 (biological_process); GO:0005575 (cellular_component); GO:0007165 (signal transduction)	4.08077e-45	2.76039e-43	2.09188e-43	-60.6484	-10.3351	4.88995e-25	2.00266e-23	1.59503e-23	-267.795	-8.99662	2.32776e-19	3.20782e-18	2.61285e-18	-4.46674	-1.02244	0.306573	0.835171		3260	3	283	207	157	0	5	9	1	0	2	8.40428	7.93393	7.68966	2.62896	3.77111	4.18604	3.17739	2.62896	3.39463
ENSMUSG00000029484	11745	306	Anxa3	annexin A3	protein_coding	GO:0005509 (calcium ion binding); GO:0005544 (calcium-dependent phospholipid binding); GO:0004859 (phospholipase inhibitor activity); GO:0043086 (negative regulation of catalytic activity); GO:0005829 (cytosol); GO:0005737 (cytoplasm); GO:0005886 (plasma membrane); GO:0016020 (membrane); GO:0042742 (defense response to bacterium); GO:0030424 (axon); GO:0030425 (dendrite); GO:0051091 (positive reg…	4.1841e-45	2.82422e-43	2.14025e-43	26.783	14.9781	1.02094e-50	1.82865e-48	1.45644e-48	25.3308	16.2751	1.48233e-59	1.28078e-57	1.04323e-57	-1.07544	-0.5192	0.603621	0.948363	0.843909	7409	6	1792	2589	4029	67203	133013	101605	94363	86773	87203	11.0224	11.5108	12.287	16.0123	16.7293	16.4507	16.3817	16.3629	16.2471
ENSMUSG00000024948	26412	5871	Map4k2	mitogen-activated protein kinase kinase kinase kinase 2	protein_coding	GO:0004672 (protein kinase activity); GO:0005524 (ATP binding); GO:0006468 (protein phosphorylation); GO:0008349 (MAP kinase kinase kinase kinase activity); GO:0005623 (cell); GO:0016020 (membrane); GO:0016740 (transferase activity); GO:0000139 (Golgi membrane); GO:0005794 (Golgi apparatus); GO:0005886 (plasma membrane); GO:0005737 (cytoplasm); GO:0000166 (nucleotide binding); GO:0004674 (protein…	4.26902e-45	2.87539e-43	2.17903e-43	-3.53357	-10.707	9.44054e-27	4.36541e-25	3.47685e-25	-3.96524	-11.7611	6.19181e-32	1.77826e-30	1.44844e-30	-1.1402	-0.953149	0.340514	0.865903	0.663266	3332	3	1924	1715	1684	547	735	689	662	499	512	11.1244	10.9197	11.0335	9.10381	9.25883	9.27521	9.25557	8.95673	8.8731
ENSMUSG00000028995	84652	84668	Fam126a	family with sequence similarity 126, member A	protein_coding	GO:0016020 (membrane); GO:0005886 (plasma membrane); GO:0003674 (molecular_function); GO:0005829 (cytosol); GO:0005737 (cytoplasm); GO:0043005 (neuron projection); GO:0046854 (phosphatidylinositol phosphorylation); GO:0072659 (protein localization to plasma membrane); GO:0042552 (myelination)	4.38286e-45	2.94577e-43	2.23236e-43	5.23911	12.0674	1.5707e-33	1.10146e-31	8.7726e-32	5.09113	12.967	1.88172e-38	7.30915e-37	5.95349e-37	-1.04559	-0.444179	0.656913	0.948363	0.866781	6319	6	733	562	479	3447	4400	4260	3676	3418	4135	9.745	9.32883	9.2408	11.7322	11.8162	11.8793	11.7048	11.702	11.8533
ENSMUSG00000068742	12953	1408	Cry2	cryptochrome 2 (photolyase-like)	protein_coding	GO:0005634 (nucleus); GO:0005829 (cytosol); GO:0005515 (protein binding); GO:0005737 (cytoplasm); GO:0000166 (nucleotide binding); GO:0050896 (response to stimulus); GO:0005739 (mitochondrion); GO:0003697 (single-stranded DNA binding); GO:0003677 (DNA binding); GO:0000122 (negative regulation of transcription by RNA polymerase II); GO:0016607 (nuclear speck); GO:0045892 (negative regulation of tr…	4.99161e-45	3.34778e-43	2.53701e-43	-6.44244	-11.1175	1.03093e-28	5.34846e-27	4.25981e-27	-7.27368	-14.7367	3.74916e-49	2.30824e-47	1.88012e-47	-1.14585	-0.802691	0.422153	0.911079	0.731315	653	1	6610	5095	5712	806	1193	1555	1201	935	849	12.8992	12.4845	12.7896	9.65269	9.94647	10.4335	10.1018	9.84596	9.5877
ENSMUSG00000071076	16478	3727	Jund	jun D proto-oncogene	protein_coding	GO:0003677 (DNA binding); GO:0006355 (regulation of transcription, DNA-templated); GO:0005634 (nucleus); GO:0003700 (DNA-binding transcription factor activity); GO:0006357 (regulation of transcription by RNA polymerase II); GO:0005654 (nucleoplasm); GO:0032991 (protein-containing complex); GO:0005515 (protein binding); GO:0000790 (nuclear chromatin); GO:0045944 (positive regulation of transcripti…	6.99274e-45	4.67994e-43	3.54655e-43	-4.22702	-12.7302	4.01762e-37	3.50311e-35	2.79007e-35	-3.51848	-10.7706	4.74008e-27	1.04695e-25	8.52766e-26	1.18289	1.37176	0.170138	0.65773	0.470424	3402	3	95920	82851	82646	24564	26237	29628	37459	26822	28391	16.7562	16.5049	16.6421	14.5608	14.3881	14.6733	15.0491	14.6695	14.6286
ENSMUSG00000021733	218756	9497	Slc4a7	solute carrier family 4, sodium bicarbonate cotransporter, member 7	protein_coding	GO:0016021 (integral component of membrane); GO:0016020 (membrane); GO:0005452 (inorganic anion exchanger activity); GO:0006820 (anion transport); GO:0008509 (anion transmembrane transporter activity); GO:0006811 (ion transport); GO:0098656 (anion transmembrane transport); GO:0015698 (inorganic anion transport); GO:0005886 (plasma membrane); GO:0016323 (basolateral plasma membrane); GO:0016324 (a…	8.08677e-45	5.40066e-43	4.09273e-43	3.51585	12.1301	7.32017e-34	5.29564e-32	4.21774e-32	2.24483	8.7527	2.08313e-18	2.69716e-17	2.19691e-17	-1.59158	-4.75478	1.98661e-06	0.000115297	7.47235e-05	6381	6	1660	1530	1379	6166	7516	7252	4018	4084	4657	10.9127	10.7562	10.7471	12.5689	12.5866	12.6448	11.8327	11.9579	12.0243
ENSMUSG00000029672	27999	10447	Fam3c	family with sequence similarity 3, member C	protein_coding	GO:0045721 (negative regulation of gluconeogenesis); GO:0003674 (molecular_function); GO:0008150 (biological_process); GO:0005794 (Golgi apparatus); GO:0031410 (cytoplasmic vesicle); GO:0007275 (multicellular organism development); GO:0005576 (extracellular region)	9.09369e-45	6.06028e-43	4.5926e-43	4.03553	11.3768	5.45531e-30	3.0432e-28	2.42378e-28	4.15883	16.3082	8.62411e-60	7.49035e-58	6.10109e-58	1.0132	0.116667	0.907124	0.976782	0.972168	6222	6	3085	3208	3328	17011	19094	14492	16537	15621	17791	11.8025	11.8189	12.012	14.031	13.9299	13.6423	13.8701	13.8901	13.9548
ENSMUSG00000074182	229937	54680	Znhit6	zinc finger, HIT type 6	protein_coding	GO:0046872 (metal ion binding); GO:0005634 (nucleus); GO:0042802 (identical protein binding); GO:0042254 (ribosome biogenesis); GO:0019899 (enzyme binding); GO:0051117 (ATPase binding); GO:0051259 (protein complex oligomerization); GO:0001094 (TFIID-class transcription factor complex binding); GO:0000463 (maturation of LSU-rRNA from tricistronic rRNA transcript (SSU-rRNA, 5.8S rRNA, LSU-rRNA)); G…	9.1967e-45	6.116e-43	4.63483e-43	2.46126	8.06494	7.32748e-16	1.40108e-14	1.1159e-14	3.40054	13.5753	5.61496e-42	2.58748e-40	2.10757e-40	1.35922	3.04908	0.00229545	0.0383172	0.0249305	6880	6	557	559	545	1643	1940	1748	2477	2226	2333	9.35537	9.32125	9.42349	10.6689	10.641	10.6009	11.1378	11.0861	11.0313
ENSMUSG00000037868	13654	1959	Egr2	early growth response 2	protein_coding	GO:0003676 (nucleic acid binding); GO:0016740 (transferase activity); GO:0046872 (metal ion binding); GO:0003677 (DNA binding); GO:0005634 (nucleus); GO:0005654 (nucleoplasm); GO:0005737 (cytoplasm); GO:0043231 (intracellular membrane-bounded organelle); GO:0045944 (positive regulation of transcription by RNA polymerase II); GO:0005515 (protein binding); GO:0000978 (RNA polymerase II cis-regulato…	9.6114e-45	6.37833e-43	4.83362e-43	-2.74182	-7.51858	5.53751e-14	8.88542e-13	7.07684e-13	-8.48499	-14.7578	2.74103e-49	1.70134e-47	1.38579e-47	-3.14629	-6.85849	6.95933e-12	1.68676e-09	1.09318e-09	1479	1	1660	1612	1763	846	809	729	320	195	228	10.9127	10.831	11.0992	9.72153	9.39459	9.35506	8.23722	7.65496	7.7517
ENSMUSG00000036764	30045	56521	Dnajc12	DnaJ heat shock protein family (Hsp40) member C12	protein_coding	GO:0008150 (biological_process); GO:0005737 (cytoplasm)	9.7113e-45	6.43108e-43	4.8736e-43	-27.641	-11.2418	2.54233e-29	1.362e-27	1.08477e-27	-50.5532	-28.1564	1.99812e-174	2.0257e-171	1.64998e-171	-1.8593	-1.73548	0.0826559	0.453021	0.31088	1347	1	3104	3845	3183	238	53	168	104	62	84	11.8113	12.0794	11.948	7.94402	5.78038	7.32383	6.72929	6.17089	6.44032
ENSMUSG00000086567			Gm2830	predicted gene 2830	processed_pseudogene		1.34253e-44	8.87192e-43	6.72332e-43	-13.4584	-11.1123	1.0934e-28	5.64411e-27	4.49528e-27	-11.7514	-11.3371	8.59618e-30	2.24416e-28	1.82792e-28	1.12697	0.410367	0.681537	0.949913	0.878521	3105	3	597	620	289	41	61	43	59	47	52	9.45361	9.46795	8.53085	5.69913	5.94419	5.62934	6.02597	5.84161	5.86012
ENSMUSG00000001930	22371	7450	Vwf	Von Willebrand factor	protein_coding	GO:0005515 (protein binding); GO:0005576 (extracellular region); GO:0002020 (protease binding); GO:0005178 (integrin binding); GO:0005518 (collagen binding); GO:0019865 (immunoglobulin binding); GO:0042802 (identical protein binding); GO:0047485 (protein N-terminus binding); GO:0051087 (chaperone binding); GO:0007155 (cell adhesion); GO:0007596 (blood coagulation); GO:0007599 (hemostasis); GO:003…	1.38514e-44	9.12744e-43	6.91695e-43	-32.1446	-13.5942	4.33769e-42	5.07766e-40	4.04413e-40	-42.7585	-17.1828	3.57478e-66	3.86916e-64	3.15153e-64	-1.35293	-0.877561	0.380182	0.893535	0.698265	134	1	4799	4065	4196	263	84	165	67	116	199	12.4382	12.1595	12.3455	8.08137	6.33096	7.29978	6.1791	6.96245	7.5671
ENSMUSG00000044359	57385	5030	P2ry4	pyrimidinergic receptor P2Y, G-protein coupled, 4	protein_coding	GO:0045028 (G protein-coupled purinergic nucleotide receptor activity); GO:0007186 (G protein-coupled receptor signaling pathway); GO:0030321 (transepithelial chloride transport); GO:0016021 (integral component of membrane); GO:0004930 (G protein-coupled receptor activity); GO:0016020 (membrane); GO:0005886 (plasma membrane); GO:0007165 (signal transduction); GO:0016324 (apical plasma membrane); …	1.38698e-44	9.12744e-43	6.91695e-43	-92.5719	-6.53721	6.26782e-11	7.1076e-10	5.66088e-10	-162.827	-12.4081	2.36206e-35	7.88581e-34	6.4232e-34	-1.77206	-0.522626	0.601234	0.948363		3317	3	238	548	518	0	8	11	6	3	1	8.16418	9.29314	9.35152	2.62896	4.05316	4.33415	3.93534	3.60057	3.17351
ENSMUSG00000074221	243905		Zfp568	zinc finger protein 568	protein_coding	GO:0006355 (regulation of transcription, DNA-templated); GO:0003676 (nucleic acid binding); GO:0046872 (metal ion binding); GO:0003677 (DNA binding); GO:0005634 (nucleus); GO:0005515 (protein binding); GO:0007275 (multicellular organism development); GO:0000122 (negative regulation of transcription by RNA polymerase II); GO:0045892 (negative regulation of transcription, DNA-templated); GO:0010646…	1.40882e-44	9.25181e-43	7.0112e-43	3.79614	11.5652	6.1816e-31	3.6252e-29	2.88731e-29	4.53335	15.0663	2.69735e-51	1.81498e-49	1.47835e-49	1.1754	1.42349	0.154593	0.631517	0.447519	7431	6	1493	1418	1443	6880	6868	7721	7337	8086	9175	10.7608	10.6473	10.8121	12.7266	12.4568	12.7351	12.6992	12.9412	13.0005
ENSMUSG00000053797	16666	3868	Krt16	keratin 16	protein_coding	GO:0005198 (structural molecule activity); GO:0005515 (protein binding); GO:0002376 (immune system process); GO:0045087 (innate immune response); GO:0005882 (intermediate filament); GO:0005200 (structural constituent of cytoskeleton); GO:0005856 (cytoskeleton); GO:0006954 (inflammatory response); GO:0030336 (negative regulation of cell migration); GO:0061436 (establishment of skin barrier); GO:00…	1.54365e-44	1.01162e-42	7.66626e-43	-1.77125	-3.09153	0.00199129	0.00721331	0.00574508	4.3018	10.5331	6.07814e-26	1.25585e-24	1.02292e-24	7.50101	14.5531	5.57814e-48	8.36163e-44	5.41916e-44	5401	4	422	345	480	331	272	311	2533	2043	2146	8.96353	8.64199	9.24375	8.39982	7.87259	8.16168	11.1699	10.9631	10.9115
ENSMUSG00000037440	22361	8876	Vnn1	vanin 1	protein_coding	GO:0006807 (nitrogen compound metabolic process); GO:0016811 (hydrolase activity, acting on carbon-nitrogen (but not peptide) bonds, in linear amides); GO:0016020 (membrane); GO:0005886 (plasma membrane); GO:0016787 (hydrolase activity); GO:0031225 (anchored component of membrane); GO:0016021 (integral component of membrane); GO:1902176 (negative regulation of oxidative stress-induced intrinsic a…	1.71769e-44	1.12334e-42	8.51288e-43	21.381	3.79053	0.000150324	0.000686046	0.000546405	229.119	8.82884	1.05766e-18	1.39374e-17	1.13524e-17	10.5901	9.23773	2.51787e-20	2.28745e-17	1.48249e-17	5129	4	1	1	1	37	24	21	216	315	322	3.24731	3.23893	3.26895	5.5837	4.94149	4.88695	7.6977	8.31354	8.22594
ENSMUSG00000042244	242100	114771	Pglyrp3	peptidoglycan recognition protein 3	protein_coding	GO:0008270 (zinc ion binding); GO:0009253 (peptidoglycan catabolic process); GO:0008745 (N-acetylmuramoyl-L-alanine amidase activity); GO:0042742 (defense response to bacterium); GO:0032991 (protein-containing complex); GO:0046982 (protein heterodimerization activity); GO:0005576 (extracellular region); GO:0002376 (immune system process); GO:0045087 (innate immune response); GO:0050830 (defense r…	1.93612e-44	1.26357e-42	9.57557e-43	155.281	13.0697	4.90874e-39	4.73868e-37	3.77415e-37	405.778	14.2623	3.75789e-46	2.08183e-44	1.69571e-44	2.57429	3.66985	0.000242688	0.00646737	0.00419149	7081	6	2	3	5	800	511	682	747	1697	2635	3.49699	3.67058	4.01755	9.64208	8.74697	9.26077	9.42655	10.6972	11.2059
ENSMUSG00000038059	106878	85027	Smim3	small integral membrane protein 3	protein_coding	GO:0016020 (membrane); GO:0016021 (integral component of membrane); GO:0003674 (molecular_function); GO:0008150 (biological_process); GO:0005575 (cellular_component)	2.02506e-44	1.31888e-42	9.99475e-43	-7.04551	-11.1808	5.06499e-29	2.66544e-27	2.1229e-27	-5.61546	-15.6886	1.81135e-55	1.41621e-53	1.15354e-53	1.23632	1.29919	0.193879	0.695873	0.501685	4094	3	5677	5386	3963	960	673	1098	1102	1033	1184	12.6801	12.5645	12.2633	9.90141	9.13435	9.93683	9.97917	9.98794	10.061
ENSMUSG00000036777	68743	54443	Anln	anillin, actin binding protein	protein_coding	GO:0005634 (nucleus); GO:0005654 (nucleoplasm); GO:0005737 (cytoplasm); GO:0003779 (actin binding); GO:0005856 (cytoskeleton); GO:0042995 (cell projection); GO:0005938 (cell cortex); GO:0007049 (cell cycle); GO:0051301 (cell division); GO:0030496 (midbody); GO:0002244 (hematopoietic progenitor cell differentiation); GO:0015629 (actin cytoskeleton); GO:0099738 (cell cortex region); GO:0017049 (GTP…	2.09755e-44	1.36328e-42	1.03312e-42	12.5516	13.5379	9.34333e-42	1.07261e-39	8.54283e-40	13.4152	14.7274	4.30029e-49	2.6422e-47	2.15214e-47	1.05088	0.430535	0.666807	0.948363	0.87164	8611	6	746	1461	1379	15830	24598	18899	18644	19483	21942	9.77	10.6901	10.7471	13.9273	14.2951	14.025	14.043	14.2086	14.2571
ENSMUSG00000032353	66111	23423	Tmed3	transmembrane p24 trafficking protein 3	protein_coding	GO:0016020 (membrane); GO:0016021 (integral component of membrane); GO:0005794 (Golgi apparatus); GO:0003674 (molecular_function); GO:0015031 (protein transport); GO:0031410 (cytoplasmic vesicle); GO:0005783 (endoplasmic reticulum); GO:0005789 (endoplasmic reticulum membrane); GO:0032580 (Golgi cisterna membrane); GO:0006888 (endoplasmic reticulum to Golgi vesicle-mediated transport); GO:0030126 …	2.11226e-44	1.37001e-42	1.03822e-42	-12.0913	-10.7569	5.49882e-27	2.57475e-25	2.05067e-25	-14.7999	-12.2154	2.57294e-34	8.17694e-33	6.66033e-33	-1.24453	-1.67214	0.0944963	0.487021	0.335968	304	1	16845	34382	45328	3921	3274	3209	2611	2657	2939	14.2474	15.2363	15.7757	11.9174	11.3914	11.4721	11.2134	11.3402	11.3627
ENSMUSG00000045954	20324	8436	Cavin2	caveolae associated 2	protein_coding	GO:0005901 (caveola); GO:0016020 (membrane); GO:0005654 (nucleoplasm); GO:0005829 (cytosol); GO:0005737 (cytoplasm); GO:0005886 (plasma membrane); GO:0005080 (protein kinase C binding); GO:0045944 (positive regulation of transcription by RNA polymerase II); GO:0008289 (lipid binding); GO:0005515 (protein binding); GO:0045121 (membrane raft); GO:0001786 (phosphatidylserine binding); GO:0097320 (pl…	2.24991e-44	1.4563e-42	1.10361e-42	14.4076	16.3265	6.39669e-60	1.79427e-57	1.42906e-57	16.6101	17.9585	4.11443e-72	5.23583e-70	4.26472e-70	1.13292	0.681541	0.495529	0.935959	0.783169	8591	6	822	954	792	18864	17203	11599	12298	18676	21985	9.90809	10.0809	9.95466	14.1801	13.7796	13.3214	13.4433	14.1476	14.2599
ENSMUSG00000054598			9130230L23Rik	RIKEN cDNA 9130230L23 gene	protein_coding	GO:0003674 (molecular_function); GO:0008150 (biological_process); GO:0005575 (cellular_component)	2.31644e-44	1.49628e-42	1.13391e-42	-13.8722	-11.2903	1.46478e-29	7.96201e-28	6.34139e-28	-7.52545	-11.9912	3.95005e-33	1.19539e-31	9.73678e-32	1.80742	1.7324	0.0832019	0.454849	0.312148	1131	1	338	286	323	38	23	27	47	52	58	8.65205	8.38045	8.68631	5.61347	4.90091	5.13254	5.75987	5.96009	5.98853
ENSMUSG00000012428	117167	79689	Steap4	STEAP family member 4	protein_coding	GO:0016020 (membrane); GO:0016021 (integral component of membrane); GO:0000139 (Golgi membrane); GO:0005794 (Golgi apparatus); GO:0046872 (metal ion binding); GO:0005886 (plasma membrane); GO:0005654 (nucleoplasm); GO:0006811 (ion transport); GO:0016491 (oxidoreductase activity); GO:0055114 (oxidation-reduction process); GO:0022900 (electron transport chain); GO:0005768 (endosome); GO:0005887 (in…	2.39343e-44	1.54286e-42	1.16921e-42	-4.39196	-7.52248	5.3748e-14	8.62899e-13	6.87261e-13	-17.7665	-15.0971	1.69187e-51	1.15115e-49	9.37643e-50	-4.11428	-8.48687	2.12272e-17	1.29876e-14	8.41724e-15	595	1	5071	3590	2313	1165	1201	848	206	268	288	12.5176	11.9807	11.489	10.1774	9.956	9.56941	7.63335	8.09003	8.07182
ENSMUSG00000000538	216810	146691	Tom1l2	target of myb1-like 2 (chicken)	protein_coding	GO:0006886 (intracellular protein transport); GO:0015031 (protein transport); GO:0019901 (protein kinase binding); GO:0007165 (signal transduction); GO:0030276 (clathrin binding); GO:0045839 (negative regulation of mitotic nuclear division)	3.00034e-44	1.93013e-42	1.46269e-42	-3.38192	-10.5254	6.60085e-26	2.9033e-24	2.31235e-24	-2.7712	-10.5413	5.57e-26	1.15242e-24	9.38678e-25	1.20105	1.70335	0.0885026	0.470738	0.324055	3440	3	5345	5454	4187	1583	2141	2054	2201	2054	2463	12.5933	12.5825	12.3424	10.6156	10.7822	10.8319	10.9684	10.9708	11.1091
ENSMUSG00000031166	73447	64743	Wdr13	WD repeat domain 13	protein_coding	GO:0005515 (protein binding); GO:0005634 (nucleus); GO:0005654 (nucleoplasm); GO:0005886 (plasma membrane); GO:0034451 (centriolar satellite); GO:1990841 (promoter-specific chromatin binding); GO:1904691 (negative regulation of type B pancreatic cell proliferation)	3.08001e-44	1.97735e-42	1.49848e-42	-2.67566	-8.41635	3.88391e-17	8.39857e-16	6.68909e-16	-3.43328	-14.0039	1.47597e-44	7.62141e-43	6.20783e-43	-1.30436	-2.36872	0.0178497	0.174197	0.115338	916	1	5274	5989	5623	2184	3271	2833	2022	1895	2216	12.5741	12.7173	12.7669	11.0768	11.3901	11.2931	10.8468	10.8553	10.9575
ENSMUSG00000045658	98496	55022	Pid1	phosphotyrosine interaction domain containing 1	protein_coding	GO:0005515 (protein binding); GO:0042127 (regulation of cell population proliferation); GO:0046627 (negative regulation of insulin receptor signaling pathway); GO:0051881 (regulation of mitochondrial membrane potential); GO:0071345 (cellular response to cytokine stimulus); GO:0071398 (cellular response to fatty acid); GO:2000377 (regulation of reactive oxygen species metabolic process); GO:004632…	3.336e-44	2.13735e-42	1.61972e-42	68.2602	9.1317	6.74349e-20	1.86689e-18	1.4869e-18	115.185	12.0936	1.14232e-33	3.53074e-32	2.87588e-32	1.65456	2.53969	0.0110951	0.12484	0.0821412	6928	6	5	0	3	261	297	154	409	377	361	3.97309	2.62896	3.72035	8.07085	7.99318	7.208	8.57855	8.56366	8.38455
ENSMUSG00000032218	12442	9133	Ccnb2	cyclin B2	protein_coding	GO:0005634 (nucleus); GO:0005829 (cytosol); GO:0015630 (microtubule cytoskeleton); GO:0016538 (cyclin-dependent protein serine/threonine kinase regulator activity); GO:0005737 (cytoplasm); GO:0016020 (membrane); GO:0006468 (protein phosphorylation); GO:0001701 (in utero embryonic development); GO:0007049 (cell cycle); GO:0051301 (cell division); GO:0005813 (centrosome); GO:0043029 (T cell homeost…	3.45297e-44	2.2078e-42	1.67312e-42	17.0029	15.5415	1.81807e-54	3.94575e-52	3.14261e-52	15.0759	14.032	9.92844e-45	5.16177e-43	4.2044e-43	-1.14682	-0.925057	0.354937	0.877029	0.677182	8450	6	135	268	156	3278	5087	4048	2633	3482	4316	7.39157	8.29019	7.68098	11.6599	12.0248	11.8059	11.2255	11.7286	11.9149
ENSMUSG00000030022	101401	56999	Adamts9	a disintegrin-like and metallopeptidase (reprolysin type) with thrombospondin type 1 motif, 9	protein_coding	GO:0008270 (zinc ion binding); GO:0006508 (proteolysis); GO:0004222 (metalloendopeptidase activity); GO:0008237 (metallopeptidase activity); GO:0005615 (extracellular space); GO:0009986 (cell surface); GO:0043231 (intracellular membrane-bounded organelle); GO:0005783 (endoplasmic reticulum); GO:0031012 (extracellular matrix); GO:0009617 (response to bacterium); GO:0004175 (endopeptidase activity)…	3.5801e-44	2.28445e-42	1.73121e-42	-10.1066	-15.4374	9.16712e-54	1.89282e-51	1.50755e-51	-22.1253	-13.0007	1.21213e-38	4.74461e-37	3.86461e-37	-2.22507	-3.02094	0.0025199	0.0412598	0.0268577	1605	1	2610	2686	1805	296	274	335	63	132	203	11.5622	11.5637	11.133	8.2447	7.88262	8.26455	6.1046	7.1322	7.59401
ENSMUSG00000005470	66929	55723	Asf1b	anti-silencing function 1B histone chaperone	protein_coding	GO:0005634 (nucleus); GO:0006333 (chromatin assembly or disassembly); GO:0005654 (nucleoplasm); GO:0032991 (protein-containing complex); GO:0006325 (chromatin organization); GO:0006334 (nucleosome assembly); GO:0042393 (histone binding); GO:0000790 (nuclear chromatin); GO:0006336 (DNA replication-independent nucleosome assembly); GO:0000785 (chromatin); GO:0001835 (blastocyst hatching); GO:000633…	3.77093e-44	2.40136e-42	1.8198e-42	7.15414	12.497	7.75267e-36	6.1799e-34	4.92201e-34	7.17105	14.0597	6.71823e-45	3.51079e-43	2.85963e-43	-1.01324	-0.0983498	0.921655	0.982657	0.977287	6179	6	143	155	106	966	1375	1430	1074	1103	1421	7.46888	7.54016	7.16254	9.91028	10.1489	10.3138	9.9425	10.0814	10.3215
ENSMUSG00000081999			Gm13461	predicted gene 13461	processed_pseudogene		4.62272e-44	2.93785e-42	2.22636e-42	2.79444	10.2124	1.74412e-24	6.85045e-23	5.45608e-23	3.53836	13.4646	2.52753e-41	1.12059e-39	9.12747e-40	1.24577	2.14587	0.0318837	0.254696	0.170099	7004	6	1858	1875	1592	5675	7223	6504	7146	7563	8713	11.0743	11.0476	10.9529	12.4494	12.5294	12.4881	12.6612	12.8449	12.926
ENSMUSG00000060402	68947	64377	Chst8	carbohydrate sulfotransferase 8	protein_coding	GO:0016021 (integral component of membrane); GO:0008146 (sulfotransferase activity); GO:0016051 (carbohydrate biosynthetic process); GO:0016020 (membrane); GO:0016740 (transferase activity); GO:0000139 (Golgi membrane); GO:0005794 (Golgi apparatus); GO:0005975 (carbohydrate metabolic process); GO:0042446 (hormone biosynthetic process); GO:0016486 (peptide hormone processing); GO:0001537 (N-acetyl…	4.9113e-44	3.11497e-42	2.36058e-42	-74.3086	-14.9502	1.55279e-50	2.74817e-48	2.18879e-48	-72.9337	-7.93043	2.18381e-15	2.28321e-14	1.85973e-14	1.00075	0.00123717	0.999013	0.999446	0.999465	3275	3	646	707	1362	16	11	21	30	13	4	9.5655	9.65431	10.7293	4.73719	4.27661	4.88695	5.26752	4.54582	3.69978
ENSMUSG00000049538	271127	170690	Adamts16	a disintegrin-like and metallopeptidase (reprolysin type) with thrombospondin type 1 motif, 16	protein_coding	GO:0006508 (proteolysis); GO:0004222 (metalloendopeptidase activity); GO:0008233 (peptidase activity); GO:0008237 (metallopeptidase activity); GO:0046872 (metal ion binding); GO:0003674 (molecular_function); GO:0016787 (hydrolase activity); GO:0005576 (extracellular region); GO:1902017 (regulation of cilium assembly); GO:0001658 (branching involved in ureteric bud morphogenesis); GO:0003073 (regu…	5.03949e-44	3.18986e-42	2.41734e-42	319.789	7.65432	1.94337e-14	3.2535e-13	2.59127e-13	121.218	6.36488	1.9544e-10	1.34909e-09	1.09887e-09	-2.6777	-4.74022	2.13482e-06	0.000122375	7.93109e-05	6350	6	1	0	1	299	208	316	100	98	104	3.24731	2.62896	3.26895	8.25867	7.50814	8.18372	6.67905	6.74392	6.71085
ENSMUSG00000031133	73341	9459	Arhgef6	Rac/Cdc42 guanine nucleotide exchange factor (GEF) 6	protein_coding	GO:0005515 (protein binding); GO:0005085 (guanyl-nucleotide exchange factor activity); GO:0035556 (intracellular signal transduction)	5.7404e-44	3.62623e-42	2.74803e-42	-1.83914	-4.39633	1.10095e-05	6.09128e-05	4.85143e-05	-6.71174	-14.0662	6.12814e-45	3.21347e-43	2.61746e-43	-3.70909	-11.2627	2.00518e-29	4.62426e-26	2.99697e-26	2523	2	4980	6011	3628	3293	3783	3198	1022	837	834	12.4915	12.7225	12.1362	11.6665	11.599	11.4672	9.87182	9.68848	9.56239
ENSMUSG00000020456	18293	4967	Ogdh	oxoglutarate (alpha-ketoglutarate) dehydrogenase (lipoamide)	protein_coding	GO:0055114 (oxidation-reduction process); GO:0030976 (thiamine pyrophosphate binding); GO:0016624 (oxidoreductase activity, acting on the aldehyde or oxo group of donors, disulfide as acceptor); GO:0006099 (tricarboxylic acid cycle); GO:0004591 (oxoglutarate dehydrogenase (succinyl-transferring) activity); GO:0046872 (metal ion binding); GO:0005634 (nucleus); GO:0016491 (oxidoreductase activity);…	6.29206e-44	3.96677e-42	3.0061e-42	-2.84807	-10.1212	4.45134e-24	1.7144e-22	1.36544e-22	-2.45224	-10.1438	3.5317e-24	6.70493e-23	5.46135e-23	1.14304	1.38419	0.166302	0.652234	0.465117	3396	3	19212	17878	18716	7711	8857	8997	10266	8709	9424	14.437	14.2933	14.5	12.8908	12.823	12.9554	13.183	13.0481	13.039
ENSMUSG00000033788	26903	8291	Dysf	dysferlin	protein_coding	GO:0016021 (integral component of membrane); GO:0016020 (membrane); GO:0046872 (metal ion binding); GO:0005886 (plasma membrane); GO:0005509 (calcium ion binding); GO:0005634 (nucleus); GO:0005794 (Golgi apparatus); GO:0005515 (protein binding); GO:0005737 (cytoplasm); GO:0030659 (cytoplasmic vesicle membrane); GO:0031410 (cytoplasmic vesicle); GO:0042383 (sarcolemma); GO:0008289 (lipid binding);…	7.46325e-44	4.69574e-42	3.55852e-42	10.9226	10.2989	7.12824e-25	2.87968e-23	2.29353e-23	23.0889	19.9738	9.30904e-89	1.92602e-86	1.56879e-86	2.08114	4.0243	5.71448e-05	0.00195125	0.00126461	4999	4	53	41	41	788	465	630	1115	1291	1472	6.18985	5.85112	5.96558	9.62061	8.61492	9.14872	9.99589	10.3061	10.3718
ENSMUSG00000032816	56741	57722	Igdcc4	immunoglobulin superfamily, DCC subclass, member 4	protein_coding	GO:0005515 (protein binding); GO:0016020 (membrane); GO:0016021 (integral component of membrane); GO:0003674 (molecular_function); GO:0005886 (plasma membrane); GO:0008150 (biological_process); GO:0005887 (integral component of plasma membrane)	8.29797e-44	5.21053e-42	3.94864e-42	-10.5917	-10.0472	9.44684e-24	3.54203e-22	2.82107e-22	-27.3324	-12.5502	3.96612e-36	1.363e-34	1.1102e-34	-2.62627	-2.67663	0.00743669	0.0927807	0.0608143	930	1	382	333	605	49	67	49	14	18	29	8.82355	8.5925	9.57161	5.90491	6.05567	5.77778	4.54859	4.83335	5.21743
ENSMUSG00000069094	18583	5150	Pde7a	phosphodiesterase 7A	protein_coding	GO:0007165 (signal transduction); GO:0004114 (3',5'-cyclic-nucleotide phosphodiesterase activity); GO:0008081 (phosphoric diester hydrolase activity); GO:0046872 (metal ion binding); GO:0016787 (hydrolase activity); GO:0004115 (3',5'-cyclic-AMP phosphodiesterase activity); GO:0006198 (cAMP catabolic process); GO:0004112 (cyclic-nucleotide phosphodiesterase activity)	1.09027e-43	6.83253e-42	5.17782e-42	9.87849	13.7743	3.63836e-43	4.54535e-41	3.62016e-41	5.08792	12.2011	3.06681e-34	9.70592e-33	7.90573e-33	-1.97437	-5.0251	5.03181e-07	3.47589e-05	2.25272e-05	6373	6	1241	1128	742	10004	18148	12154	6712	6512	6334	10.4961	10.3201	9.86179	13.2659	13.8567	13.3887	12.571	12.6294	12.4668
ENSMUSG00000036223	66468	220134	Ska1	spindle and kinetochore associated complex subunit 1	protein_coding	GO:0008017 (microtubule binding); GO:0007059 (chromosome segregation); GO:0051301 (cell division); GO:0000278 (mitotic cell cycle); GO:0031110 (regulation of microtubule polymerization or depolymerization); GO:0000940 (condensed chromosome outer kinetochore); GO:0005876 (spindle microtubule); GO:0015630 (microtubule cytoskeleton)	1.24748e-43	7.80217e-42	5.91264e-42	28.8954	13.81	2.21905e-43	2.80762e-41	2.23614e-41	22.8624	12.1813	3.91108e-34	1.23266e-32	1.00403e-32	-1.2854	-1.39444	0.163186	0.647816	0.46079	8119	6	10	15	17	432	676	490	287	408	503	4.47154	4.79867	5.00984	8.77181	9.14063	8.795	8.08684	8.67414	8.84819
ENSMUSG00000033618	71751	9175	Map3k13	mitogen-activated protein kinase kinase kinase 13	protein_coding	GO:0005524 (ATP binding); GO:0006468 (protein phosphorylation); GO:0004672 (protein kinase activity); GO:0042803 (protein homodimerization activity); GO:0000186 (activation of MAPKK activity); GO:0004709 (MAP kinase kinase kinase activity); GO:0046777 (protein autophosphorylation); GO:0007254 (JNK cascade); GO:0051092 (positive regulation of NF-kappaB transcription factor activity); GO:0016020 (m…	1.37921e-43	8.60903e-42	6.52409e-42	-20.5776	-11.1283	9.14006e-29	4.76775e-27	3.7973e-27	-28.5678	-22.0435	1.10358e-107	3.77128e-105	3.07181e-105	-1.41125	-1.04221	0.297313	0.827445	0.622499	1352	1	2168	2539	1651	205	61	120	115	76	85	11.2957	11.4828	11.0051	7.74	5.94419	6.8804	6.85902	6.4217	6.45513
ENSMUSG00000092543			Skiv2l-ps1	superkiller viralicidic activity 2-like (S. cerevisiae), pseudogene 1	unprocessed_pseudogene		1.38982e-43	8.65806e-42	6.56125e-42	-964.382	-7.82858	4.93424e-15	8.72753e-14	6.95109e-14	-922.587	-7.88116	3.24351e-15	3.34627e-14	2.72563e-14						274	1	90	140	176	0	0	0	0	0	0	6.85659	7.40321	7.84537	2.62896	2.62896	2.62896	2.62896	2.62896	2.62896
ENSMUSG00000040212	13732	2014	Emp3	epithelial membrane protein 3	protein_coding	GO:0016021 (integral component of membrane); GO:0016020 (membrane); GO:0005886 (plasma membrane); GO:0008219 (cell death); GO:0032060 (bleb assembly)	1.443e-43	8.97168e-42	6.79892e-42	29.1906	13.7988	2.5917e-43	3.26521e-41	2.6006e-41	52.2662	16.175	7.56797e-59	6.35835e-57	5.17904e-57	1.76004	2.89405	0.00380305	0.0566677	0.0369651	7481	6	37	15	28	1103	1204	737	2500	1359	1382	5.76448	4.79867	5.52948	10.0993	9.95955	9.37051	11.1511	10.3794	10.2817
ENSMUSG00000019066	19340	9545	Rab3d	RAB3D, member RAS oncogene family	protein_coding	GO:0005525 (GTP binding); GO:0003924 (GTPase activity); GO:0016020 (membrane); GO:0005886 (plasma membrane); GO:0005515 (protein binding); GO:0015031 (protein transport); GO:0000166 (nucleotide binding); GO:0005739 (mitochondrion); GO:0031410 (cytoplasmic vesicle); GO:0005768 (endosome); GO:0030133 (transport vesicle); GO:0031982 (vesicle); GO:0030742 (GTP-dependent protein binding); GO:0005881 (…	1.44758e-43	8.98239e-42	6.80704e-42	-2.68099	-9.38251	6.44194e-21	1.94653e-19	1.55032e-19	-2.7528	-11.5194	1.05353e-30	2.85835e-29	2.3282e-29	-1.04326	-0.394787	0.693	0.949913	0.884795	3549	3	3933	3889	3811	1756	1909	1982	1923	1583	1765	12.1518	12.0958	12.207	10.7642	10.6179	10.7808	10.7749	10.5977	10.6315
ENSMUSG00000056025	12722		Clca3a1	chloride channel accessory 3A1	protein_coding	GO:0006821 (chloride transport); GO:1902476 (chloride transmembrane transport); GO:0005229 (intracellular calcium activated chloride channel activity); GO:0016020 (membrane); GO:0046872 (metal ion binding); GO:0005886 (plasma membrane); GO:0016787 (hydrolase activity); GO:0008233 (peptidase activity); GO:0006508 (proteolysis); GO:0006811 (ion transport); GO:0005887 (integral component of plasma m…	1.96658e-43	1.21789e-41	9.22939e-42	-7.1001	-11.886	1.39982e-32	9.22857e-31	7.35014e-31	-9.21862	-13.4903	1.78268e-41	7.96157e-40	6.48491e-40	-1.3179	-1.38934	0.164731	0.649649	0.462933	3482	3	2443	3112	2963	492	415	647	520	272	366	11.4672	11.7752	11.845	8.95451	8.45619	9.18632	8.91511	8.11046	8.40368
ENSMUSG00000003779	19348	10112	Kif20a	kinesin family member 20A	protein_coding	GO:0005524 (ATP binding); GO:0005874 (microtubule); GO:0005794 (Golgi apparatus); GO:0008017 (microtubule binding); GO:0003777 (microtubule motor activity); GO:0007018 (microtubule-based movement); GO:0000281 (mitotic cytokinesis); GO:0016887 (ATPase activity); GO:0005654 (nucleoplasm); GO:0045171 (intercellular bridge); GO:0005634 (nucleus); GO:0015031 (protein transport); GO:0005737 (cytoplasm)…	2.05194e-43	1.26826e-41	9.61115e-42	15.8256	14.761	2.61255e-49	4.4643e-47	3.55561e-47	15.308	14.1364	2.26554e-45	1.20251e-43	9.7948e-44	-1.05079	-0.359684	0.719083	0.949913	0.896547	8452	6	194	399	215	4347	6531	5782	3994	5267	6010	7.88299	8.84581	8.12032	12.0658	12.3844	12.3187	11.8241	12.3239	12.3913
ENSMUSG00000074259	546134	196996	Gramd2	GRAM domain containing 2	protein_coding	GO:0016020 (membrane); GO:0016021 (integral component of membrane); GO:0005886 (plasma membrane); GO:0008289 (lipid binding); GO:0005783 (endoplasmic reticulum); GO:0005789 (endoplasmic reticulum membrane); GO:0031227 (intrinsic component of endoplasmic reticulum membrane); GO:0005546 (phosphatidylinositol-4,5-bisphosphate binding); GO:0035091 (phosphatidylinositol binding); GO:0031234 (extrinsic…	2.11305e-43	1.30347e-41	9.87799e-42	6.32092	8.2722	1.31513e-16	2.68931e-15	2.14192e-15	14.5872	15.068	2.6285e-51	1.77651e-49	1.44702e-49	2.26898	5.63884	1.71203e-08	1.90805e-06	1.23661e-06	7318	6	76	43	44	371	583	398	1131	869	961	6.63924	5.90676	6.04958	8.55879	8.93208	8.5041	10.0162	9.74182	9.76378
ENSMUSG00000041757	240753		Plekha6	pleckstrin homology domain containing, family A member 6	protein_coding	GO:0005515 (protein binding); GO:0003674 (molecular_function); GO:0008150 (biological_process); GO:0005575 (cellular_component)	2.31991e-43	1.42829e-41	1.08239e-41	-30.7707	-12.2	3.10731e-34	2.30398e-32	1.83501e-32	-29.5036	-18.3515	3.21e-75	4.45795e-73	3.63111e-73	1.02726	0.0961574	0.923396	0.983396	0.977909	3843	3	15871	14941	8296	846	252	481	723	417	502	14.1615	14.0346	13.3272	9.72153	7.76828	8.769	9.38029	8.70468	8.84539
ENSMUSG00000002496	22084	7249	Tsc2	TSC complex subunit 2	protein_coding	GO:0005634 (nucleus); GO:0005096 (GTPase activator activity); GO:0051056 (regulation of small GTPase mediated signal transduction); GO:0032007 (negative regulation of TOR signaling); GO:0043547 (positive regulation of GTPase activity); GO:0033596 (TSC1-TSC2 complex); GO:0019902 (phosphatase binding); GO:0031267 (small GTPase binding); GO:0042803 (protein homodimerization activity); GO:0051879 (Hs…	2.63613e-43	1.61981e-41	1.22752e-41	-3.8583	-11.8384	2.47014e-32	1.6036e-30	1.27719e-30	-3.10286	-10.6884	1.15376e-26	2.50646e-25	2.04158e-25	1.22438	1.65671	0.0975776	0.495906	0.342783	3401	3	7219	6608	6193	2014	2204	2530	3149	2344	2548	13.0262	12.8589	12.906	10.9606	10.8237	11.1308	11.4825	11.1602	11.1578
ENSMUSG00000031367	108012	8905	Ap1s2	adaptor-related protein complex 1, sigma 2 subunit	protein_coding	GO:0006886 (intracellular protein transport); GO:0016192 (vesicle-mediated transport); GO:0030117 (membrane coat); GO:0015031 (protein transport); GO:0005623 (cell); GO:0016020 (membrane); GO:0005794 (Golgi apparatus); GO:0045202 (synapse); GO:0005515 (protein binding); GO:0043231 (intracellular membrane-bounded organelle); GO:0030659 (cytoplasmic vesicle membrane); GO:0031410 (cytoplasmic vesicl…	2.85555e-43	1.75122e-41	1.32711e-41	12.3279	11.8788	1.52475e-32	1.00078e-30	7.97079e-31	12.7646	13.603	3.84309e-42	1.78721e-40	1.45573e-40	1.0189	0.141729	0.887294	0.969806	0.964147	8468	6	51	82	35	872	1051	751	842	834	973	6.14316	6.70094	5.78092	9.76457	9.76607	9.39716	9.59635	9.68338	9.78143
ENSMUSG00000024245	68027	130733	Tmem178	transmembrane protein 178	protein_coding	GO:0016021 (integral component of membrane); GO:0005623 (cell); GO:0016020 (membrane); GO:0005515 (protein binding); GO:0005783 (endoplasmic reticulum); GO:0005789 (endoplasmic reticulum membrane); GO:0051480 (regulation of cytosolic calcium ion concentration); GO:0045671 (negative regulation of osteoclast differentiation)	2.88806e-43	1.76771e-41	1.33961e-41	670.837	7.58324	3.37036e-14	5.51823e-13	4.39502e-13	821.029	7.89238	2.96489e-15	3.07028e-14	2.50083e-14	1.20297	0.813806	0.415756	0.909941	0.725864	7370	6	0	0	1	385	319	224	239	433	422	2.62896	2.62896	3.26895	8.61054	8.09155	7.71168	7.83561	8.75745	8.60218
ENSMUSG00000028565	18027	4774	Nfia	nuclear factor I/A	protein_coding	GO:0006355 (regulation of transcription, DNA-templated); GO:0005634 (nucleus); GO:0003700 (DNA-binding transcription factor activity); GO:0003677 (DNA binding); GO:0006260 (DNA replication); GO:0005654 (nucleoplasm); GO:0045944 (positive regulation of transcription by RNA polymerase II); GO:0003682 (chromatin binding); GO:0030054 (cell junction); GO:0000122 (negative regulation of transcription b…	3.06473e-43	1.87222e-41	1.4188e-41	-4.37119	-9.13311	6.65604e-20	1.8444e-18	1.46898e-18	-7.30611	-18.0987	3.26055e-73	4.23788e-71	3.45187e-71	-1.69584	-3.15232	0.00161981	0.0298476	0.0193919	630	1	3959	3887	3274	921	909	1468	738	525	633	12.1613	12.095	11.9885	9.84236	9.55983	10.3512	9.40937	9.02824	9.17196
ENSMUSG00000068740	53883	1952	Celsr2	cadherin, EGF LAG seven-pass G-type receptor 2	protein_coding	GO:0007186 (G protein-coupled receptor signaling pathway); GO:0016021 (integral component of membrane); GO:0005886 (plasma membrane); GO:0004930 (G protein-coupled receptor activity); GO:0016020 (membrane); GO:0005509 (calcium ion binding); GO:0007156 (homophilic cell adhesion via plasma membrane adhesion molecules); GO:0007155 (cell adhesion); GO:0007166 (cell surface receptor signaling pathway)…	3.2576e-43	1.98619e-41	1.50518e-41	-6.90541	-10.0062	1.43097e-23	5.31173e-22	4.23055e-22	-9.65651	-12.8845	5.50637e-38	2.09863e-36	1.70939e-36	-1.41914	-2.4765	0.0132678	0.141655	0.0934711	3162	3	15381	15916	7613	2400	2009	2789	1892	1416	1666	14.1163	14.1257	13.2034	11.2121	10.691	11.2707	10.7516	10.4382	10.5489
ENSMUSG00000078238			Gm12854	predicted gene 12854	processed_pseudogene		3.71477e-43	2.26056e-41	1.7131e-41	2.52137	8.7179	2.83407e-18	6.7792e-17	5.39932e-17	3.28658	14.8973	3.42973e-50	2.20533e-48	1.7963e-48	1.28217	2.47476	0.0133326	0.142094	0.0937577	7001	6	2720	3044	2645	7844	10911	8986	11360	11293	11699	11.6215	11.7435	11.6818	12.9155	13.1234	12.9536	13.3289	13.4224	13.3506
ENSMUSG00000021140	54604	22990	Pcnx	pecanex homolog	protein_coding	GO:0016021 (integral component of membrane); GO:0016020 (membrane); GO:0003674 (molecular_function); GO:0008150 (biological_process); GO:0005575 (cellular_component)	3.72461e-43	2.26158e-41	1.71387e-41	-4.2523	-10.5961	3.10679e-26	1.38908e-24	1.10634e-24	-6.80089	-13.9088	5.6024e-44	2.81174e-42	2.29024e-42	-1.62334	-3.08568	0.00203084	0.0350914	0.0228348	1764	1	9267	8130	8164	2246	2369	3207	2033	1283	1377	13.386	13.1575	13.3041	11.117	10.9272	11.4712	10.8546	10.2972	10.2765
ENSMUSG00000037469	101744	390928	Acp7	acid phosphatase 7, tartrate resistant	protein_coding	GO:0046872 (metal ion binding); GO:0016787 (hydrolase activity); GO:0003993 (acid phosphatase activity); GO:0008150 (biological_process); GO:0005575 (cellular_component); GO:0005576 (extracellular region); GO:0016311 (dephosphorylation); GO:0016020 (membrane); GO:0016021 (integral component of membrane)	3.7308e-43	2.26158e-41	1.71387e-41	911.31	7.96854	1.60559e-15	2.96515e-14	2.36161e-14	665.584	7.56619	3.84325e-14	3.67112e-13	2.99023e-13	-1.39197	-1.60821	0.107789	0.523407	0.363412	6084	6	0	0	0	231	217	203	115	182	158	2.62896	2.62896	2.62896	7.90309	7.56531	7.57818	6.85902	7.56154	7.25763
ENSMUSG00000020263	216190	55198	Appl2	adaptor protein, phosphotyrosine interaction, PH domain and leucine zipper containing 2	protein_coding	GO:0005515 (protein binding); GO:0016020 (membrane); GO:0005886 (plasma membrane); GO:0005634 (nucleus); GO:0005737 (cytoplasm); GO:0031410 (cytoplasmic vesicle); GO:0042802 (identical protein binding); GO:0042803 (protein homodimerization activity); GO:0042995 (cell projection); GO:0010008 (endosome membrane); GO:0005768 (endosome); GO:0042593 (glucose homeostasis); GO:0007049 (cell cycle); GO:0…	3.83495e-43	2.32025e-41	1.75834e-41	-3.14178	-11.0555	2.06242e-28	1.04467e-26	8.3203e-27	-5.00886	-12.5993	2.12953e-36	7.402e-35	6.02912e-35	-1.62005	-3.5961	0.000323022	0.00823486	0.005337	1692	1	10305	10690	10361	4003	4352	4635	2032	2658	3105	13.539	13.552	13.6475	11.9472	11.8004	12.0006	10.8539	11.3407	11.4416
ENSMUSG00000021585	12380	831	Cast	calpastatin	protein_coding	GO:0005634 (nucleus); GO:0005829 (cytosol); GO:0005737 (cytoplasm); GO:0016020 (membrane); GO:0005783 (endoplasmic reticulum); GO:0014069 (postsynaptic density); GO:0043086 (negative regulation of catalytic activity); GO:0071157 (negative regulation of cell cycle arrest); GO:0030163 (protein catabolic process); GO:0030414 (peptidase inhibitor activity); GO:0010466 (negative regulation of peptidas…	4.25567e-43	2.56987e-41	1.9475e-41	2.88588	8.95264	3.47086e-19	8.97383e-18	7.14726e-18	4.18589	13.8578	1.14073e-43	5.66898e-42	4.61753e-42	1.42652	3.72506	0.000195266	0.0053714	0.0034812	6934	6	7621	8605	9297	29024	36797	30696	43877	43934	45538	13.1042	13.2393	13.4914	14.8014	14.8758	14.7243	15.2772	15.3812	15.31
ENSMUSG00000034522	380912	55893	Zfp395	zinc finger protein 395	protein_coding	GO:0005634 (nucleus); GO:0005654 (nucleoplasm); GO:0005829 (cytosol); GO:0005737 (cytoplasm); GO:0000978 (RNA polymerase II cis-regulatory region sequence-specific DNA binding); GO:0003677 (DNA binding); GO:0006357 (regulation of transcription by RNA polymerase II); GO:0000987 (cis-regulatory region sequence-specific DNA binding); GO:0003676 (nucleic acid binding)	5.15542e-43	3.10725e-41	2.35473e-41	-2.98459	-7.26462	3.74095e-13	5.4874e-12	4.37047e-12	-6.73048	-16.375	2.8838e-60	2.61035e-58	2.1262e-58	-2.28855	-5.75659	8.58295e-09	1.07664e-06	6.97769e-07	1810	1	3416	3827	2647	1238	1270	1777	673	576	571	11.9491	12.0727	11.6828	10.2641	10.0356	10.6245	9.27887	9.159	9.02656
ENSMUSG00000035285	269854	57106	Nat14	N-acetyltransferase 14	protein_coding	GO:0016020 (membrane); GO:0016021 (integral component of membrane); GO:0008080 (N-acetyltransferase activity); GO:0016740 (transferase activity); GO:0003674 (molecular_function); GO:0008150 (biological_process); GO:0005575 (cellular_component); GO:0003677 (DNA binding); GO:0016746 (transferase activity, transferring acyl groups)	6.37179e-43	3.83304e-41	2.90476e-41	-5.48792	-9.72847	2.28007e-22	7.73015e-21	6.15671e-21	-6.61657	-12.1105	9.29196e-34	2.88373e-32	2.34888e-32	-1.22494	-0.874579	0.381803	0.894533	0.699384	282	1	375	500	420	87	129	93	85	85	73	8.79759	9.16359	9.05526	6.6078	6.87535	6.55361	6.47316	6.56239	6.26633
ENSMUSG00000034329	237911	83990	Brip1	BRCA1 interacting protein C-terminal helicase 1	protein_coding	GO:0003677 (DNA binding); GO:0005524 (ATP binding); GO:0016818 (hydrolase activity, acting on acid anhydrides, in phosphorus-containing anhydrides); GO:0003678 (DNA helicase activity); GO:0003676 (nucleic acid binding); GO:0006139 (nucleobase-containing compound metabolic process); GO:0004386 (helicase activity); GO:0046872 (metal ion binding); GO:0016787 (hydrolase activity); GO:0005634 (nucleus…	6.39691e-43	3.84083e-41	2.91066e-41	8.40562	10.8391	2.24548e-27	1.07859e-25	8.5905e-26	9.3991	12.8198	1.27061e-37	4.74747e-36	3.86694e-36	1.10143	0.821391	0.411424	0.906033	0.721868	8465	6	69	93	43	718	746	754	779	751	851	6.51679	6.8632	6.02213	9.48859	9.27984	9.40281	9.48601	9.53452	9.59104
ENSMUSG00000022146	18414	9180	Osmr	oncostatin M receptor	protein_coding	GO:0005515 (protein binding); GO:0016020 (membrane); GO:0004896 (cytokine receptor activity); GO:0004924 (oncostatin-M receptor activity); GO:0019838 (growth factor binding); GO:0008284 (positive regulation of cell population proliferation); GO:0034097 (response to cytokine); GO:0038165 (oncostatin-M-mediated signaling pathway); GO:0005900 (oncostatin-M receptor complex); GO:0016324 (apical plasm…	6.60067e-43	3.95563e-41	2.99766e-41	-3.38353	-8.80172	1.34731e-18	3.29979e-17	2.62813e-17	-5.51507	-12.6156	1.73191e-36	6.05453e-35	4.93157e-35	-1.65691	-4.28144	1.85689e-05	0.000760515	0.000492889	1702	1	17932	16161	11151	5128	6869	5390	3936	2855	3390	14.3376	14.1477	13.7534	12.3035	12.457	12.2177	11.803	11.4434	11.5677
ENSMUSG00000015474	54397	9374	Ppt2	palmitoyl-protein thioesterase 2	protein_coding	GO:0098599 (palmitoyl hydrolase activity); GO:0016790 (thiolester hydrolase activity); GO:0008474 (palmitoyl-(protein) hydrolase activity); GO:0016787 (hydrolase activity); GO:0043231 (intracellular membrane-bounded organelle); GO:0005764 (lysosome); GO:0098734 (macromolecule depalmitoylation)	9.17558e-43	5.48829e-41	4.15913e-41	-13.8579	-11.6876	1.47562e-31	9.05782e-30	7.21415e-30	-12.5589	-10.9415	7.29558e-28	1.70814e-26	1.39133e-26	1.08592	0.50225	0.615492	0.948363	0.848548	3556	3	3902	2654	6472	358	417	471	530	432	348	12.1404	11.5464	12.9695	8.50902	8.46289	8.73954	8.9419	8.7542	8.33359
ENSMUSG00000048574			Ccnb1-ps	cyclin B1, pseudogene	processed_pseudogene		9.51974e-43	5.68335e-41	4.30696e-41	55.2225	13.6071	3.6332e-42	4.28675e-40	3.4142e-40	51.2224	13.6938	1.10588e-42	5.28008e-41	4.30076e-41	-1.09588	-0.489733	0.624323	0.948363	0.852706	8122	6	3	15	14	500	936	902	500	663	884	3.68449	4.79867	4.82501	8.97721	9.60138	9.65707	8.85998	9.35788	9.64507
ENSMUSG00000001827	14275	2348	Folr1	folate receptor 1 (adult)	protein_coding	GO:0005542 (folic acid binding); GO:0061714 (folic acid receptor activity); GO:1904447 (folate import across plasma membrane); GO:0016020 (membrane); GO:0005886 (plasma membrane); GO:0031362 (anchored component of external side of plasma membrane); GO:0005634 (nucleus); GO:0031410 (cytoplasmic vesicle); GO:0005576 (extracellular region); GO:0016324 (apical plasma membrane); GO:0005768 (endosome);…	1.17772e-42	7.01777e-41	5.31821e-41	-10.6611	-13.7188	7.83613e-43	9.66771e-41	7.6999e-41	-9.41961	-10.8603	1.78209e-27	4.03277e-26	3.2848e-26	1.11296	0.430155	0.667083	0.948363	0.871765	225	1	1168	1078	700	122	119	115	79	144	163	10.4094	10.2553	9.77886	7.04496	6.77101	6.82524	6.38171	7.24752	7.29913
ENSMUSG00000025279	13421	1776	Dnase1l3	deoxyribonuclease 1-like 3	protein_coding	GO:0004536 (deoxyribonuclease activity); GO:0006308 (DNA catabolic process); GO:0016787 (hydrolase activity); GO:0005634 (nucleus); GO:0003677 (DNA binding); GO:0005576 (extracellular region); GO:0005783 (endoplasmic reticulum); GO:0004518 (nuclease activity); GO:0004519 (endonuclease activity); GO:0006915 (apoptotic process); GO:0006309 (apoptotic DNA fragmentation); GO:0000737 (DNA catabolic pr…	1.20188e-42	7.14822e-41	5.41706e-41	22.2234	8.70566	3.15743e-18	7.51804e-17	5.98778e-17	48.9092	12.3997	2.62411e-35	8.72237e-34	7.1046e-34	2.16512	4.05286	5.05954e-05	0.00177202	0.00114844	7085	6	5	5	7	165	147	178	293	420	317	3.97309	3.95582	4.24956	7.44631	7.04595	7.4012	8.11538	8.71473	8.20428
ENSMUSG00000032609	78267	200942	Klhdc8b	kelch domain containing 8B	protein_coding	GO:0005515 (protein binding); GO:0005829 (cytosol); GO:0045171 (intercellular bridge); GO:0005737 (cytoplasm); GO:0007049 (cell cycle); GO:0051301 (cell division); GO:0030496 (midbody); GO:1902410 (mitotic cytokinetic process); GO:0140014 (mitotic nuclear division); GO:0098813 (nuclear chromosome segregation); GO:0110070 (cellularization cleavage furrow)	1.33667e-42	7.93493e-41	6.01325e-41	-9.32398	-10.0066	1.42518e-23	5.29687e-22	4.21872e-22	-15.679	-20.6192	1.84707e-94	4.3213e-92	3.51981e-92	-1.70857	-2.08653	0.0369306	0.280015	0.187598	1344	1	1754	1821	1971	349	154	254	180	130	132	10.9917	11.0057	11.2593	8.47353	7.10719	7.88319	7.45122	7.11204	7.02008
ENSMUSG00000071711	246221	4357	Mpst	mercaptopyruvate sulfurtransferase	protein_coding	GO:0004792 (thiosulfate sulfurtransferase activity); GO:0016740 (transferase activity); GO:0005829 (cytosol); GO:0005737 (cytoplasm); GO:0030054 (cell junction); GO:0045202 (synapse); GO:0042802 (identical protein binding); GO:0005739 (mitochondrion); GO:0001822 (kidney development); GO:0043005 (neuron projection); GO:0005743 (mitochondrial inner membrane); GO:0001889 (liver development); GO:0019…	1.34402e-42	7.96355e-41	6.03494e-41	-3.22587	-9.48238	2.48541e-21	7.74619e-20	6.1695e-20	-4.2189	-13.6689	1.55742e-42	7.37808e-41	6.00964e-41	-1.33005	-2.04576	0.0407803	0.297916	0.199846	1308	1	2445	2584	2354	1023	1090	858	825	595	765	11.4684	11.508	11.5143	9.99197	9.8179	9.58605	9.5674	9.20483	9.43991
ENSMUSG00000030606	67666	145864	Hapln3	hyaluronan and proteoglycan link protein 3	protein_coding	GO:0007155 (cell adhesion); GO:0005540 (hyaluronic acid binding); GO:0005576 (extracellular region); GO:0031012 (extracellular matrix); GO:0001501 (skeletal system development); GO:0007417 (central nervous system development)	1.5107e-42	8.93441e-41	6.77068e-41	-16.0446	-10.3605	3.75144e-25	1.56221e-23	1.24423e-23	-32.796	-12.3407	5.46874e-35	1.78653e-33	1.45518e-33	-2.07541	-2.82074	0.0047913	0.0669665	0.0437476	1602	1	1435	1884	494	91	105	108	47	35	61	10.704	11.0545	9.2844	6.66506	6.61085	6.74427	5.75987	5.50841	6.04861
ENSMUSG00000027433	24128	22803	Xrn2	5'-3' exoribonuclease 2	protein_coding	GO:0005634 (nucleus); GO:0003676 (nucleic acid binding); GO:0006139 (nucleobase-containing compound metabolic process); GO:0004527 (exonuclease activity); GO:0004534 (5'-3' exoribonuclease activity); GO:0046872 (metal ion binding); GO:0016787 (hydrolase activity); GO:0003677 (DNA binding); GO:0005654 (nucleoplasm); GO:0005515 (protein binding); GO:0006281 (DNA repair); GO:0004518 (nuclease activi…	1.78227e-42	1.05207e-40	7.9728e-41	2.80841	10.0488	9.30152e-24	3.49195e-22	2.78118e-22	3.17949	13.5086	1.39173e-41	6.24308e-40	5.08515e-40	1.11361	1.07395	0.282846	0.815305	0.609125	7030	6	3842	4145	3939	12509	16932	14414	14841	15467	16911	12.1181	12.1875	12.2545	13.5879	13.7567	13.6345	13.7142	13.8758	13.8816
ENSMUSG00000038290	103677	23293	Smg6	Smg-6 homolog, nonsense mediated mRNA decay factor (C. elegans)	protein_coding	GO:0005515 (protein binding); GO:0046872 (metal ion binding); GO:0016787 (hydrolase activity); GO:0003677 (DNA binding); GO:0005634 (nucleus); GO:0005829 (cytosol); GO:0005737 (cytoplasm); GO:0090305 (nucleic acid phosphodiester bond hydrolysis); GO:0005694 (chromosome); GO:0004518 (nuclease activity); GO:0005730 (nucleolus); GO:0000184 (nuclear-transcribed mRNA catabolic process, nonsense-mediat…	1.91448e-42	1.128e-40	8.54823e-41	-2.81691	-9.94472	2.6592e-23	9.68945e-22	7.71721e-22	-2.78723	-10.8037	3.30609e-27	7.35025e-26	5.98697e-26	-1.00536	-0.049508	0.960514	0.995944	0.987455	3548	3	5082	4988	5049	2138	2406	2452	2535	1997	2240	12.5207	12.4539	12.6119	11.0463	10.9494	11.0859	11.171	10.9305	10.973
ENSMUSG00000055809	436022	352909	Dnaaf3	dynein, axonemal assembly factor 3	protein_coding	GO:0070286 (axonemal dynein complex assembly); GO:0003674 (molecular_function); GO:0005575 (cellular_component); GO:0005737 (cytoplasm); GO:0007507 (heart development); GO:0030030 (cell projection organization); GO:0007368 (determination of left/right symmetry); GO:0044458 (motile cilium assembly)	2.49765e-42	1.46886e-40	1.11313e-40	-3.56207	-8.54652	1.26857e-17	2.89252e-16	2.30376e-16	-6.45234	-13.831	1.65783e-43	8.1986e-42	6.67797e-42	-1.8394	-3.85279	0.00011678	0.00349756	0.00226676	1547	1	1350	1635	1683	521	518	667	355	280	268	10.6166	10.8513	11.0326	9.03516	8.76605	9.22933	8.38124	8.15047	7.97281
ENSMUSG00000003575	382056	23373	Crtc1	CREB regulated transcription coactivator 1	protein_coding	GO:0005634 (nucleus); GO:0005737 (cytoplasm); GO:0051289 (protein homotetramerization); GO:0008140 (cAMP response element binding protein binding); GO:0032793 (positive regulation of CREB transcription factor activity); GO:0005654 (nucleoplasm); GO:0016604 (nuclear body); GO:0005829 (cytosol); GO:0005886 (plasma membrane); GO:0045944 (positive regulation of transcription by RNA polymerase II); GO…	2.55015e-42	1.49694e-40	1.13441e-40	-4.92786	-10.0148	1.31216e-23	4.88901e-22	3.89388e-22	-5.45101	-15.5406	1.84231e-54	1.39731e-52	1.13814e-52	-1.12272	-0.668408	0.503873	0.942131	0.788266	3352	3	1647	1625	1363	337	353	531	395	297	367	10.9014	10.8425	10.7304	8.42481	8.23148	8.90787	8.52993	8.23198	8.40747
ENSMUSG00000064043	224829	55809	Trerf1	transcriptional regulating factor 1	processed_transcript		2.80184e-42	1.64163e-40	1.24406e-40	-15.3314	-9.88807	4.68996e-23	1.66802e-21	1.3285e-21	-38.118	-17.8894	1.42703e-71	1.78608e-69	1.45481e-69	-2.53307	-2.31412	0.020661	0.191592	0.127079	999	1	603	750	893	84	28	75	28	18	28	9.46779	9.73823	10.1258	6.5633	5.0925	6.28517	5.19613	4.83335	5.1814
ENSMUSG00000024589	83814	23327	Nedd4l	neural precursor cell expressed, developmentally down-regulated gene 4-like	protein_coding	GO:0005515 (protein binding); GO:0006511 (ubiquitin-dependent protein catabolic process); GO:0004842 (ubiquitin-protein transferase activity); GO:0061630 (ubiquitin protein ligase activity); GO:0016740 (transferase activity); GO:0015459 (potassium channel regulator activity); GO:0017080 (sodium channel regulator activity); GO:0019870 (potassium channel inhibitor activity); GO:0019871 (sodium chan…	2.85377e-42	1.66895e-40	1.26477e-40	-2.66365	-9.66355	4.30689e-22	1.42761e-20	1.13703e-20	-2.76747	-11.0266	2.84381e-28	6.79432e-27	5.53415e-27	-1.05554	-0.52505	0.599548	0.948363	0.842147	3342	3	11947	11763	9927	4904	5709	5808	5599	4399	5133	13.7521	13.6898	13.5859	12.2392	12.1908	12.3252	12.31	12.0648	12.1643
ENSMUSG00000026970	56878	5937	Rbms1	RNA binding motif, single stranded interacting protein 1	protein_coding	GO:0003723 (RNA binding); GO:0003676 (nucleic acid binding); GO:1990904 (ribonucleoprotein complex); GO:0003677 (DNA binding); GO:0005634 (nucleus); GO:0005829 (cytosol); GO:0006260 (DNA replication)	2.8973e-42	1.69127e-40	1.28168e-40	3.50711	10.3993	2.49652e-25	1.05095e-23	8.37033e-24	4.27104	17.3576	1.72787e-67	1.96822e-65	1.60317e-65	1.19919	1.58855	0.112162	0.533749	0.371705	7433	6	3754	3853	3711	14052	17368	20445	20441	20262	19418	12.0848	12.0824	12.1687	13.7556	13.7934	14.1383	14.1757	14.2651	14.0809
ENSMUSG00000041431	268697	891	Ccnb1	cyclin B1	protein_coding	GO:0005634 (nucleus); GO:0005623 (cell); GO:0005829 (cytosol); GO:0005515 (protein binding); GO:0005737 (cytoplasm); GO:0005856 (cytoskeleton); GO:0016538 (cyclin-dependent protein serine/threonine kinase regulator activity); GO:0016020 (membrane); GO:0010629 (negative regulation of gene expression); GO:0001933 (negative regulation of protein phosphorylation); GO:0001701 (in utero embryonic devel…	3.07997e-42	1.79458e-40	1.35997e-40	56.8568	14.5144	9.82797e-48	1.57954e-45	1.25803e-45	58.2195	15.0947	1.75504e-51	1.18881e-49	9.68319e-50	1.00783	0.049961	0.960153	0.995825	0.987444	8431	6	14	58	20	1518	2810	2498	1789	2182	2624	4.76098	6.26623	5.17223	10.5556	11.172	11.1125	10.6714	11.0575	11.1999
ENSMUSG00000027605	60525	55902	Acss2	acyl-CoA synthetase short-chain family member 2	protein_coding	GO:0003824 (catalytic activity); GO:0005654 (nucleoplasm); GO:0005829 (cytosol); GO:0005737 (cytoplasm); GO:0043231 (intracellular membrane-bounded organelle); GO:0000166 (nucleotide binding); GO:0005524 (ATP binding); GO:0016874 (ligase activity); GO:0008610 (lipid biosynthetic process); GO:0003987 (acetate-CoA ligase activity); GO:0050218 (propionate-CoA ligase activity); GO:0006085 (acetyl-CoA…	3.2611e-42	1.89661e-40	1.43729e-40	-5.85862	-10.8941	1.22956e-27	5.98337e-26	4.76549e-26	-5.52088	-10.8485	2.02616e-27	4.56471e-26	3.71808e-26	1.0446	0.260304	0.794629	0.949913	0.927801	115	1	1440	975	968	239	244	266	248	283	228	10.709	10.1119	10.2409	7.94977	7.72435	7.94646	7.88617	8.1652	7.7517
ENSMUSG00000023886	64074	64094	Smoc2	SPARC related modular calcium binding 2	protein_coding	GO:0005515 (protein binding); GO:0005509 (calcium ion binding); GO:0062023 (collagen-containing extracellular matrix); GO:0046872 (metal ion binding); GO:0005615 (extracellular space); GO:0071944 (cell periphery); GO:0008201 (heparin binding); GO:0005576 (extracellular region); GO:0031012 (extracellular matrix); GO:0010811 (positive regulation of cell-substrate adhesion); GO:0030198 (extracellula…	3.31356e-42	1.92357e-40	1.45772e-40	-36.3274	-13.0811	4.22378e-39	4.11756e-37	3.27946e-37	-39.7412	-11.5324	9.06069e-31	2.46707e-29	2.00949e-29	-1.11229	-0.143139	0.886181	0.969659	0.963919	1168	1	264	271	325	11	13	7	1	12	14	8.30773	8.30563	8.69495	4.41958	4.40483	4.01579	3.17739	4.47959	4.53655
ENSMUSG00000022340	319613	55638	Sybu	syntabulin (syntaxin-interacting)	protein_coding	GO:0019894 (kinesin binding); GO:0017075 (syntaxin-1 binding); GO:0016020 (membrane); GO:0016021 (integral component of membrane); GO:0000139 (Golgi membrane); GO:0005794 (Golgi apparatus); GO:0043231 (intracellular membrane-bounded organelle); GO:0031982 (vesicle); GO:0008017 (microtubule binding); GO:0005874 (microtubule); GO:1904115 (axon cytoplasm); GO:0060074 (synapse maturation); GO:1990048…	3.52818e-42	2.0444e-40	1.54929e-40	6.20936	11.2022	3.97735e-29	2.10799e-27	1.67892e-27	9.03681	13.9652	2.54031e-44	1.30069e-42	1.05945e-42	1.43167	2.43162	0.0150316	0.154596	0.102263	7038	6	78	92	85	548	818	712	813	1111	931	6.67238	6.84919	6.87308	9.10639	9.41026	9.32166	9.54661	10.0917	9.71868
ENSMUSG00000026821	19730	5900	Ralgds	ral guanine nucleotide dissociation stimulator	protein_coding	GO:0005085 (guanyl-nucleotide exchange factor activity); GO:0007264 (small GTPase mediated signal transduction); GO:0007165 (signal transduction); GO:0005634 (nucleus); GO:0050790 (regulation of catalytic activity); GO:0005829 (cytosol); GO:0005515 (protein binding); GO:0005737 (cytoplasm); GO:0005903 (brush border); GO:0030695 (GTPase regulator activity)	4.03609e-42	2.33442e-40	1.76907e-40	-4.60448	-9.81568	9.63906e-23	3.35203e-21	2.66974e-21	-5.71619	-12.3885	3.01688e-35	9.9734e-34	8.12359e-34	-1.26073	-1.86582	0.0620668	0.382511	0.259905	3163	3	32383	31001	19285	7961	6999	8070	6827	5185	5898	15.1899	15.0871	14.5432	12.9368	12.484	12.7988	12.5954	12.3013	12.3642
ENSMUSG00000024521	58801		Pmaip1	phorbol-12-myristate-13-acetate-induced protein 1	protein_coding	GO:0006915 (apoptotic process); GO:0006919 (activation of cysteine-type endopeptidase activity involved in apoptotic process); GO:0006974 (cellular response to DNA damage stimulus); GO:0001836 (release of cytochrome c from mitochondria); GO:0005739 (mitochondrion); GO:0042981 (regulation of apoptotic process); GO:0043065 (positive regulation of apoptotic process); GO:0005515 (protein binding); GO…	4.55147e-42	2.62768e-40	1.99131e-40	14.2287	13.5563	7.27327e-42	8.38203e-40	6.67591e-40	35.7907	18.4431	5.92223e-76	8.41676e-74	6.85567e-74	2.47279	4.27709	1.89355e-05	0.000772363	0.000500567	5007	4	270	388	327	7950	5302	4648	9087	14880	19922	8.33893	8.80656	8.70354	12.9348	12.0844	12.0046	13.0073	13.82	14.1179
ENSMUSG00000031805	16453	3718	Jak3	Janus kinase 3	protein_coding	GO:0005524 (ATP binding); GO:0016020 (membrane); GO:0006468 (protein phosphorylation); GO:0005856 (cytoskeleton); GO:0035556 (intracellular signal transduction); GO:0004672 (protein kinase activity); GO:0004713 (protein tyrosine kinase activity); GO:0004715 (non-membrane spanning protein tyrosine kinase activity); GO:0016740 (transferase activity); GO:0000166 (nucleotide binding); GO:0016301 (kin…	4.71037e-42	2.71445e-40	2.05706e-40	-10.5826	-11.1786	5.19185e-29	2.72737e-27	2.17223e-27	-16.7712	-15.3081	6.75294e-53	4.89009e-51	3.98311e-51	-1.6091	-1.91397	0.0556237	0.358392	0.242869	3475	3	3086	3276	2046	423	218	365	292	145	186	11.803	11.8491	11.3129	8.74229	7.57152	8.38359	8.11066	7.25673	7.47598
ENSMUSG00000056091	20454	8869	St3gal5	ST3 beta-galactoside alpha-2,3-sialyltransferase 5	protein_coding	GO:0006486 (protein glycosylation); GO:0008373 (sialyltransferase activity); GO:0016020 (membrane); GO:0016021 (integral component of membrane); GO:0016740 (transferase activity); GO:0016757 (transferase activity, transferring glycosyl groups); GO:0000139 (Golgi membrane); GO:0005794 (Golgi apparatus); GO:0097503 (sialylation); GO:0047291 (lactosylceramide alpha-2,3-sialyltransferase activity)	4.74884e-42	2.73162e-40	2.07008e-40	10.4644	13.4598	2.69769e-41	2.9818e-39	2.37487e-39	4.8091	9.69601	3.13516e-22	5.27978e-21	4.30052e-21	-2.21368	-6.35056	2.14536e-10	3.87457e-08	2.51111e-08	7932	6	258	251	384	3229	5210	3965	1640	1792	1958	8.27585	8.19942	8.92908	11.6383	12.0592	11.7761	10.547	10.7752	10.7801
[truncated: 54,902 more rows]
