# Supplementary material for: Inactivation of LATS1/2 drives luminal-basal plasticity to initiate basal-like mammary carcinomas
Source: Nat Commun. 2022 Nov 28;13:7198. doi: 10.1038/s41467-022-34864-8 (PMC9705439; doi:10.1038/s41467-022-34864-8)
Supplement: Supplementary file 5 — Supplementary Data 2 [file 41467_2022_34864_MOESM5_ESM.xlsx]

## Sheet: Compiled GSEA results
Supplementary Data 2. GSEA pathway enrichment analysis of L1/2-KO gene signature
			LATS vs control			LS9 vs control			LS9 vs LATS
Group	Gene Set Name	Size	NES	p	FDR q	NES	p	FDR q	NES	p	FDR q
microRNA motif	AAACCAC_MIR140	104	-1.02914	0.367113	0.613829	-1.02658	0.394265	0.616878	-1.55936	0.00868056	0.108826
microRNA motif	AAAGACA_MIR511	185	-0.969323	0.55597	0.706027	-0.996802	0.444637	0.660578	-1.68504	0	0.0698252
microRNA motif	AAAGGAT_MIR501	121	-0.998538	0.429389	0.661685	-1.02552	0.39823	0.618287	-1.24738	0.0904523	0.314312
microRNA motif	AAAGGGA_MIR204_MIR211	217	-1.05285	0.332	0.580397	-1.05221	0.328494	0.577907	-0.926487	0.651828	0.762126
TF motif	AAANWWTGC_UNKNOWN	172	-1.13364	0.168033	0.46516	-1.31777	0.0289116	0.265599	-1.31725	0.0400668	0.249713
TF motif	AAAYRNCTG_UNKNOWN	330	1.15132	0.12095	0.426327	1.09033	0.190476	0.529376	-1.56511	0	0.107764
TF motif	AAAYWAACM_HFH4_01	227	-1.06927	0.255319	0.556854	-1.14232	0.16436	0.449375	-1.35331	0.0128205	0.221749
microRNA motif	AACATTC_MIR4093P	141	1.00322	0.444215	0.64191	-0.935523	0.618785	0.754617	-1.78179	0	0.0498486
microRNA motif	AACTGAC_MIR223	94	1.06997	0.289641	0.538473	0.745156	0.95843	0.96112	-1.41335	0.0243506	0.182191
microRNA motif	AACTGGA_MIR145	223	1.16833	0.116935	0.40774	0.939907	0.63017	0.762027	-1.50865	0.00153139	0.128652
TF motif	AACWWCAANK_UNKNOWN	137	-1.04602	0.332707	0.588429	-0.894589	0.716753	0.816462	1.05085	0.343324	0.631664
TF motif	AACYNNNNTTCCS_UNKNOWN	96	-1.09073	0.262357	0.526215	-1.04713	0.332149	0.584257	1.15976	0.183206	0.480914
microRNA motif	AAGCAAT_MIR137	202	-1.12551	0.199627	0.477825	-1.21528	0.0735043	0.365557	-1.76335	0	0.0520995
microRNA motif	AAGCACA_MIR218	371	-1.19761	0.0383142	0.383644	-1.41365	0	0.200302	-1.59265	0	0.0962291
microRNA motif	AAGCACT_MIR520F	228	-0.918757	0.69685	0.791781	-0.971479	0.530756	0.697349	-1.433	0	0.170353
microRNA motif	AAGCCAT_MIR135A_MIR135B	311	-1.30544	0.0140562	0.274461	-1.34025	0.0096	0.248985	-1.78915	0	0.0499108
microRNA motif	AAGGGAT_MIR188	74	1.07429	0.328846	0.532799	0.81492	0.864989	0.917583	-1.38408	0.0356537	0.200837
microRNA motif	AAGTCCA_MIR422B_MIR422A	68	-1.0674	0.327416	0.559582	-1.20612	0.150977	0.377474	-1.00681	0.445205	0.640466
TF motif	AAGWWRNYGGC_UNKNOWN	109	-0.98718	0.462598	0.678511	-1.122	0.212389	0.47878	-1.11243	0.243386	0.479865
microRNA motif	AATGGAG_MIR136	77	-1.23462	0.108055	0.342435	-1.4003	0.0255009	0.208257	-0.97528	0.485816	0.689172
microRNA motif	AATGTGA_MIR23A_MIR23B	394	1.27041	0.012605	0.295912	1.06534	0.240838	0.565763	-1.46769	0.00310078	0.150149
microRNA motif	ACAACCT_MIR453	40	-1.29361	0.116788	0.284859	-1.20443	0.191882	0.380004	-0.771515	0.851916	0.952357
microRNA motif	ACAACTT_MIR382	69	-1.02124	0.392	0.628172	-1.17031	0.198885	0.418134	-1.57802	0.00350263	0.102311
microRNA motif	ACACTAC_MIR1423P	122	-1.19964	0.105675	0.380859	-1.12591	0.20885	0.472322	-1.25219	0.0828221	0.309313
microRNA motif	ACACTCC_MIR122A	71	1.12966	0.22428	0.454496	1.10646	0.271663	0.507041	1.07152	0.326877	0.602633
microRNA motif	ACACTGG_MIR199A_MIR199B	147	-1.04162	0.357564	0.596549	-0.970612	0.557762	0.69887	-1.03953	0.379195	0.586239
microRNA motif	ACAGGGT_MIR10A_MIR10B	110	-0.929511	0.607362	0.772766	-1.18796	0.147163	0.398957	-1.60967	0.00337268	0.0907162
microRNA motif	ACATATC_MIR190	58	1.3271	0.061674	0.241443	1.08548	0.290179	0.536419	-1.37658	0.0409982	0.205299
microRNA motif	ACATTCC_MIR1_MIR206	288	-1.06997	0.261569	0.556554	-1.25696	0.0394089	0.324335	-1.39543	0.00147929	0.193946
TF motif	ACAWNRNSRCGG_UNKNOWN	60	-0.936211	0.593692	0.762947	-1.25597	0.116906	0.3247	-1.51932	0.0123239	0.122449
TF motif	ACAWYAAAG_UNKNOWN	87	1.09226	0.278656	0.504752	-0.723758	0.967213	0.965399	-1.62042	0.00666667	0.0885727
microRNA motif	ACCAAAG_MIR9	474	-1.01985	0.394531	0.630251	-1.12257	0.106969	0.478095	-1.34938	0.004329	0.225048
microRNA motif	ACCAATC_MIR509	44	-1.2596	0.120148	0.317558	-1.16361	0.202873	0.425327	-1.08439	0.325301	0.518239
microRNA motif	ACCATTT_MIR522	147	0.885471	0.773469	0.823719	-0.925605	0.652101	0.771288	-1.69673	0	0.0676779
TF motif	ACCTGTTG_UNKNOWN	145	1.12654	0.211663	0.458718	-0.996727	0.44964	0.660625	-1.48797	0.00631912	0.137899
microRNA motif	ACTACCT_MIR196A_MIR196B	134	0.988124	0.485477	0.661724	-0.83578	0.842105	0.887943	-1.5459	0.00164204	0.112685
TF motif	ACTAYRNNNCCCR_UNKNOWN	442	-0.891639	0.871377	0.830443	0.926196	0.778895	0.783407	1.29895	0.00634921	0.328386
microRNA motif	ACTGAAA_MIR30A3P_MIR30E3P	185	1.37721	0.00395257	0.193688	1.20641	0.0767494	0.374712	-1.3248	0.022082	0.242595
microRNA motif	ACTGCAG_MIR173P	100	0.968559	0.52449	0.69557	0.993843	0.474946	0.677411	-1.06906	0.329372	0.540767
microRNA motif	ACTGCCT_MIR34B	205	-1.30402	0.0294118	0.275207	-1.42048	0.00690846	0.196858	-1.44175	0.00309119	0.165627
microRNA motif	ACTGTAG_MIR139	117	1.23414	0.0838323	0.329671	1.09109	0.258661	0.527874	-1.04713	0.332759	0.575003
microRNA motif	ACTGTGA_MIR27A_MIR27B	439	-1.23045	0.0315985	0.346162	-1.25113	0.0301508	0.32914	-1.44166	0	0.165608
microRNA motif	ACTTTAT_MIR1425P	271	1.02293	0.384289	0.607492	-0.96213	0.553044	0.711525	-1.41508	0.00303951	0.181179
TF motif	ACTWSNACTNY_UNKNOWN	100	-1.02669	0.398734	0.617676	-0.823764	0.8537	0.900071	1.05388	0.334129	0.626767
TF motif	ADNP_TARGET_GENES	73	-1.08573	0.296078	0.531778	-1.12634	0.238011	0.472001	-1.0176	0.416667	0.622962
TF motif	AFP1_Q6	232	0.971021	0.542735	0.691298	-0.874083	0.822934	0.843272	-1.0232	0.390323	0.613465
microRNA motif	AGCACTT_MIR93_MIR302A_MIR302B_MIR302C_MIR302D_MIR372_MIR373_MIR520E_MIR520A_MIR526B_MIR520B_MIR520C_MIR520D	326	-1.31562	0.0132827	0.26592	-1.31912	0.00848896	0.265329	-1.38981	0.0075643	0.19722
microRNA motif	AGCATTA_MIR155	125	0.950601	0.567194	0.72554	-0.827855	0.866419	0.895796	-1.30608	0.0566038	0.258208
microRNA motif	AGCGCTT_MIR518F_MIR518E_MIR518A	17	-1.20873	0.215569	0.370191	-1.30674	0.142336	0.274837	-1.82128	0.00365631	0.0415261
microRNA motif	AGCTCCT_MIR28	86	-1.18495	0.136784	0.398701	-1.17718	0.166362	0.411602	0.920673	0.626478	0.838166
TF motif	AGCYRWTTC_UNKNOWN	107	-0.944897	0.588115	0.746329	-1.01553	0.428843	0.635016	-1.11855	0.228099	0.46989
microRNA motif	AGGAAGC_MIR5163P	114	-1.37252	0.0280899	0.219569	-1.27141	0.0851064	0.309679	-1.22599	0.108434	0.335896
microRNA motif	AGGAGTG_MIR483	61	0.843905	0.770021	0.879579	-0.942733	0.582231	0.742664	-1.24541	0.131206	0.316304
microRNA motif	AGGCACT_MIR5153P	86	-1.15083	0.189139	0.44517	-1.19644	0.144712	0.388318	-1.15685	0.201667	0.417409
microRNA motif	AGGGCAG_MIR18A	132	-1.25865	0.0721443	0.317815	-1.54922	0.00174216	0.128826	-1.4064	0.0193548	0.185711
microRNA motif	AGGGCCA_MIR328	74	-1.32853	0.0582524	0.255555	-1.25647	0.0987868	0.324498	-1.22511	0.144279	0.336877
microRNA motif	AGGTGCA_MIR500	90	-0.95994	0.556225	0.721423	-1.04502	0.373406	0.586996	-1.35548	0.0474576	0.22053
microRNA motif	AGTCAGC_MIR345	57	-1.40797	0.037037	0.193971	-1.39356	0.0392523	0.212561	-0.997179	0.434028	0.655
microRNA motif	AGTCTAG_MIR151	23	1.43502	0.0568421	0.153481	1.57667	0.0170576	0.0678927	1.12444	0.293722	0.52478
microRNA motif	AGTCTTA_MIR499	70	1.10929	0.25	0.483378	-1.09976	0.297597	0.510081	-2.10204	0	0.00217386
microRNA motif	AGTTCTC_MIR146A_MIR146B	54	0.954036	0.532922	0.719421	-0.714127	0.930657	0.971118	-1.28912	0.10302	0.273574
TF motif	AHR_01	65	-0.939941	0.580897	0.756115	0.802192	0.824295	0.92744	0.820575	0.812065	0.949055
TF motif	AHR_Q5	196	-1.05387	0.305556	0.578557	-0.967955	0.571186	0.702514	-0.756307	0.980769	0.959044
TF motif	AHRARNT_01	130	-1.03223	0.357282	0.609218	-0.896757	0.732865	0.814408	-0.94735	0.591597	0.732209
TF motif	ALKBH3_TARGET_GENES	346	1.62613	0	0.06146	1.76513	0	0.0187603	1.29031	0.00952381	0.335703
TF motif	ALPHACP1_01	234	1.12454	0.164882	0.461218	1.05321	0.291954	0.581966	-1.06235	0.278049	0.550273
TF motif	ALX4_TARGET_GENES	20	1.14358	0.283582	0.436461	1.31055	0.115721	0.252239	1.309	0.125551	0.31834
TF motif	AMEF2_Q6	233	-1.00781	0.447124	0.647583	-1.18622	0.0866551	0.400083	-1.29056	0.0501567	0.272001
TF motif	AML_Q6	245	-1.61279	0	0.0899806	-1.49199	0.00327869	0.154217	1.01901	0.396739	0.683356
TF motif	AML1_01	247	-0.90126	0.772102	0.818593	-1.04481	0.324373	0.58727	-1.04779	0.346582	0.573811
TF motif	AML1_Q6	247	-0.905598	0.770555	0.811331	-1.04102	0.32715	0.591674	-1.03576	0.364885	0.592082
TF motif	AP1_01	240	-1.27473	0.0192308	0.303299	-1.12951	0.169014	0.467504	1.47558	0.0027027	0.179061
TF motif	AP1_C	252	-1.27745	0.0251938	0.300226	-1.16653	0.110553	0.421649	1.14319	0.131579	0.501556
TF motif	AP1_Q2	242	-1.06066	0.309339	0.568258	-0.967734	0.542169	0.702664	1.1198	0.17033	0.530125
TF motif	AP1_Q2_01	255	-1.42097	0	0.187179	-1.23928	0.0437828	0.342268	1.14498	0.113372	0.501019
TF motif	AP1_Q4	248	-1.00342	0.44334	0.65286	-0.860526	0.865478	0.860751	1.15131	0.109551	0.492183
TF motif	AP1_Q4_01	246	-1.5449	0	0.118144	-1.24271	0.0461538	0.338497	1.26453	0.034384	0.366152
TF motif	AP1_Q6	236	-0.943143	0.643443	0.748981	-0.850377	0.874113	0.873681	1.34821	0.0113636	0.280204
TF motif	AP1_Q6_01	243	-0.898539	0.784499	0.821635	0.872485	0.862791	0.8566	1.37422	0.00303951	0.259145
TF motif	AP1FJ_Q2	244	-1.09963	0.208566	0.512866	-0.993971	0.440397	0.664814	1.07325	0.239554	0.599687
TF motif	AP2_Q3	228	-1.2427	0.0437262	0.333558	-1.27418	0.0329289	0.307537	-1.23113	0.0828313	0.330125
TF motif	AP2_Q6	241	-1.30765	0.0188679	0.272818	-1.353	0.014876	0.239595	-1.22763	0.0512821	0.334312
TF motif	AP2_Q6_01	250	-1.49829	0	0.140005	-1.64864	0	0.0873747	-1.47572	0	0.145045
TF motif	AP2ALPHA_01	229	-1.61639	0	0.088429	-1.5009	0	0.150783	-0.912602	0.699545	0.78572
TF motif	AP2GAMMA_01	235	-1.48774	0	0.145178	-1.50737	0.00172712	0.14715	-0.965301	0.539185	0.704712
TF motif	AP2REP_01	164	-1.1357	0.186094	0.462068	-1.02887	0.374564	0.613517	1.01661	0.418367	0.688206
TF motif	AP3_Q6	216	-0.900405	0.76259	0.819164	-0.949797	0.59727	0.730781	-1.08934	0.260383	0.51249
TF motif	AP4_01	236	-1.40752	0.00183486	0.194223	-1.32413	0.0169492	0.262575	-0.990641	0.462279	0.664849
TF motif	AP4_Q5	244	-1.24245	0.0386847	0.333927	-1.38318	0.00840336	0.219721	-1.25195	0.046875	0.309531
TF motif	AP4_Q6	198	-1.24667	0.045045	0.329096	-1.49259	0.00178891	0.153648	-1.12482	0.204839	0.461747
TF motif	AP4_Q6_01	235	-0.935746	0.642	0.763335	-1.01709	0.396321	0.63232	-0.961355	0.564142	0.709422
TF motif	AR_01	145	-1.30655	0.0447471	0.273599	-1.31505	0.0378657	0.267634	0.881021	0.7733	0.888916
TF motif	AR_02	36	-0.961471	0.521654	0.71948	-0.940295	0.562152	0.747058	1.07019	0.347926	0.605483
TF motif	AR_03	52	-1.52312	0.0195695	0.127905	-1.37477	0.0722656	0.226323	0.749807	0.911565	0.985125
TF motif	AR_Q2	110	-1.10663	0.240437	0.502327	-1.04794	0.342105	0.582766	-0.801983	0.85761	0.927577
TF motif	AR_Q6	223	-1.01192	0.409091	0.640806	-1.13402	0.1609	0.461816	-1.20512	0.0955414	0.358208
TF motif	AREB6_01	240	-1.42477	0	0.185705	-1.49434	0.00164474	0.152806	-1.06978	0.279141	0.539633
TF motif	AREB6_02	237	-1.19473	0.10664	0.385366	-1.18557	0.093178	0.401096	-1.12728	0.181667	0.458837
TF motif	AREB6_03	243	-1.15231	0.104478	0.443261	-1.31158	0.0300501	0.269021	-0.972125	0.531447	0.693694
TF motif	AREB6_04	228	-1.10764	0.202041	0.500502	-1.22479	0.0590278	0.354967	-1.42189	0.00972447	0.176898
TF motif	ARGGGTTAA_UNKNOWN	112	-1.49137	0	0.14244	-1.28808	0.0716846	0.293539	1.10965	0.225806	0.544726
TF motif	ARHGAP35_TARGET_GENES	82	-0.949988	0.570312	0.73621	0.881591	0.718894	0.845912	0.850019	0.780142	0.925968
TF motif	ARID3B_TARGET_GENES	73	0.794987	0.885281	0.923617	-0.867236	0.738351	0.85208	-0.738569	0.928315	0.968249
TF motif	ARNT_01	251	0.941285	0.623656	0.740994	1.11979	0.166667	0.490299	1.02545	0.343669	0.671681
TF motif	ARNT_02	236	0.958692	0.550538	0.712341	1.05739	0.284038	0.575747	-0.708915	0.998413	0.980213
TF motif	ARP1_01	147	-1.10201	0.241584	0.508358	-1.10473	0.24	0.504681	-0.971291	0.536256	0.695024
TF motif	ASXL2_TARGET_GENES	18	1.94454	0	0.00414733	1.69969	0.012848	0.0294145	0.68706	0.89755	0.998849
microRNA motif	ATAACCT_MIR154	57	-0.579082	1	0.996533	-0.745545	0.896869	0.95603	-1.32887	0.0962963	0.23941
microRNA motif	ATAAGCT_MIR21	113	0.890053	0.767241	0.816695	-1.00463	0.434783	0.649169	-1.74116	0	0.0570698
microRNA motif	ATACCTC_MIR202	172	-1.07373	0.275247	0.550768	-1.08099	0.252632	0.535355	-1.43822	0.0109546	0.167468
microRNA motif	ATACTGT_MIR144	185	1.24134	0.0558882	0.323748	0.923824	0.695122	0.787347	-1.29094	0.0386555	0.271855
microRNA motif	ATAGGAA_MIR202	96	1.12727	0.222689	0.457462	1.01545	0.411642	0.644089	-1.49575	0.0137221	0.133979
microRNA motif	ATATGCA_MIR448	197	-1.25816	0.0364683	0.318246	-1.38096	0.0135593	0.221462	-1.73858	0	0.0574751
microRNA motif	ATCATGA_MIR433	107	-1.06019	0.331976	0.568877	-1.21781	0.117133	0.364073	-1.58118	0.00506757	0.100644
TF motif	ATCMNTCCGY_UNKNOWN	49	-1.25001	0.127451	0.326297	-1.18766	0.198077	0.399006	0.877059	0.650873	0.895009
microRNA motif	ATCTTGC_MIR31	71	0.786311	0.884615	0.929979	-1.09403	0.287234	0.517082	-1.64665	0.00348432	0.0799848
TF motif	ATF_01	229	-1.65804	0	0.0741083	-1.48178	0	0.160026	-1.18886	0.102009	0.37485
TF motif	ATF_B	170	-1.57764	0	0.101271	-1.2333	0.0825083	0.347766	0.962457	0.544715	0.773421
TF motif	ATF1_Q6	203	-1.63336	0	0.0835211	-1.53583	0.00356506	0.136327	-1.21443	0.104839	0.3478
TF motif	ATF3_Q6	230	-1.54749	0	0.11711	-1.45422	0	0.174781	-0.918638	0.687117	0.775975
TF motif	ATF4_Q2	238	-1.64333	0	0.0802691	-1.41311	0.00778816	0.200156	0.956354	0.580556	0.782246
TF motif	ATF5_TARGET_GENES	361	1.54231	0	0.0941742	1.55025	0	0.0785165	0.918441	0.767568	0.840727
TF motif	ATF6_01	117	-1.82729	0	0.0363488	-1.68906	0	0.0743068	-1.27937	0.0740132	0.283206
microRNA motif	ATGAAGG_MIR205	153	-1.11252	0.207156	0.493939	-1.15222	0.141071	0.438842	-1.43528	0.00634921	0.16902
microRNA motif	ATGCACG_MIR517B	18	-0.738272	0.86255	0.966191	0.938373	0.521385	0.764627	-0.843912	0.691901	0.883209
microRNA motif	ATGCAGT_MIR217	103	1.31855	0.0554415	0.247656	1.20426	0.118329	0.376211	-1.59638	0.00327332	0.0947499
microRNA motif	ATGCTGC_MIR103_MIR107	200	-1.20369	0.0912548	0.376918	-1.39656	0.00907441	0.211148	-1.44523	0.00476191	0.164128
microRNA motif	ATGCTGG_MIR338	107	-1.02817	0.397313	0.615357	-0.900888	0.671004	0.808907	-1.0915	0.272578	0.509364
TF motif	ATGGYGGA_UNKNOWN	98	0.98598	0.489022	0.665942	-0.734741	0.958333	0.962503	-1.13643	0.226576	0.444809
microRNA motif	ATGTACA_MIR493	299	-1.15851	0.0934394	0.432793	-1.33513	0.0151261	0.253275	-1.53488	0	0.116804
microRNA motif	ATGTAGC_MIR221_MIR222	128	-1.20625	0.113503	0.373754	-1.30747	0.0304114	0.273805	-1.39043	0.0272436	0.196885
microRNA motif	ATGTCAC_MIR489	81	0.911721	0.603659	0.787361	0.910632	0.681922	0.804702	-1.50338	0.00506757	0.13053
microRNA motif	ATGTTAA_MIR302C	218	-1.05456	0.287879	0.577499	-1.25312	0.0462046	0.326992	-1.78283	0	0.0494304
microRNA motif	ATGTTTC_MIR494	151	0.868524	0.816667	0.847708	0.852442	0.835714	0.879024	-1.55471	0.00168919	0.109676
TF motif	ATOH8_TARGET_GENES	25	-0.866038	0.640927	0.864122	-1.04036	0.397706	0.592704	-0.665647	0.925046	0.98864
microRNA motif	ATTACAT_MIR3803P	93	0.852133	0.799145	0.869555	-0.738232	0.949389	0.960621	-1.26628	0.0884808	0.293888
microRNA motif	ATTCTTT_MIR186	254	1.15964	0.104167	0.41752	1.00844	0.413302	0.654192	-1.10888	0.215339	0.484296
TF motif	ATXN7L3_TARGET_GENES	235	1.16503	0.107071	0.410373	1.2948	0.021028	0.268568	1.45939	0.00282486	0.189888
TF motif	AUTS2_TARGET_GENES	358	1.05546	0.261603	0.561677	1.00709	0.437956	0.655659	-0.921815	0.700461	0.770383
TF motif	BACH1_01	246	-1.26766	0.0403846	0.308768	-0.917486	0.692821	0.783108	1.47176	0.00578035	0.181499
TF motif	BACH2_01	253	-1.51439	0.00378072	0.133382	-1.27416	0.034904	0.307399	1.19941	0.0524691	0.430414
TF motif	BCL6B_TARGET_GENES	128	-1.06521	0.292731	0.562367	-1.24896	0.0824742	0.332407	-0.840886	0.830189	0.886857
BioCarta pathway	BIOCARTA_41BB_PATHWAY	17	-1.40296	0.0914077	0.197846	-1.28505	0.156863	0.295933	-1.16508	0.259786	0.406377
BioCarta pathway	BIOCARTA_AGR_PATHWAY	30	1.12152	0.284872	0.466328	0.86654	0.665148	0.863699	-1.38908	0.0774527	0.197608
BioCarta pathway	BIOCARTA_AKT_PATHWAY	21	-1.32074	0.141129	0.262262	-1.35534	0.122	0.237566	0.662874	0.919037	1
BioCarta pathway	BIOCARTA_ALK_PATHWAY	32	0.800655	0.75523	0.919168	-0.793526	0.821561	0.927488	-1.38667	0.0855019	0.199049
BioCarta pathway	BIOCARTA_AMI_PATHWAY	19	0.995637	0.467949	0.651661	-1.40258	0.0762082	0.207385	-2.15115	0	0.00128857
BioCarta pathway	BIOCARTA_ARAP_PATHWAY	17	-1.27884	0.148077	0.29974	-1.16154	0.264188	0.426598	0.799902	0.738298	0.963387
BioCarta pathway	BIOCARTA_ARENRF2_PATHWAY	18	-1.49337	0.0517928	0.141267	-1.02592	0.403409	0.61765	1.24966	0.201373	0.38223
BioCarta pathway	BIOCARTA_ARF_PATHWAY	17	-0.666276	0.933206	0.986189	0.787064	0.792531	0.938101	-0.957063	0.501859	0.716202
BioCarta pathway	BIOCARTA_AT1R_PATHWAY	24	-1.39254	0.0851064	0.205594	-1.23219	0.171154	0.349024	-0.730057	0.831144	0.97222
BioCarta pathway	BIOCARTA_ATM_PATHWAY	20	1.11417	0.304781	0.477392	1.31768	0.114416	0.245686	1.0473	0.37744	0.638231
BioCarta pathway	BIOCARTA_ATRBRCA_PATHWAY	21	1.80337	0.00408163	0.0167313	1.9281	0	0.00401181	1.54594	0.0357942	0.13573
BioCarta pathway	BIOCARTA_BAD_PATHWAY	22	-1.24569	0.174721	0.330437	-1.35009	0.1	0.241908	-1.58346	0.0318949	0.10022
BioCarta pathway	BIOCARTA_BARRESTIN_SRC_PATHWAY	17	-1.52999	0.0376238	0.124875	-1.31795	0.11257	0.265602	-1.44068	0.054717	0.166266
BioCarta pathway	BIOCARTA_BCELLSURVIVAL_PATHWAY	15	1.01765	0.461039	0.61562	0.917944	0.570539	0.796311	-1.13329	0.296786	0.449183
BioCarta pathway	BIOCARTA_BCR_PATHWAY	30	-1.4135	0.0637066	0.191073	-1.32306	0.101504	0.262773	-1.03038	0.378987	0.601707
BioCarta pathway	BIOCARTA_BIOPEPTIDES_PATHWAY	25	-1.33507	0.106589	0.251433	-1.15166	0.251474	0.439135	0.824677	0.721239	0.945649
BioCarta pathway	BIOCARTA_CARDIACEGF_PATHWAY	18	1.012	0.430928	0.62562	1.16287	0.247917	0.431141	-0.533823	0.973535	1
BioCarta pathway	BIOCARTA_CARM_ER_PATHWAY	24	-1.74988	0.00204499	0.0479581	-1.56249	0.0289855	0.12275	0.844793	0.722101	0.928187
BioCarta pathway	BIOCARTA_CASPASE_PATHWAY	20	0.806017	0.751092	0.91508	0.943996	0.502075	0.755861	0.952109	0.502326	0.789962
BioCarta pathway	BIOCARTA_CCR3_PATHWAY	18	-0.811343	0.74645	0.920646	-0.927352	0.55618	0.768765	-0.881759	0.611913	0.829059
BioCarta pathway	BIOCARTA_CDMAC_PATHWAY	16	-1.46524	0.0515873	0.158667	-1.223	0.184843	0.357409	-0.768666	0.774823	0.954113
BioCarta pathway	BIOCARTA_CELLCYCLE_PATHWAY	23	2.13779	0	0.000247497	2.12478	0	0.000328565	0.92826	0.572082	0.824899
BioCarta pathway	BIOCARTA_CERAMIDE_PATHWAY	21	-1.25584	0.164794	0.320197	-1.00918	0.434622	0.642961	1.03255	0.406742	0.657556
BioCarta pathway	BIOCARTA_CHEMICAL_PATHWAY	18	1.42734	0.0916179	0.159527	1.46645	0.0618337	0.124853	1.20055	0.222727	0.428788
BioCarta pathway	BIOCARTA_CHREBP_PATHWAY	17	-1.30862	0.133201	0.272345	-1.46056	0.0707457	0.171549	-1.4838	0.0489642	0.140777
BioCarta pathway	BIOCARTA_CREB_PATHWAY	21	-1.50678	0.0425532	0.13651	-1.42557	0.0596745	0.193827	-0.990465	0.45208	0.665018
BioCarta pathway	BIOCARTA_CSK_PATHWAY	16	-1.76194	0.00188324	0.0462365	-1.71915	0.00729927	0.0658494	-1.49892	0.0448833	0.132641
BioCarta pathway	BIOCARTA_CTCF_PATHWAY	24	-0.778408	0.784355	0.943425	-0.849138	0.687984	0.874068	-1.29789	0.135436	0.265166
BioCarta pathway	BIOCARTA_CTLA4_PATHWAY	16	-0.741437	0.84127	0.964463	-0.706243	0.886447	0.973777	-0.701027	0.857955	0.980883
BioCarta pathway	BIOCARTA_CXCR4_PATHWAY	19	-1.26127	0.176113	0.315426	-1.33905	0.107843	0.250359	-1.12526	0.303202	0.461385
BioCarta pathway	BIOCARTA_DEATH_PATHWAY	28	-1.13992	0.258964	0.456654	-1.00435	0.452763	0.649658	0.775424	0.798265	0.974562
BioCarta pathway	BIOCARTA_ECM_PATHWAY	19	1.22688	0.19403	0.33908	1.25611	0.173077	0.312653	1.15429	0.268559	0.488805
BioCarta pathway	BIOCARTA_EDG1_PATHWAY	22	-1.04794	0.388462	0.587199	-0.960078	0.511111	0.71577	-1.26687	0.153846	0.293211
BioCarta pathway	BIOCARTA_EFP_PATHWAY	15	1.33829	0.127155	0.230798	1.38431	0.1	0.187392	1.5047	0.0566449	0.163442
BioCarta pathway	BIOCARTA_EGF_PATHWAY	27	-1.33225	0.13215	0.252865	-1.21983	0.190566	0.361217	-0.899705	0.6	0.803915
BioCarta pathway	BIOCARTA_EICOSANOID_PATHWAY	22	1.13413	0.279167	0.44846	0.982055	0.493902	0.695881	-1.13136	0.306011	0.452904
BioCarta pathway	BIOCARTA_EIF_PATHWAY	15	0.957461	0.495595	0.714074	1.18227	0.247788	0.404625	1.18917	0.245203	0.440578
BioCarta pathway	BIOCARTA_EIF4_PATHWAY	24	-1.22739	0.210238	0.349221	-0.82794	0.709024	0.895813	1.14884	0.245496	0.495383
BioCarta pathway	BIOCARTA_EPO_PATHWAY	18	-1.54161	0.0294695	0.11972	-1.52762	0.0269784	0.138473	-0.857857	0.632576	0.864632
BioCarta pathway	BIOCARTA_ERAD_PATHWAY	18	-1.6147	0.0209125	0.0896503	-1.4818	0.0498155	0.160191	-1.22434	0.210526	0.337637
BioCarta pathway	BIOCARTA_ERK_PATHWAY	26	-0.975323	0.473485	0.698681	-0.766426	0.82397	0.943516	1.38042	0.0805369	0.2537
BioCarta pathway	BIOCARTA_ETS_PATHWAY	17	-0.964166	0.50469	0.7145	0.981382	0.486726	0.696397	1.01578	0.432377	0.688855
BioCarta pathway	BIOCARTA_FAS_PATHWAY	28	0.793719	0.791829	0.924264	0.865597	0.67756	0.864503	-1.12062	0.284685	0.467594
BioCarta pathway	BIOCARTA_FCER1_PATHWAY	35	-1.29322	0.125498	0.285056	-1.33646	0.0855615	0.252166	-1.29722	0.121479	0.265526
BioCarta pathway	BIOCARTA_FMLP_PATHWAY	31	-1.57774	0.0177936	0.101367	-1.55852	0.0202206	0.125483	-1.04551	0.379433	0.577258
BioCarta pathway	BIOCARTA_G1_PATHWAY	28	1.82989	0.00207469	0.0134619	1.78333	0	0.0162598	0.912589	0.608295	0.849123
BioCarta pathway	BIOCARTA_G2_PATHWAY	24	1.71627	0.00627615	0.0333232	1.6962	0.00858369	0.0303359	1.68392	0.00674157	0.0730671
BioCarta pathway	BIOCARTA_GH_PATHWAY	26	-1.77543	0.0020202	0.0445973	-1.66062	0.00759013	0.0840771	-0.877565	0.670775	0.83598
BioCarta pathway	BIOCARTA_GLEEVEC_PATHWAY	23	-1.6833	0.0132827	0.0652787	-1.48721	0.0460653	0.157396	-0.744188	0.829787	0.964824
BioCarta pathway	BIOCARTA_GPCR_PATHWAY	26	-1.6325	0.0136452	0.0831566	-1.73829	0.003663	0.0583666	-1.50566	0.0386643	0.129874
BioCarta pathway	BIOCARTA_GSK3_PATHWAY	20	0.960938	0.491701	0.709753	0.991747	0.442013	0.682112	-0.788115	0.774368	0.939185
BioCarta pathway	BIOCARTA_HCMV_PATHWAY	17	-1.76035	0.00190476	0.0458103	-1.54291	0.0304762	0.132102	-0.985404	0.484791	0.67404
BioCarta pathway	BIOCARTA_HDAC_PATHWAY	22	-1.11541	0.316699	0.491126	-1.25938	0.15019	0.321777	-1.40634	0.0852576	0.185674
BioCarta pathway	BIOCARTA_HER2_PATHWAY	23	-1.74688	0.00587084	0.048797	-1.53753	0.0275229	0.135453	-0.730991	0.815652	0.971544
BioCarta pathway	BIOCARTA_HIVNEF_PATHWAY	55	-1.0688	0.323699	0.55743	-1.07233	0.339383	0.548181	-0.843542	0.766436	0.883316
BioCarta pathway	BIOCARTA_IGF1_PATHWAY	21	-1.14273	0.297143	0.453023	-1.17095	0.25	0.417526	-1.1928	0.243433	0.371636
BioCarta pathway	BIOCARTA_IGF1MTOR_PATHWAY	19	0.967338	0.491561	0.69747	0.976461	0.474946	0.703536	-0.908199	0.588869	0.792885
BioCarta pathway	BIOCARTA_IGF1R_PATHWAY	22	-1.30595	0.122807	0.274101	-1.29403	0.139048	0.287317	-1.00305	0.464912	0.645614
BioCarta pathway	BIOCARTA_IL12_PATHWAY	18	-1.10411	0.341748	0.50471	-0.942371	0.521073	0.743523	-0.931483	0.567518	0.754874
BioCarta pathway	BIOCARTA_IL1R_PATHWAY	29	-1.14518	0.254864	0.45119	-1.07622	0.326336	0.542447	-0.93137	0.565836	0.755025
BioCarta pathway	BIOCARTA_IL2_PATHWAY	22	-1.47609	0.046729	0.151373	-1.36484	0.0919118	0.231868	-0.986873	0.476277	0.670864
BioCarta pathway	BIOCARTA_IL2RB_PATHWAY	37	-1.61355	0.011811	0.0903942	-1.53022	0.0306306	0.136988	-1.07863	0.356401	0.52604
BioCarta pathway	BIOCARTA_IL6_PATHWAY	21	-1.9271	0	0.0189058	-1.66204	0.0113636	0.084269	0.935169	0.553288	0.81675
BioCarta pathway	BIOCARTA_IL7_PATHWAY	16	-1.47675	0.0675676	0.150999	-1.45077	0.0675422	0.176756	1.01038	0.414687	0.69665
BioCarta pathway	BIOCARTA_INFLAM_PATHWAY	22	1.20426	0.219713	0.364706	1.62671	0.0262582	0.0495225	1.83148	0.00677201	0.0279424
BioCarta pathway	BIOCARTA_INSULIN_PATHWAY	21	-1.51758	0.0320151	0.130993	-1.37796	0.0896686	0.223361	-0.977689	0.500986	0.686099
BioCarta pathway	BIOCARTA_INTEGRIN_PATHWAY	32	1.25553	0.126582	0.310065	1.32678	0.103448	0.236982	1.19471	0.201373	0.435229
BioCarta pathway	BIOCARTA_INTRINSIC_PATHWAY	21	-0.953394	0.52	0.732777	-1.28557	0.140768	0.295289	-2.20701	0	0.000427519
BioCarta pathway	BIOCARTA_KERATINOCYTE_PATHWAY	46	-1.67578	0.0040404	0.0673371	-1.43064	0.0356473	0.189542	0.816698	0.790179	0.952383
BioCarta pathway	BIOCARTA_LAIR_PATHWAY	15				-0.76283	0.809237	0.945432	1.01419	0.453333	0.691404
BioCarta pathway	BIOCARTA_LIS1_PATHWAY	19	-0.688279	0.896484	0.982968	-0.675107	0.89924	0.982599	0.741935	0.830275	0.987591
BioCarta pathway	BIOCARTA_MAL_PATHWAY	18	-0.935871	0.549213	0.76336	0.879265	0.625	0.848059	1.11917	0.302376	0.531059
BioCarta pathway	BIOCARTA_MAPK_PATHWAY	80	-1.54066	0.00406504	0.119357	-1.19051	0.141791	0.395412	1.12058	0.251219	0.529684
BioCarta pathway	BIOCARTA_MCALPAIN_PATHWAY	18	-1.025	0.424362	0.62094	0.988397	0.45283	0.687395	0.99837	0.461712	0.713936
BioCarta pathway	BIOCARTA_MCM_PATHWAY	18	2.16071	0	0.000181824	2.10978	0	0.000407235	0.558167	0.986175	1
BioCarta pathway	BIOCARTA_MEF2D_PATHWAY	15	-1.1622	0.272366	0.4283	-0.945908	0.525234	0.73691	0.83135	0.696145	0.940447
BioCarta pathway	BIOCARTA_MET_PATHWAY	33	-1.20184	0.196116	0.378219	-1.15854	0.251407	0.430461	-1.24154	0.174484	0.319072
BioCarta pathway	BIOCARTA_MITOCHONDRIA_PATHWAY	19	1.19856	0.20082	0.371492	1.31696	0.113503	0.245737	1.07991	0.340659	0.589087
BioCarta pathway	BIOCARTA_MPR_PATHWAY	20	-1.21961	0.210526	0.356494	-1.27923	0.16	0.301093	-1.20084	0.226691	0.362093
BioCarta pathway	BIOCARTA_MTA3_PATHWAY	17	1.19689	0.213251	0.373642	1.26933	0.161359	0.297057	1.4574	0.0627615	0.191152
BioCarta pathway	BIOCARTA_MTOR_PATHWAY	21	-0.997111	0.449331	0.662186	-0.845368	0.699219	0.8778	0.706576	0.876126	0.997603
BioCarta pathway	BIOCARTA_NFAT_PATHWAY	42	-1.10845	0.288425	0.499078	-1.45987	0.031746	0.171545	-1.62695	0.00551471	0.0851058
BioCarta pathway	BIOCARTA_NFKB_PATHWAY	20	-1.34258	0.100592	0.246307	-1.31914	0.119772	0.265615	1.00101	0.447552	0.710282
BioCarta pathway	BIOCARTA_NGF_PATHWAY	19	-1.41444	0.0779727	0.190557	-1.13348	0.29368	0.462556	0.969225	0.474388	0.763185
BioCarta pathway	BIOCARTA_NKCELLS_PATHWAY	16	-1.04523	0.407045	0.589668	-1.01339	0.440385	0.638444	1.00044	0.465066	0.710441
BioCarta pathway	BIOCARTA_NKT_PATHWAY	24	1.02144	0.413306	0.609532	0.841445	0.714286	0.892725	-0.759601	0.820922	0.958147
BioCarta pathway	BIOCARTA_NO1_PATHWAY	22	-1.3656	0.101167	0.225727	-1.06548	0.358974	0.558714	1.15198	0.2527	0.491559
BioCarta pathway	BIOCARTA_NOS1_PATHWAY	15	-1.71557	0.00392927	0.0551861	-1.6489	0.0225989	0.0873908	-1.20472	0.237319	0.358374
BioCarta pathway	BIOCARTA_NTHI_PATHWAY	21	-1.21568	0.210309	0.363028	-0.846442	0.67433	0.876793	1.19757	0.231293	0.432884
BioCarta pathway	BIOCARTA_NUCLEARRS_PATHWAY	29	-0.857747	0.692308	0.875532	-1.18704	0.217472	0.399472	-1.15447	0.260708	0.419796
BioCarta pathway	BIOCARTA_P38MAPK_PATHWAY	34	0.679095	0.93712	0.979328	1.12695	0.276256	0.480184	1.37174	0.0727273	0.26133
BioCarta pathway	BIOCARTA_P53_PATHWAY	16	1.47901	0.05074	0.126844	1.69811	0.00421941	0.0298129	1.24188	0.155902	0.386108
BioCarta pathway	BIOCARTA_P53HYPOXIA_PATHWAY	20	0.933093	0.553015	0.753988	1.1522	0.245536	0.444772	1.39309	0.0919811	0.240412
BioCarta pathway	BIOCARTA_PAR1_PATHWAY	17	-1.06896	0.353877	0.557168	-1.38065	0.110039	0.221607	-1.57905	0.0257353	0.101901
BioCarta pathway	BIOCARTA_PDGF_PATHWAY	28	-1.38699	0.0740741	0.208842	-1.3713	0.0871212	0.228764	-1.23621	0.189531	0.323771
BioCarta pathway	BIOCARTA_PDZS_PATHWAY	16	-0.967226	0.500938	0.710249	-0.746545	0.816406	0.955599	0.871562	0.598765	0.901729
BioCarta pathway	BIOCARTA_PITX2_PATHWAY	16	-1.36518	0.101167	0.225629	-1.47643	0.0501792	0.161695	-0.797666	0.722113	0.930708
BioCarta pathway	BIOCARTA_PML_PATHWAY	16	-1.30377	0.14898	0.275128	-1.01484	0.413284	0.636193	0.943187	0.521542	0.803646
BioCarta pathway	BIOCARTA_PPARA_PATHWAY	49	-1.5535	0.00808081	0.113653	-1.63689	0.00547445	0.0928925	-0.932249	0.573604	0.753447
BioCarta pathway	BIOCARTA_PROTEASOME_PATHWAY	19	2.0191	0	0.00177756	2.19218	0	9.58114e-05	1.52995	0.0578158	0.146229
BioCarta pathway	BIOCARTA_PTDINS_PATHWAY	23	-1.52169	0.0284091	0.128459	-1.3271	0.102473	0.261049	0.846118	0.664399	0.928739
BioCarta pathway	BIOCARTA_PTEN_PATHWAY	18	0.931455	0.565923	0.756689	-0.845854	0.695652	0.876949	-1.02993	0.398955	0.602043
BioCarta pathway	BIOCARTA_PYK2_PATHWAY	24	-1.45077	0.056338	0.168474	-1.11767	0.310476	0.486205	0.844911	0.695749	0.928207
BioCarta pathway	BIOCARTA_RAC1_PATHWAY	20	-1.44214	0.0501931	0.173611	-1.57807	0.0306513	0.114457	-1.45575	0.0424028	0.157883
BioCarta pathway	BIOCARTA_RACCYCD_PATHWAY	26	0.856879	0.681452	0.864136	0.964262	0.495918	0.72499	0.889087	0.634361	0.879831
BioCarta pathway	BIOCARTA_RAS_PATHWAY	21	-1.57295	0.0239521	0.103584	-1.42598	0.0542169	0.193603	-0.758115	0.809437	0.959038
BioCarta pathway	BIOCARTA_RELA_PATHWAY	15	-1.55296	0.03	0.113944	-1.68576	0.0118577	0.0760389	0.891065	0.61242	0.877727
BioCarta pathway	BIOCARTA_RHO_PATHWAY	20	0.810576	0.766234	0.910362	0.866404	0.64482	0.863784	1.11994	0.346237	0.530023
BioCarta pathway	BIOCARTA_SPPA_PATHWAY	16	1.13144	0.306	0.452905	0.872316	0.617647	0.85654	-1.03455	0.404453	0.593899
BioCarta pathway	BIOCARTA_SPRY_PATHWAY	17	-0.863012	0.670455	0.868875	-0.63584	0.93578	0.991708	0.765232	0.78481	0.979147
BioCarta pathway	BIOCARTA_STATHMIN_PATHWAY	18	-1.11796	0.293893	0.488068	-1.09381	0.332727	0.517165	-1.06493	0.363472	0.546246
BioCarta pathway	BIOCARTA_STRESS_PATHWAY	24	-1.61298	0.0174419	0.0902148	-1.31412	0.107212	0.268291	0.882281	0.639013	0.887362
BioCarta pathway	BIOCARTA_TALL1_PATHWAY	15				-1.45969	0.0728347	0.171185	-1.02536	0.42461	0.609693
BioCarta pathway	BIOCARTA_TCR_PATHWAY	40	-1.35569	0.0654762	0.234871	-1.33831	0.0831889	0.25147	-1.11409	0.264117	0.476908
BioCarta pathway	BIOCARTA_TEL_PATHWAY	17	1.06408	0.383158	0.548281	1.1244	0.297297	0.48323	-0.657476	0.911153	0.989673
BioCarta pathway	BIOCARTA_TFF_PATHWAY	21	0.823934	0.719262	0.902077	1.00109	0.434968	0.666366	0.857284	0.688453	0.917349
BioCarta pathway	BIOCARTA_TGFB_PATHWAY	18	-0.952597	0.515385	0.733659	-0.845336	0.698259	0.877699	0.739369	0.823799	0.988728
BioCarta pathway	BIOCARTA_TH1TH2_PATHWAY	17	0.570872	0.967347	0.996692	-0.54122	0.959144	0.999133	-0.448763	0.998168	1
BioCarta pathway	BIOCARTA_TID_PATHWAY	18	-1.34055	0.113949	0.247053	-1.35716	0.111111	0.235929	-0.651755	0.913208	0.99115
BioCarta pathway	BIOCARTA_TNFR1_PATHWAY	28	-0.997901	0.456967	0.661887	-1.03203	0.414545	0.609056	-1.00812	0.442344	0.638242
BioCarta pathway	BIOCARTA_TNFR2_PATHWAY	17	-1.15548	0.251923	0.438698	-0.93139	0.545276	0.760953	0.645702	0.908894	1
BioCarta pathway	BIOCARTA_TOB1_PATHWAY	18	-0.912701	0.577551	0.801569	-0.663419	0.910305	0.985754	-0.764314	0.791513	0.956125
BioCarta pathway	BIOCARTA_TOLL_PATHWAY	24	-0.966505	0.494141	0.711276	-0.806117	0.752328	0.916685	0.984424	0.465174	0.735591
BioCarta pathway	BIOCARTA_TPO_PATHWAY	24	-1.73048	0.00804829	0.0530911	-1.57621	0.0197628	0.115275	-0.963128	0.519481	0.707443
BioCarta pathway	BIOCARTA_VDR_PATHWAY	23	-1.30975	0.0978474	0.271057	-1.49487	0.0353817	0.152763	-1.12735	0.278598	0.458838
BioCarta pathway	BIOCARTA_VEGF_PATHWAY	26	0.926913	0.569138	0.764517	1.21995	0.189655	0.355069	1.24578	0.179775	0.383368
BioCarta pathway	BIOCARTA_VIP_PATHWAY	21	-1.99198	0	0.014023	-1.99067	0	0.0145274	-1.87632	0.00194175	0.0299675
BioCarta pathway	BIOCARTA_WNT_PATHWAY	23	-1.34774	0.102662	0.242756	-1.5721	0.019802	0.117143	-0.506099	0.987273	1
TF motif	BRF1_TARGET_GENES	41	0.757995	0.877016	0.949528	0.847401	0.721739	0.884939	-0.858862	0.69708	0.863405
TF motif	BRN2_01	213	-1.08554	0.258755	0.531773	-1.22176	0.0715532	0.359027	-1.4522	0.00327332	0.160334
microRNA motif	CAAGGAT_MIR362	60	-0.805363	0.821632	0.924779	0.73749	0.931264	0.963823	0.789227	0.87886	0.970229
microRNA motif	CAATGCA_MIR33	85	-0.909715	0.668008	0.805505	-1.10977	0.255083	0.496813	-1.31067	0.0622896	0.25474
TF motif	CACBINDINGPROTEIN_Q6	230	-1.61994	0	0.0875	-1.40638	0.00863558	0.204587	0.96599	0.563889	0.769517
microRNA motif	CACCAGC_MIR138	210	-1.72356	0	0.0531907	-1.67964	0	0.0790334	-1.18992	0.100813	0.37469
TF motif	CACCCBINDINGFACTOR_Q6	238	-1.46151	0.00379507	0.160623	-1.46124	0.00345423	0.171485	-1.05236	0.319697	0.567168
microRNA motif	CACGTTT_MIR302A	29	-0.931537	0.563218	0.769241	-1.14709	0.279528	0.444473	-1.27964	0.150087	0.283227
microRNA motif	CACTGCC_MIR34A_MIR34C_MIR449	267	-1.36216	0.0124334	0.227841	-1.48356	0	0.159541	-1.19429	0.0967742	0.369966
microRNA motif	CACTGTG_MIR128A_MIR128B	315	-1.23646	0.0345489	0.339885	-1.31985	0.0189329	0.265059	-1.41972	0.00454545	0.177594
microRNA motif	CACTTTG_MIR520G_MIR520H	222	-1.03394	0.369811	0.607343	-1.13604	0.165261	0.459091	-1.29782	0.0256	0.265151
microRNA motif	CAGCACT_MIR5123P	139	-1.29809	0.049904	0.280629	-1.36299	0.0185185	0.232424	-1.31483	0.0536585	0.252211
microRNA motif	CAGCAGG_MIR370	140	-1.41055	0.00986193	0.193144	-1.50207	0.00170648	0.150449	-1.16135	0.166945	0.41142
microRNA motif	CAGCCTC_MIR4855P	139	-1.79985	0	0.0400757	-1.74911	0	0.0551911	-1.02885	0.397329	0.60349
microRNA motif	CAGCTTT_MIR320	235	-0.833771	0.93053	0.9036	-1.08676	0.241852	0.52719	-1.32104	0.020155	0.245871
microRNA motif	CAGGGTC_MIR504	74	-1.85805	0	0.0287427	-1.92596	0	0.0227348	-1.2991	0.0841751	0.264328
microRNA motif	CAGGTCC_MIR492	58	-1.27435	0.0901961	0.303689	-1.1888	0.148855	0.397477	0.929789	0.593023	0.822017
TF motif	CAGNWMCNNNGAC_UNKNOWN	67	-0.8756	0.693642	0.851819	0.676125	0.991285	0.984013	0.713268	0.956417	0.996329
TF motif	CAGNYGKNAAA_UNKNOWN	70	-0.93084	0.583333	0.770491	-1.05765	0.347676	0.569233	-1.15742	0.225424	0.41689
microRNA motif	CAGTATT_MIR200B_MIR200C_MIR429	442	1.24889	0.0185185	0.317236	1.04915	0.285714	0.590267	-1.77493	0	0.0492751
microRNA motif	CAGTCAC_MIR134	48	0.726995	0.925156	0.9667	-0.784646	0.85641	0.932984	-1.31027	0.0950704	0.255197
microRNA motif	CAGTGTT_MIR141_MIR200A	289	-0.977912	0.539326	0.693406	-1.17678	0.0988075	0.411591	-1.268	0.0404192	0.292255
TF motif	CART1_01	191	0.939377	0.626263	0.744579	-1.2159	0.0764331	0.365186	-1.62765	0	0.0848808
TF motif	CASP8AP2_TARGET_GENES	266	1.35974	0.00863931	0.211091	1.46728	0	0.124461	1.14302	0.135802	0.501447
microRNA motif	CATGTAA_MIR496	165	1.00488	0.428256	0.638878	0.831481	0.893333	0.902829	-1.34791	0.0309951	0.226265
TF motif	CATRRAGC_UNKNOWN	122	-1.29158	0.0536779	0.286786	-1.28127	0.0550622	0.2983	-1.10032	0.259631	0.496859
TF motif	CATTGTYY_SOX9_B1	336	1.31757	0.00609756	0.248925	-0.973714	0.541735	0.694031	-1.80634	0	0.0456098
microRNA motif	CATTTCA_MIR203	267	-0.926122	0.715686	0.778101	-1.05474	0.29806	0.573481	-1.38314	0.00456621	0.201207
TF motif	CAVIN1_TARGET_GENES	61	-1.02643	0.394942	0.618231	1.09167	0.322581	0.527392	1.36244	0.0695444	0.269972
TF motif	CCAATNNSNNNGCG_UNKNOWN	57	-1.03357	0.387097	0.607854	-0.841075	0.772059	0.881737	1.10348	0.303241	0.555504
microRNA motif	CCACACA_MIR147	60	-1.7052	0.00193424	0.0582337	-1.52337	0.00729927	0.139622	-0.816316	0.806338	0.913753
microRNA motif	CCAGGGG_MIR331	90	-1.90428	0	0.0205985	-1.78644	0	0.0445398	0.948614	0.555556	0.796642
microRNA motif	CCAGGTT_MIR490	63	-0.705597	0.971963	0.979694	-0.782044	0.889706	0.934583	-1.1551	0.205782	0.419008
TF motif	CCANNAGRKGGC_UNKNOWN	103	-1.20064	0.135849	0.380055	-1.19069	0.112933	0.395631	1.09234	0.275362	0.569736
microRNA motif	CCATCCA_MIR432	57	-0.810642	0.836852	0.920628	-0.982049	0.478261	0.681829	-1.08165	0.332762	0.521957
TF motif	CCAWNWWNNNGGC_UNKNOWN	77	0.765182	0.919028	0.945158	0.915758	0.640625	0.797745	0.877316	0.70844	0.894944
TF motif	CCAWWNAAGG_SRF_Q4	78	1.19094	0.156313	0.380657	1.01515	0.423077	0.644353	-1.47307	0.00869565	0.146073
TF motif	CCAWYNNGAAR_UNKNOWN	130	-0.977833	0.499033	0.693449	0.940313	0.602709	0.76174	-1.03724	0.379254	0.589997
microRNA motif	CCCACAT_MIR2993P	45	-1.33357	0.0696721	0.252674	-1.2711	0.12204	0.309773	-1.10331	0.306228	0.491297
microRNA motif	CCCAGAG_MIR326	146	-1.48517	0.00757576	0.146244	-1.35001	0.0318021	0.241882	-0.945819	0.581967	0.734183
TF motif	CCCNNGGGAR_OLF1_01	295	-1.45616	0	0.163665	-1.49684	0	0.151468	-1.15859	0.115854	0.415303
TF motif	CCCNNNNNNAAGWT_UNKNOWN	96	0.964412	0.52381	0.702793	0.943117	0.584687	0.756426	0.925823	0.61949	0.829998
TF motif	CCGNMNNTNACG_UNKNOWN	75	-1.07223	0.32971	0.553285	-0.883976	0.709845	0.831092	0.934485	0.566125	0.81712
microRNA motif	CCTGAGT_MIR510	38	-1.01105	0.419802	0.642685	-1.00605	0.429672	0.647828	-0.94724	0.551127	0.7322
microRNA motif	CCTGCTG_MIR214	220	-1.48094	0	0.148774	-1.47496	0.00181159	0.163133	-0.997092	0.467988	0.654936
microRNA motif	CCTGTGA_MIR513	114	-0.830356	0.873984	0.906962	-0.980639	0.525394	0.684332	-1.42404	0.0132013	0.174917
TF motif	CCTNTMAGA_UNKNOWN	123	-0.993444	0.455882	0.667037	-1.10499	0.25	0.504311	-0.798641	0.891486	0.930212
TF motif	CDC5_01	218	-1.00338	0.436874	0.652774	-1.17938	0.103279	0.40832	-1.54681	0.00155521	0.112104
TF motif	CDC5L_TARGET_GENES	221	-1.14625	0.137177	0.450528	-1.08934	0.238953	0.524198	1.03317	0.371968	0.656737
TF motif	CDC73_TARGET_GENES	409	-1.09125	0.212062	0.525297	0.858557	0.95202	0.873731	1.51211	0	0.158597
TF motif	CDH4_TARGET_GENES	55	-0.800704	0.859922	0.927479	-0.760387	0.915921	0.947467	-0.704696	0.94702	0.980616
TF motif	CDP_01	77	-1.06845	0.316288	0.558034	-0.903269	0.661844	0.806253	-0.827784	0.773554	0.901865
TF motif	CDP_02	95	0.994331	0.45809	0.654322	1.03418	0.381279	0.617472	-0.969629	0.498311	0.698376
TF motif	CDPCR1_01	110	-1.16697	0.18	0.421888	-0.936267	0.588448	0.753516	-0.969812	0.516722	0.69803
TF motif	CDPCR3_01	42	-0.974806	0.50505	0.69944	-1.26619	0.125704	0.313246	0.583942	0.988399	1
TF motif	CDPCR3HD_01	208	-0.927375	0.674905	0.776448	0.859726	0.892421	0.872277	-1.24694	0.0771757	0.314603
TF motif	CDX1_TARGET_GENES	34	-0.774552	0.834297	0.945272	-0.853287	0.713472	0.870038	0.806614	0.782201	0.959187
TF motif	CDX2_Q5	222	1.04616	0.323171	0.572162	-0.724816	0.99495	0.964898	-1.59509	0	0.0950404
TF motif	CEBP_01	238	-0.981701	0.483992	0.687754	-0.947879	0.60746	0.733073	-1.36375	0.0203125	0.214266
TF motif	CEBP_C	176	-1.11705	0.179817	0.488684	-1.02455	0.385689	0.620097	-1.2242	0.0947205	0.337657
TF motif	CEBP_Q2	214	-1.0216	0.396947	0.627845	-0.979973	0.520478	0.684765	-1.28778	0.043131	0.274546
TF motif	CEBP_Q2_01	249	0.96739	0.51828	0.697698	0.900179	0.777512	0.820448	-1.26971	0.0381558	0.290908
TF motif	CEBP_Q3	220	0.821714	0.95858	0.903436	-1.00242	0.439863	0.653128	-1.30433	0.0208333	0.259944
TF motif	CEBPA_01	229	1.10407	0.216797	0.48967	-1.00494	0.460371	0.648763	-1.23815	0.0539683	0.32278
TF motif	CEBPB_01	242	-0.864099	0.8431	0.866755	-0.846482	0.89769	0.87688	-1.09384	0.228435	0.505251
TF motif	CEBPB_02	245	-0.805181	0.98289	0.924871	-0.817818	0.93401	0.906509	-1.12286	0.182965	0.464162
TF motif	CEBPDELTA_Q6	216	-0.920785	0.702544	0.788805	0.917717	0.712644	0.795834	0.912669	0.733333	0.849191
TF motif	CEBPE_TARGET_GENES	26	1.103	0.30303	0.490874	0.879633	0.635593	0.847599	-1.16471	0.271429	0.4068
TF motif	CEBPGAMMA_Q6	223	1.08996	0.213836	0.508273	0.929097	0.71236	0.778965	-1.1749	0.114105	0.392437
TF motif	CENPT_TARGET_GENES	60	-1.06461	0.337838	0.563296	-1.13898	0.222025	0.45413	0.750071	0.925926	0.985126
TF motif	CETS1P54_01	250	0.931531	0.664622	0.757053	1.14925	0.113022	0.447699	1.22843	0.0521978	0.398484
microRNA motif	CGCTGCT_MIR503	23	-1.26743	0.178499	0.308862	-0.690345	0.898876	0.977584	0.979744	0.456954	0.743514
TF motif	CGGAARNGGCNG_UNKNOWN	52	-0.937279	0.553191	0.761902	0.745851	0.925439	0.961602	1.32925	0.0651163	0.296906
TF motif	CGTSACG_PAX3_B	139	-1.48536	0.00582524	0.146416	-1.14436	0.188333	0.446983	0.707892	0.989796	0.997726
TF motif	CHAF1A_TARGET_GENES	80	-1.57472	0.00779727	0.102997	-1.58052	0	0.113239	-1.3267	0.0834697	0.241245
TF motif	CHAMP1_TARGET_GENES	139	2.04901	0	0.00114997	1.81074	0	0.0126328	-1.10835	0.219064	0.484755
TF motif	CHOP_01	210	-1.07527	0.266917	0.54925	-1.03473	0.356522	0.6031	1.00377	0.429708	0.706521
TF motif	CHX10_01	179	-1.05045	0.331373	0.58357	-1.1645	0.128645	0.424118	-1.2654	0.0500782	0.293957
TF motif	CIC_TARGET_GENES	325	1.29065	0.0139165	0.276418	1.38473	0	0.187009	1.24422	0.0424929	0.383872
TF motif	CIZ_01	219	0.916552	0.696721	0.78006	-0.901143	0.726655	0.808766	-1.26616	0.0610933	0.293744
TF motif	CMYB_01	230	-0.954315	0.596869	0.731535	-0.861076	0.836305	0.86039	0.845886	0.908309	0.928385
TF motif	COBLL1_TARGET_GENES	114	-1.17141	0.148218	0.416439	-1.07641	0.306691	0.542083	1.06696	0.304688	0.609125
TF motif	COMP1_01	98	1.01708	0.399177	0.616331	-0.892307	0.690559	0.819591	-1.35961	0.0368509	0.217672
TF motif	COREBINDINGFACTOR_Q6	246	-1.30557	0.0163339	0.274422	-1.34286	0.0172117	0.24686	-1.20319	0.0859259	0.360694
TF motif	COUP_01	233	-1.4607	0	0.161231	-1.28677	0.013267	0.294522	1.01442	0.381503	0.691253
TF motif	COUP_DR1_Q6	222	-1.26974	0.0350195	0.307476	-1.16709	0.12116	0.420762	1.17274	0.12766	0.462625
TF motif	CP2_01	230	-1.6387	0	0.0822529	-1.62725	0	0.0973028	-1.46561	0.00156006	0.151741
TF motif	CP2_02	226	-1.34667	0.00589391	0.243418	-1.42518	0.00706714	0.193778	-1.11105	0.200647	0.481346
TF motif	CREB_01	242	-1.58262	0	0.0993826	-1.27168	0.0303541	0.309806	1.06054	0.274788	0.618876
TF motif	CREB_02	241	-1.46793	0	0.157233	-1.27875	0.0420315	0.301723	0.94054	0.668639	0.807883
TF motif	CREB_Q2	241	-1.65368	0	0.0748468	-1.46447	0.00172117	0.169051	-0.974916	0.501613	0.689713
TF motif	CREB_Q2_01	203	-1.76629	0	0.0447897	-1.50127	0.00320513	0.150763	-0.987344	0.486822	0.670291
TF motif	CREB_Q3	229	-1.21063	0.0747475	0.367636	-0.901296	0.757469	0.809048	1.13007	0.178862	0.516978
TF motif	CREB_Q4	245	-1.7268	0	0.0533427	-1.52433	0	0.139848	-0.982161	0.506135	0.678878
TF motif	CREB_Q4_01	194	-1.67811	0	0.0659397	-1.48263	0.00168067	0.160339	-0.918178	0.676145	0.776372
TF motif	CREB3_TARGET_GENES	322	-1.09022	0.215238	0.526186	-0.972677	0.550654	0.695696	0.938531	0.698171	0.811206
TF motif	CREB3L2_TARGET_GENES	101	1.26507	0.0753968	0.301166	1.41711	0.0138249	0.161194	1.04951	0.326371	0.633905
TF motif	CREBP1_01	165	-1.15989	0.151874	0.431391	-1.21235	0.0881834	0.368002	-1.18867	0.128326	0.375135
TF motif	CREBP1_Q2	231	-1.81163	0	0.0385719	-1.60705	0	0.10453	-1.01283	0.422839	0.630193
TF motif	CREBP1CJUN_01	240	-1.59888	0	0.09534	-1.32324	0.0191972	0.262785	0.970622	0.535817	0.760725
TF motif	CREL_01	236	-1.33765	0.0294659	0.24984	-1.38659	0.00330033	0.217417	-1.24447	0.0527157	0.316807
TF motif	CRGAARNNNNCGA_UNKNOWN	46	-1.16055	0.212121	0.430853	-1.01101	0.4125	0.641005	-0.91178	0.580589	0.787018
TF motif	CRX_Q4	228	-1.65489	0	0.0744961	-1.64563	0	0.0886494	-1.18367	0.132512	0.382328
TF motif	CSHL1_TARGET_GENES	173	0.993704	0.470703	0.655072	1.1004	0.236239	0.51751	1.36238	0.0202899	0.26977
microRNA motif	CTACCTC_LET7A_LET7B_LET7C_LET7D_LET7E_LET7F_MIR98_LET7G_LET7I	366	-0.95291	0.657426	0.733482	-1.03116	0.373754	0.60927	-1.27493	0.0340237	0.286928
microRNA motif	CTACTAG_MIR325	16	1.05408	0.372043	0.562777	-0.653986	0.917293	0.987952	-1.66128	0.0233393	0.0765037
microRNA motif	CTACTGT_MIR199A	171	0.991086	0.4926	0.658661	-1.1145	0.217028	0.489806	-1.78565	0	0.0495617
microRNA motif	CTAGGAA_MIR384	62	0.591243	0.995736	0.996139	-1.21729	0.157197	0.364533	-1.59965	0.0120898	0.094281
microRNA motif	CTATGCA_MIR153	206	-1.03034	0.392857	0.612576	-1.04619	0.325424	0.585502	-1.25002	0.0476191	0.311773
TF motif	CTAWWWATA_RSRFC4_Q2	320	-1.08627	0.21499	0.531185	-1.08584	0.215589	0.528779	-1.06694	0.273684	0.543741
microRNA motif	CTCAAGA_MIR526B	68	0.709594	0.954357	0.971766	-0.692125	0.985637	0.977104	-1.01466	0.410526	0.627087
microRNA motif	CTCAGGG_MIR125B_MIR125A	313	-1.66099	0	0.0729536	-1.65886	0	0.0842032	-1.38197	0.00754148	0.201913
microRNA motif	CTCCAAG_MIR432	78	1.05228	0.356275	0.564716	0.923536	0.605727	0.78774	-0.801315	0.850877	0.927966
TF motif	CTCNANGTGNY_UNKNOWN	84	-1.04586	0.353057	0.588705	-1.2371	0.103636	0.344343	-1.06262	0.338597	0.550139
microRNA motif	CTCTAGA_MIR526C_MIR518F_MIR526A	53	1.09791	0.297665	0.496549	0.979879	0.488938	0.699241	-0.983554	0.47644	0.677138
microRNA motif	CTCTATG_MIR368	36	0.917039	0.587097	0.779497	-0.727861	0.900917	0.96402	-1.64653	0.00372439	0.0799194
microRNA motif	CTCTGGA_MIR520A_MIR525	149	-0.891029	0.741245	0.831444	0.898554	0.75	0.822147	-1.04285	0.36089	0.581777
microRNA motif	CTGAGCC_MIR24	214	-1.57777	0	0.101533	-1.58133	0	0.113035	-1.07425	0.290679	0.533126
TF motif	CTGRYYYNATT_UNKNOWN	68	0.909446	0.635983	0.78967	0.808246	0.845622	0.92324	-1.15878	0.205128	0.415269
microRNA motif	CTGTTAC_MIR194	100	1.14254	0.200787	0.43803	-0.972252	0.516129	0.696103	-1.32312	0.0491525	0.243842
TF motif	CTGYNNCTYTAA_UNKNOWN	77	1.13636	0.218107	0.44594	-0.967599	0.535714	0.702393	-1.12302	0.263866	0.464038
TF motif	CTR9_TARGET_GENES	45	0.772588	0.84739	0.939249	0.817097	0.798226	0.915696	0.909163	0.609271	0.854082
microRNA motif	CTTGTAT_MIR381	198	0.759973	0.984375	0.948387	-0.9392	0.612676	0.748349	-1.63115	0	0.0846659
microRNA motif	CTTTGCA_MIR527	221	-1.12403	0.1673	0.48008	-1.21751	0.0726351	0.364379	-1.66313	0	0.075826
microRNA motif	CTTTGTA_MIR524	411	-1.23507	0.0212766	0.341851	-1.23483	0.0275527	0.346437	-1.27654	0.0101597	0.285148
TF motif	CYTAGCAAY_UNKNOWN	138	-0.834825	0.868852	0.902948	-1.00751	0.436494	0.645349	-1.59819	0.00324675	0.0948298
TF motif	DBP_Q6	226	-1.39005	0.00976562	0.207078	-1.41252	0.00343053	0.200339	-1.18898	0.117371	0.374735
TF motif	DICER1_TARGET_GENES	44	-0.991368	0.460938	0.671068	-0.691177	0.942688	0.977308	0.896013	0.632517	0.871811
TF motif	DLX2_TARGET_GENES	217	-1.03923	0.337761	0.598559	-1.10761	0.208904	0.500116	0.888279	0.823034	0.88113
TF motif	DLX6_TARGET_GENES	458	0.980391	0.534591	0.676356	1.21433	0.031746	0.362629	1.49586	0	0.167354
TF motif	DMRT1_TARGET_GENES	335	1.40338	0.004	0.175617	1.51221	0	0.0974552	1.04936	0.292899	0.634065
TF motif	DNMT1_TARGET_GENES	146	1.26083	0.0626305	0.304487	1.4779	0.00505051	0.116741	1.46488	0	0.186962
TF motif	DNMT3A_TARGET_GENES	435	0.994131	0.496718	0.654369	1.11766	0.0906801	0.49282	1.30113	0.00323625	0.324879
TF motif	DR1_Q3	230	-1.15058	0.143925	0.4454	-1.14606	0.139415	0.445231	1.07743	0.229462	0.592251
TF motif	DR3_Q4	134	0.934438	0.63253	0.752283	0.984476	0.461728	0.692345	-1.27917	0.0657051	0.283177
TF motif	DR4_Q2	235	-1.09049	0.215385	0.525972	-1.04148	0.335628	0.591864	0.976185	0.544474	0.750446
TF motif	DROSHA_TARGET_GENES	36	-0.819621	0.79206	0.915432	0.867934	0.701299	0.861611	-0.520125	0.996377	1
TF motif	E12_Q6	244	-1.47818	0	0.150444	-1.47137	0.00335008	0.165033	-1.10559	0.200308	0.488204
TF motif	E2A_Q2	221	0.936813	0.637712	0.747446	-1.0704	0.285461	0.550878	-1.28534	0.0449438	0.27656
TF motif	E2F_01	64	1.01819	0.406061	0.615184	1.05004	0.353468	0.58895	0.83405	0.772512	0.937434
TF motif	E2F_02	223	1.85541	0	0.0106728	1.74986	0	0.0207742	-0.704434	1	0.980636
TF motif	E2F_03	232	1.65614	0	0.0515498	1.63912	0	0.045558	1.0257	0.372024	0.671443
TF motif	E2F_Q2	169	-0.885287	0.773946	0.838969	-0.937021	0.629562	0.752398	-1.01261	0.423263	0.630343
TF motif	E2F_Q3	213	1.98322	0	0.00261552	1.94633	0	0.00330499	1.05744	0.300268	0.622202
TF motif	E2F_Q3_01	222	1.81546	0	0.015183	1.6497	0	0.0426836	-0.847649	0.881173	0.879405
TF motif	E2F_Q4	226	1.93106	0	0.00481614	1.76262	0	0.0191835	0.89927	0.765896	0.868854
TF motif	E2F_Q4_01	223	1.8404	0	0.0121166	1.6838	0	0.0335535	-0.844511	0.893092	0.8826
TF motif	E2F_Q6	225	1.90227	0	0.00660415	1.77426	0	0.0177051	0.930181	0.664723	0.821662
TF motif	E2F_Q6_01	226	1.72303	0	0.0318132	1.60072	0	0.0587133	-0.904085	0.750769	0.798139
TF motif	E2F1_Q3	233	1.77585	0	0.0210434	1.74239	0	0.0219929	0.754592	0.991453	0.983681
TF motif	E2F1_Q3_01	227	-1.06239	0.304609	0.56594	-1.13102	0.173333	0.465904	-1.1088	0.226115	0.48436
TF motif	E2F1_Q4	235	1.22275	0.0656371	0.344412	1.24068	0.0492611	0.331619	0.965739	0.533333	0.768913
TF motif	E2F1_Q4_01	215	1.83858	0	0.0123201	1.63821	0	0.0458539	-0.843079	0.856923	0.883937
TF motif	E2F1_Q6	225	1.87412	0	0.00883613	1.77124	0	0.0179889	-0.739232	0.993808	0.96828
TF motif	E2F1_Q6_01	224	1.49326	0.00408163	0.118378	1.44853	0.00239808	0.137008	-0.70233	0.996753	0.981148
TF motif	E2F1DP1_01	223	1.82121	0	0.0144935	1.75077	0	0.0206441	-0.681717	1	0.985057
TF motif	E2F1DP1RB_01	215	1.8825	0	0.00811265	1.79236	0	0.0151482	0.815185	0.956284	0.954266
TF motif	E2F1DP2_01	223	1.84408	0	0.011717	1.75783	0	0.0198225	-0.679504	0.998418	0.985488
TF motif	E2F4DP1_01	227	1.94822	0	0.00401169	1.84879	0	0.00868548	-0.73759	0.99513	0.968851
TF motif	E2F4DP2_01	223	1.84682	0	0.0113765	1.75612	0	0.0199259	-0.685782	1	0.985341
TF motif	E47_01	228	1.11871	0.15087	0.470708	-1.07955	0.28547	0.53762	-1.25949	0.0428571	0.30125
TF motif	E47_02	225	-1.77468	0	0.0446578	-1.80763	0	0.0403673	-1.23931	0.0684713	0.321806
TF motif	E4BP4_01	202	-1.24796	0.0489642	0.327584	-1.24702	0.0598592	0.334516	-1.10004	0.235577	0.497286
TF motif	E4F1_Q6	256	-1.39095	0.002	0.206289	-1.34945	0.00686106	0.242514	-1.32258	0.0203125	0.244321
TF motif	EBNA1BP2_TARGET_GENES	290	-1.27336	0.027668	0.304863	-1.21567	0.0532446	0.365526	-1.00179	0.439462	0.64775
TF motif	EFC_Q6	243	-1.32094	0.0168856	0.262269	-1.15937	0.123103	0.428916	-0.848682	0.875	0.877937
TF motif	EGR_Q6	255	-1.39397	0.00767754	0.204063	-1.39095	0.00172712	0.213751	-1.33761	0.015625	0.232621
TF motif	EGR1_01	245	-1.50207	0	0.138722	-1.41262	0	0.200373	-1.27231	0.0313972	0.289478
TF motif	EGR2_01	180	-1.55277	0.00601202	0.113958	-1.55139	0.00338409	0.127494	-1.35612	0.0311042	0.220072
TF motif	EGR3_01	76	-1.11224	0.263158	0.494149	-1.12669	0.224638	0.471761	-0.836111	0.794473	0.892192
TF motif	ELF1_Q6	236	-1.19196	0.0719697	0.387947	-1.03128	0.368151	0.609423	1.05317	0.269341	0.627851
TF motif	ELF5_TARGET_GENES	372	1.4608	0	0.13796	1.60325	0	0.0579992	1.24489	0.0289855	0.383516
TF motif	ELK1_01	254	0.959193	0.594595	0.711826	1.01776	0.376884	0.639264	0.865404	0.86631	0.908632
TF motif	ELK1_02	241	1.22273	0.0697674	0.344254	1.33047	0.00503778	0.232938	1.30723	0.0226629	0.32027
TF motif	EMX1_TARGET_GENES	182	1.34845	0.0168776	0.2211	1.45028	0.00238663	0.136053	-0.840808	0.859935	0.886847
TF motif	EN1_01	97	1.38405	0.0207469	0.188952	1.45798	0.0179775	0.130553	-1.19386	0.153974	0.37037
TF motif	EPC1_TARGET_GENES	183	1.26744	0.0570265	0.298794	1.70009	0	0.0293945	1.66078	0	0.0794236
TF motif	ER_Q6	251	-1.16607	0.102857	0.422624	-1.22228	0.0646258	0.358199	-1.23073	0.052795	0.330314
TF motif	ER_Q6_01	244	-1.30404	0.0304878	0.275543	-1.26976	0.0355932	0.310219	-1.30235	0.0108696	0.261889
TF motif	ER_Q6_02	229	-1.30407	0.015444	0.275663	-1.23983	0.0638298	0.341568	-1.36799	0.00791139	0.211751
TF motif	ERR1_Q2	246	-1.39395	0.00769231	0.203905	-1.29713	0.0137457	0.284458	-1.16197	0.127726	0.410412
TF motif	ETF_Q6	110	-1.07969	0.275591	0.541444	-1.09809	0.262681	0.51212	-1.16616	0.178451	0.405011
TF motif	ETS_Q4	237	-1.3948	0.00195312	0.203229	-1.31997	0.015625	0.265024	-1.0091	0.450549	0.637068
TF motif	ETS1_B	249	-1.12901	0.156716	0.472656	-0.976444	0.509402	0.69034	1.08069	0.257396	0.58789
TF motif	ETS2_B	264	-1.06439	0.277344	0.563359	-1.20673	0.065	0.376714	-1.20279	0.078635	0.360891
TF motif	EVI1_01	15	0.939828	0.516598	0.743859	1.09797	0.341317	0.520856
TF motif	EVI1_02	113	-0.823149	0.824528	0.914091	0.835416	0.858108	0.89948	-0.85538	0.781667	0.868419
TF motif	EVI1_03	53	-0.842289	0.764471	0.895423	-0.957601	0.514124	0.71895	-0.964122	0.523891	0.705624
TF motif	EVI1_04	199	1.02057	0.37234	0.610519	-0.913422	0.675127	0.790005	-1.24286	0.0723684	0.317874
TF motif	EVI1_05	151	0.936677	0.612245	0.747454	-0.844305	0.854281	0.878752	-1.39709	0.0181219	0.192956
TF motif	EVI1_06	21	0.988305	0.460497	0.661561	-0.776931	0.808429	0.93761	-1.10615	0.306595	0.487504
TF motif	F10_TARGET_GENES	211	1.18894	0.0828402	0.38327	0.923679	0.701923	0.787541	-1.77608	0	0.0491307
TF motif	FAC1_01	194	-1.08543	0.255985	0.531699	-1.29296	0.0290909	0.28821	-1.48917	0.00165837	0.137422
TF motif	FOX_Q2	189	1.13125	0.165323	0.45284	-1.08661	0.249584	0.527277	-1.43832	0.0125589	0.167493
TF motif	FOXC1_TARGET_GENES	30	-0.907137	0.601626	0.809727	-0.805069	0.789091	0.917657	0.769001	0.800481	0.976727
TF motif	FOXD3_01	172	1.00555	0.419087	0.637643	-0.907058	0.695876	0.799897	-1.34366	0.0306452	0.228446
TF motif	FOXD3_TARGET_GENES	29	0.85877	0.677419	0.861577	0.892283	0.607516	0.830971	1.08617	0.316964	0.580524
TF motif	FOXG1_TARGET_GENES	492	0.936826	0.759219	0.747604	1.07964	0.160207	0.54531	1.07067	0.204698	0.604906
TF motif	FOXJ2_01	164	1.2195	0.0689655	0.346674	0.937451	0.628713	0.764895	-1.36248	0.0260163	0.215336
TF motif	FOXJ2_02	207	1.07653	0.284188	0.53047	-1.08191	0.271501	0.534489	-1.6004	0	0.0943374
TF motif	FOXJ2_TARGET_GENES	470	-1.25232	0.011976	0.323774	-1.19611	0.0423198	0.388771	-1.38363	0.00305344	0.200824
TF motif	FOXM1_01	216	-1.02128	0.380859	0.62822	-1.03913	0.324415	0.594241	-0.954401	0.564565	0.719869
TF motif	FOXO1_01	221	-1.01367	0.410714	0.637426	-1.04922	0.33913	0.581911	-1.25268	0.06	0.308763
TF motif	FOXO1_02	223	-1.3045	0.0236794	0.275615	-1.48424	0	0.159077	-1.61842	0	0.0882015
TF motif	FOXO3_01	226	-1.04115	0.343874	0.596047	-1.19705	0.0848896	0.387754	-1.56803	0	0.10624
TF motif	FOXO4_01	217	-1.33609	0.0238095	0.250965	-1.38276	0.0107527	0.220062	-1.48468	0.00158479	0.140345
TF motif	FOXO4_02	242	-1.06031	0.276316	0.568732	-1.11041	0.194399	0.495763	-1.61313	0.00151515	0.0898285
TF motif	FOXO4_TARGET_GENES	235	1.06256	0.28903	0.550847	1.18439	0.0798122	0.402602	1.44984	0.00273973	0.195887
TF motif	FOXQ1_TARGET_GENES	34	-0.912479	0.614504	0.801791	0.674428	0.944563	0.98438	1.04383	0.3903	0.643522
TF motif	FOXR2_TARGET_GENES	176	1.38968	0.0059761	0.185316	1.9559	0	0.00297742	2.10603	0	0.00135579
TF motif	FREAC2_01	235	-1.05042	0.300589	0.583483	-1.29222	0.0249584	0.288772	-1.63175	0	0.084927
TF motif	FREAC3_01	220	-1.30595	0.0174419	0.273944	-1.29604	0.0296684	0.285532	-1.08558	0.247619	0.516742
TF motif	FREAC4_01	132	1.20647	0.106557	0.362046	0.980973	0.490099	0.696947	-1.50032	0.00329489	0.132231
TF motif	FREAC7_01	167	-1.13086	0.185114	0.469873	-1.25658	0.0509666	0.324453	-1.52413	0	0.120607
TF motif	FXR_IR1_Q6	96	-0.96602	0.509018	0.711972	-0.949743	0.57732	0.730763	0.993929	0.479218	0.721506
TF motif	FXR_Q3	95	-1.34353	0.04	0.245998	-1.41316	0.0271248	0.200274	-1.08199	0.315346	0.521489
TF motif	GAANYNYGACNY_UNKNOWN	68	-0.855642	0.730159	0.878441	-1.07234	0.302505	0.548314	-1.16781	0.214905	0.402518
TF motif	GABP_B	251	1.18835	0.0789474	0.384048	1.42782	0	0.152808	1.28095	0.0201729	0.344721
microRNA motif	GACAATC_MIR219	137	-1.45344	0.00207469	0.166018	-1.62368	0	0.0980647	-1.56605	0.00511945	0.107372
microRNA motif	GACAGGG_MIR339	62	-1.16269	0.207224	0.42783	-1.17026	0.176577	0.418098	-0.979553	0.495727	0.683102
microRNA motif	GACTGTT_MIR212_MIR132	148	1.22444	0.092803	0.342426	-0.92338	0.634021	0.775228	-1.66993	0	0.0740683
microRNA motif	GAGACTG_MIR452	90	-0.783023	0.924025	0.941363	-0.941483	0.608303	0.745223	-1.42672	0.0183333	0.173749
microRNA motif	GAGCCAG_MIR149	138	-1.42191	0.00806452	0.186851	-1.39959	0.0184874	0.208846	-0.955062	0.57074	0.718693
microRNA motif	GAGCCTG_MIR484	96	-1.27071	0.0932836	0.30698	-1.64377	0.0034965	0.0900255	-1.58301	0.00512821	0.100138
microRNA motif	GAGCTGG_MIR337	152	-1.78911	0	0.0426061	-1.73416	0	0.0599504	-0.88756	0.737105	0.820149
TF motif	GATA_C	233	-1.16737	0.0934959	0.421634	-1.27924	0.0348837	0.301244	-1.30491	0.024	0.259614
TF motif	GATA_Q6	173	-1.01534	0.412916	0.635686	-0.902684	0.707612	0.806889	-0.952469	0.600649	0.723633
TF motif	GATA1_01	219	-1.26643	0.0383877	0.30976	-1.2349	0.070922	0.346452	-0.997051	0.450886	0.654891
TF motif	GATA1_02	218	-1.16904	0.123791	0.419258	-1.20344	0.101399	0.380753	-1.31094	0.0257235	0.255069
TF motif	GATA1_03	213	-1.22502	0.0693069	0.351029	-1.20024	0.0944056	0.384504	-1.38374	0.00789889	0.200942
TF motif	GATA1_04	199	1.02134	0.394678	0.609636	-1.05662	0.310592	0.570785	-1.25713	0.0771654	0.303642
TF motif	GATA1_05	242	0.947376	0.641509	0.732106	0.959802	0.595181	0.731628	0.869669	0.847953	0.903785
TF motif	GATA2_01	97	-1.37001	0.0298211	0.222133	-1.28822	0.0685413	0.293629	-1.12696	0.229927	0.459071
TF motif	GATA3_01	212	-0.970736	0.523046	0.70427	-1.02487	0.367241	0.619502	-0.961689	0.56231	0.709121
TF motif	GATA4_Q3	224	0.923311	0.689655	0.770242	-0.989135	0.475763	0.67164	-1.17787	0.0944882	0.389269
TF motif	GATA6_01	232	-1.29284	0.0267686	0.28504	-1.29069	0.0327586	0.290846	-1.16843	0.116719	0.401797
TF motif	GATAAGR_GATA_C	257	-1.49524	0	0.140345	-1.46542	0.0017301	0.16879	-1.13571	0.146226	0.445702
TF motif	GATGKMRGCG_UNKNOWN	58	-1.34649	0.0514286	0.243515	-1.39763	0.0378072	0.210796	-1.00935	0.439929	0.636536
microRNA motif	GCAAAAA_MIR129	168	-1.14936	0.139113	0.446801	-1.43562	0.0034662	0.185635	-1.5922	0	0.0964361
microRNA motif	GCAAGAC_MIR431	42	-0.856039	0.716567	0.877939	-1.16535	0.20709	0.422743	-1.48965	0.0285205	0.137419
microRNA motif	GCAAGGA_MIR502	68	-1.07756	0.301318	0.544661	-0.908266	0.625	0.798201	-1.00265	0.459866	0.646112
microRNA motif	GCACCTT_MIR18A_MIR18B	112	-1.45875	0.0172745	0.162911	-1.47168	0.00533808	0.165008	-1.52731	0.00326264	0.119261
microRNA motif	GCATTTG_MIR105	165	1.10495	0.214859	0.488511	-0.839931	0.875427	0.882649	-1.68282	0	0.0694862
TF motif	GCCATNTTG_YY1_Q6	397	-0.990651	0.475472	0.672833	-0.870537	0.909091	0.847736	-0.684639	1	0.985186
TF motif	GCCNNNWTAAR_UNKNOWN	135	-1.31863	0.0385356	0.263184	-1.43806	0.00362976	0.184995	-1.55481	0	0.109761
microRNA motif	GCGCCTT_MIR525_MIR524	15	-1.58407	0.0237154	0.0986401	-1.27046	0.204724	0.310031	-0.706017	0.866071	0.980314
microRNA motif	GCGCTTT_MIR518B_MIR518C_MIR518D	19	-0.678112	0.896749	0.984978	-0.731013	0.851562	0.963647	-1.15121	0.279514	0.423818
TF motif	GCGNNANTTCC_UNKNOWN	115	-0.893605	0.706349	0.828036	0.870561	0.748284	0.858192	0.93346	0.623223	0.818235
TF motif	GCGSCMNTTT_UNKNOWN	65	1.30494	0.0758755	0.261532	1.08562	0.317181	0.536681	-1.21321	0.148936	0.349438
TF motif	GCM_Q2	209	-1.28562	0.0307692	0.29207	-1.41336	0.00516351	0.200336	-1.06278	0.3	0.550137
microRNA motif	GCTCTTG_MIR335	83	-0.972634	0.516378	0.702195	-1.02676	0.392473	0.616878	-1.17283	0.180579	0.395452
microRNA motif	GCTGAGT_MIR5125P	46	-1.24975	0.144487	0.32648	-1.35232	0.0587156	0.239771	-1.04173	0.38698	0.583149
TF motif	GCTNWTTGK_UNKNOWN	270	1.13671	0.141717	0.445788	-0.825129	0.948718	0.898998	-1.61983	0	0.0885691
microRNA motif	GCTTGAA_MIR498	104	1.1456	0.179039	0.434233	1.04141	0.339326	0.605458	-1.47743	0.00983607	0.144115
TF motif	GFI1_01	232	-0.820263	0.95183	0.91549	-0.939979	0.614094	0.747448	-1.21028	0.0858506	0.352265
TF motif	GGAANCGGAANY_UNKNOWN	101	0.925734	0.62766	0.766112	1.414	0.0182232	0.163055	1.73873	0.00253165	0.0539739
TF motif	GGAMTNNNNNTCCY_UNKNOWN	112	-1.04525	0.35098	0.5898	0.881389	0.795724	0.84597	1.17345	0.144608	0.46224
TF motif	GGARNTKYCCA_UNKNOWN	71	-0.827988	0.773694	0.909175	-0.866414	0.727273	0.852942	0.972265	0.527559	0.759235
TF motif	GGATTA_PITX2_Q2	499	-1.41724	0	0.189167
microRNA motif	GGCACAT_MIR455	57	0.827914	0.80396	0.898246	-1.00054	0.460039	0.6551	-1.56427	0.0123894	0.107561
microRNA motif	GGCACTT_MIR519E	115	-1.16019	0.153846	0.431175	-1.32486	0.0335689	0.262147	-1.7486	0	0.056186
microRNA motif	GGCAGAC_MIR346	38	-1.21994	0.146388	0.356682	-1.05169	0.365492	0.578545	1.05617	0.327004	0.624048
microRNA motif	GGCAGCT_MIR22	212	-1.43515	0.00725953	0.178204	-1.5145	0.00169779	0.143763	-1.35328	0.00950872	0.221657
microRNA motif	GGCAGTG_MIR3243P	91	-0.96428	0.525194	0.714545	-1.17056	0.174229	0.418006	-1.59206	0.003367	0.0963919
microRNA motif	GGCCAGT_MIR193A_MIR193B	86	-1.29473	0.0679612	0.283484	-1.27429	0.0769231	0.307478	-1.14772	0.205085	0.428721
TF motif	GGCKCATGS_UNKNOWN	60	0.873422	0.690428	0.840239	0.760091	0.929936	0.955048	-0.825318	0.794595	0.904624
TF motif	GGCNKCCATNK_UNKNOWN	111	-0.956802	0.546961	0.726265	-1.07456	0.297683	0.545393	-1.0052	0.445151	0.64232
TF motif	GGCNNMSMYNTTG_UNKNOWN	69	-1.29297	0.0833333	0.285175	-1.36111	0.0537037	0.231837	-1.07941	0.320534	0.525157
TF motif	GGCNRNWCTTYS_UNKNOWN	79	0.803274	0.851626	0.916984	0.797347	0.880562	0.931034	0.776155	0.917676	0.974951
microRNA motif	GGGACCA_MIR133A_MIR133B	189	-1.73975	0	0.0520541	-1.85547	0	0.0312788	-1.41355	0.00328947	0.182197
microRNA motif	GGGATGC_MIR3245P	49	-0.932865	0.569767	0.767684	-0.864766	0.695481	0.855527	-0.797559	0.804577	0.9307
microRNA motif	GGGCATT_MIR365	102	-0.883542	0.717349	0.8414	-1.16946	0.143885	0.417939	-1.34616	0.0425532	0.226905
microRNA motif	GGGGCCC_MIR296	68	-1.70973	0.00185874	0.0569215	-1.94625	0	0.0198309	-1.3256	0.0665499	0.241936
TF motif	GGGNNTTTCC_NFKB_Q6_01	124	-1.4857	0.00559702	0.146408	-1.45979	0.0107914	0.171465	-1.14563	0.191104	0.431472
TF motif	GGGNRMNNYCAT_UNKNOWN	75	0.782635	0.902128	0.931711	-1.02756	0.393321	0.615351	-1.33163	0.0574913	0.237504
microRNA motif	GGTAACC_MIR4095P	30	-0.764565	0.835514	0.952327	-1.19794	0.20696	0.386686	-1.33409	0.102113	0.236094
microRNA motif	GGTGAAG_MIR412	59	-1.2916	0.0791506	0.286934	-1.62142	0.00522648	0.0984431	-1.06247	0.339623	0.550384
microRNA motif	GGTGTGT_MIR329	99	-1.46551	0.00199203	0.158728	-1.39055	0.0210158	0.213705	-1.41118	0.0204778	0.183752
TF motif	GKCGCNNNNNNNTGAYG_UNKNOWN	58	1.37375	0.0605428	0.196561	1.36217	0.0451613	0.206581	0.751341	0.903756	0.984549
TF motif	GLI1_TARGET_GENES	403	-1.18096	0.0582524	0.403484	-1.11157	0.149079	0.493903	1.09783	0.151057	0.563573
TF motif	GNCF_01	64	-1.26517	0.104046	0.311191	-1.19483	0.157599	0.389807	-1.19292	0.177365	0.371769
GO Biological Process	GOBP_2_OXOGLUTARATE_METABOLIC_PROCESS	15	-1.26675	0.16946	0.309495	-1.25365	0.158824	0.326266	-1.15715	0.28281	0.417111
GO Biological Process	GOBP_3_PHOSPHOADENOSINE_5_PHOSPHOSULFATE_METABOLIC_PROCESS	17	-0.867875	0.640684	0.861618	-0.921069	0.586521	0.777905	1.02064	0.447619	0.68093
GO Biological Process	GOBP_3_UTR_MEDIATED_MRNA_DESTABILIZATION	16	-1.6232	0.0156863	0.0867287	-1.24563	0.199634	0.335763	1.04431	0.423581	0.643148
GO Biological Process	GOBP_3_UTR_MEDIATED_MRNA_STABILIZATION	18	-0.852551	0.69186	0.881591	0.57871	0.967249	0.997634	0.909386	0.591928	0.854015
GO Biological Process	GOBP_ACETYL_COA_BIOSYNTHETIC_PROCESS	21	-1.17956	0.228682	0.404869	-1.2952	0.159393	0.28643	-1.27259	0.163873	0.289382
GO Biological Process	GOBP_ACETYL_COA_METABOLIC_PROCESS	36	-1.29489	0.112339	0.283552	-1.33936	0.0836364	0.249997	-0.940401	0.530864	0.742415
GO Biological Process	GOBP_ACID_SECRETION	30	-0.753873	0.868154	0.958323	-0.896989	0.623301	0.814519	-0.708454	0.903879	0.980043
GO Biological Process	GOBP_ACIDIC_AMINO_ACID_TRANSPORT	62	0.989254	0.478175	0.6605	0.971959	0.476718	0.712298	-0.857476	0.738302	0.864986
GO Biological Process	GOBP_ACROSOME_REACTION	27	-1.58741	0.0253906	0.0983387	-1.65008	0.00894454	0.0873498	-1.02826	0.414914	0.60453
GO Biological Process	GOBP_ACTIN_CYTOSKELETON_REORGANIZATION	101	-0.808789	0.883424	0.922086	0.903331	0.696682	0.814439	1.24151	0.0915663	0.385795
GO Biological Process	GOBP_ACTIN_FILAMENT_BASED_MOVEMENT	129	-1.03693	0.360558	0.602858	-1.04174	0.351006	0.591278	-0.876129	0.748428	0.837739
GO Biological Process	GOBP_ACTIN_FILAMENT_BASED_TRANSPORT	19	0.613043	0.94902	0.992082	-0.653279	0.926063	0.988019	0.709596	0.855914	0.997268
GO Biological Process	GOBP_ACTIN_FILAMENT_BUNDLE_ORGANIZATION	146	1.47747	0	0.126995	1.40195	0.00683371	0.172474	-1.25843	0.0720131	0.302337
GO Biological Process	GOBP_ACTIN_FILAMENT_DEPOLYMERIZATION	53	1.04256	0.402105	0.577044	-0.905338	0.652495	0.803118	-1.16119	0.216549	0.411501
GO Biological Process	GOBP_ACTIN_FILAMENT_ORGANIZATION	393	1.24784	0.0189076	0.317415	1.1637	0.0643564	0.429745	-1.10278	0.19432	0.492373
GO Biological Process	GOBP_ACTIN_FILAMENT_SEVERING	15	1.11143	0.318275	0.480611	1.03534	0.428279	0.615721	1.2481	0.182609	0.382094
GO Biological Process	GOBP_ACTIN_MEDIATED_CELL_CONTRACTION	101	1.03167	0.373225	0.595244	0.984137	0.464531	0.692959	-0.90474	0.665535	0.797114
GO Biological Process	GOBP_ACTIN_NUCLEATION	44	0.987923	0.466387	0.662106	0.956588	0.535398	0.736263	0.775802	0.870824	0.974865
GO Biological Process	GOBP_ACTIN_POLYMERIZATION_OR_DEPOLYMERIZATION	190	1.01806	0.39413	0.615171	0.976171	0.520833	0.703774	-0.974773	0.542453	0.689788
GO Biological Process	GOBP_ACTION_POTENTIAL	118	-0.887945	0.744231	0.83592	-1.1626	0.167558	0.425675	0.926177	0.632701	0.829204
GO Biological Process	GOBP_ACTIVATED_T_CELL_PROLIFERATION	31	1.56152	0.0238569	0.0858099	1.2676	0.141053	0.299274	-1.06507	0.353271	0.546311
GO Biological Process	GOBP_ACTIVATION_OF_ADENYLATE_CYCLASE_ACTIVITY	28	-1.34883	0.108696	0.241865	-1.26458	0.144487	0.314789	0.59992	0.978213	1
GO Biological Process	GOBP_ACTIVATION_OF_CYSTEINE_TYPE_ENDOPEPTIDASE_ACTIVITY_INVOLVED_IN_APOPTOTIC_PROCESS	77	1.05062	0.359026	0.56516	1.21923	0.113895	0.355545	0.947978	0.574939	0.796693
GO Biological Process	GOBP_ACTIVATION_OF_GTPASE_ACTIVITY	98	-1.56786	0.0040568	0.106124	-1.56486	0.00347826	0.121092	-1.11882	0.238731	0.469371
GO Biological Process	GOBP_ACTIVATION_OF_IMMUNE_RESPONSE	365	1.01984	0.374233	0.611537	1.12329	0.104061	0.484559	1.01611	0.398827	0.688948
GO Biological Process	GOBP_ACTIVATION_OF_INNATE_IMMUNE_RESPONSE	123	1.57418	0.004329	0.0810281	1.75232	0	0.020365	1.26056	0.0716049	0.368054
GO Biological Process	GOBP_ACTIVATION_OF_JUN_KINASE_ACTIVITY	36	-1.3122	0.103113	0.268723	-1.32044	0.0998081	0.264383	0.79809	0.802752	0.965149
GO Biological Process	GOBP_ACTIVATION_OF_MAPK_ACTIVITY	142	-1.12211	0.208633	0.481927	-1.24511	0.0716724	0.336532	-1.11769	0.227348	0.471737
GO Biological Process	GOBP_ACTIVATION_OF_MAPKK_ACTIVITY	50	1.01146	0.436	0.625853	-0.864729	0.722222	0.855439	1.13546	0.226415	0.511573
GO Biological Process	GOBP_ACTIVATION_OF_NF_KAPPAB_INDUCING_KINASE_ACTIVITY	16	1.05696	0.376344	0.559118	1.12803	0.317526	0.478699	-1.12267	0.325455	0.464356
GO Biological Process	GOBP_ACTIVATION_OF_PHOSPHOLIPASE_C_ACTIVITY	31	-0.417424	1	1	-0.36987	1	1	-0.70312	0.904924	0.980905
GO Biological Process	GOBP_ACTIVATION_OF_PROTEIN_KINASE_A_ACTIVITY	17	-1.85563	0	0.0289066	-1.71709	0.00562852	0.0658453	-1.33148	0.120287	0.237655
GO Biological Process	GOBP_ACTIVATION_OF_PROTEIN_KINASE_ACTIVITY	298	-1.07093	0.25	0.554341	-1.15819	0.102142	0.430825	1.0202	0.400576	0.681794
GO Biological Process	GOBP_ACTIVATION_OF_PROTEIN_KINASE_B_ACTIVITY	29	1.17579	0.227083	0.398298	-1.27314	0.129562	0.307935	-1.44223	0.0614035	0.165177
GO Biological Process	GOBP_ACTIVIN_RECEPTOR_SIGNALING_PATHWAY	33	1.07119	0.345992	0.536793	1.16497	0.240506	0.429105	0.645754	0.949541	1
GO Biological Process	GOBP_ACTOMYOSIN_STRUCTURE_ORGANIZATION	176	1.56736	0	0.0836916	1.45734	0.0023753	0.130902	-1.18152	0.139905	0.384415
GO Biological Process	GOBP_ACUTE_INFLAMMATORY_RESPONSE	88	-1.11801	0.224742	0.488313	0.938685	0.595642	0.764139	1.04898	0.350711	0.634451
GO Biological Process	GOBP_ACUTE_INFLAMMATORY_RESPONSE_TO_ANTIGENIC_STIMULUS	19	1.03114	0.391481	0.596023	0.819953	0.732	0.91473	-1.48803	0.0538033	0.137968
GO Biological Process	GOBP_ACUTE_PHASE_RESPONSE	35	-1.08552	0.323917	0.531653	1.11187	0.305263	0.500087	0.898853	0.648325	0.869428
GO Biological Process	GOBP_ACYLGLYCEROL_HOMEOSTASIS	30	-1.49383	0.0404858	0.14137	-1.79514	0.00367647	0.0435455	-1.35287	0.0932643	0.22205
GO Biological Process	GOBP_ADAPTATION_OF_SIGNALING_PATHWAY	19	-1.01013	0.453815	0.644528	-1.01089	0.45811	0.640863	-0.873863	0.651852	0.841285
GO Biological Process	GOBP_ADAPTIVE_IMMUNE_RESPONSE	321	-1.30164	0.0152964	0.277275	-1.23173	0.0344288	0.34949	1.05802	0.269972	0.621514
GO Biological Process	GOBP_ADAPTIVE_IMMUNE_RESPONSE_BASED_ON_SOMATIC_RECOMBINATION_OF_IMMUNE_RECEPTORS_BUILT_FROM_IMMUNOGLOBULIN_SUPERFAMILY_DOMAINS	210	-1.11779	0.168605	0.487597	-1.16068	0.140351	0.427386	1.18529	0.110193	0.445835
GO Biological Process	GOBP_ADAPTIVE_THERMOGENESIS	146	-1.34989	0.0237624	0.241277	-1.34846	0.0191638	0.243538	-1.20151	0.121262	0.361496
GO Biological Process	GOBP_ADENYLATE_CYCLASE_ACTIVATING_ADRENERGIC_RECEPTOR_SIGNALING_PATHWAY	20	-1.39811	0.0741525	0.201058	-1.67288	0.0153846	0.0807148	-1.38324	0.0897666	0.201212
GO Biological Process	GOBP_ADENYLATE_CYCLASE_ACTIVATING_G_PROTEIN_COUPLED_RECEPTOR_SIGNALING_PATHWAY	112	-0.916856	0.662239	0.79423	-1.04131	0.380379	0.591505	-1.2285	0.0975207	0.333214
GO Biological Process	GOBP_ADENYLATE_CYCLASE_INHIBITING_G_PROTEIN_COUPLED_RECEPTOR_SIGNALING_PATHWAY	67	1.10168	0.271676	0.492119	0.944249	0.548523	0.755776	-0.945194	0.555938	0.735393
GO Biological Process	GOBP_ADENYLATE_CYCLASE_MODULATING_G_PROTEIN_COUPLED_RECEPTOR_SIGNALING_PATHWAY	182	0.969355	0.540426	0.694514	-0.917401	0.700348	0.783157	-1.17062	0.169059	0.39824
GO Biological Process	GOBP_ADHERENS_JUNCTION_ORGANIZATION	58	0.90703	0.616525	0.793286	0.868428	0.712644	0.861162	1.03434	0.369193	0.65514
GO Biological Process	GOBP_ADIPOSE_TISSUE_DEVELOPMENT	34	-1.68074	0.00574713	0.0654498	-1.74092	0	0.0576488	-1.37607	0.0585106	0.205604
GO Biological Process	GOBP_ADRENAL_GLAND_DEVELOPMENT	20	1.26127	0.153527	0.30419	0.969046	0.482402	0.718769	-1.23735	0.189873	0.322931
GO Biological Process	GOBP_ADRENERGIC_RECEPTOR_SIGNALING_PATHWAY	24	-1.60711	0.0217391	0.0923047	-1.70688	0.00924214	0.0677629	-1.39899	0.0821429	0.191162
GO Biological Process	GOBP_ADULT_BEHAVIOR	105	-1.09627	0.266932	0.517375	-1.49318	0.0143369	0.153458	-1.34078	0.0555556	0.229709
GO Biological Process	GOBP_ADULT_LOCOMOTORY_BEHAVIOR	58	-0.771363	0.867816	0.947233	-1.07223	0.334594	0.547971	-1.22149	0.153322	0.340554
GO Biological Process	GOBP_AEROBIC_RESPIRATION	73	0.786209	0.879828	0.929917	0.94037	0.551637	0.761794	0.989881	0.485149	0.727759
GO Biological Process	GOBP_AGING	264	1.54308	0	0.0940403	1.53834	0	0.0835783	1.33151	0.00931677	0.29507
GO Biological Process	GOBP_ALCOHOL_BIOSYNTHETIC_PROCESS	139	-1.21504	0.092	0.36392	-1.02746	0.388502	0.615478	1.67016	0.00246914	0.0768345
GO Biological Process	GOBP_ALCOHOL_CATABOLIC_PROCESS	42	-1.58765	0.0134357	0.0984959	-1.4542	0.0367505	0.174428	-0.947351	0.551433	0.732365
GO Biological Process	GOBP_ALCOHOL_METABOLIC_PROCESS	318	-1.52599	0	0.126828	-1.46074	0	0.171897	1.3205	0.00292398	0.305416
GO Biological Process	GOBP_ALDITOL_METABOLIC_PROCESS	21	-1.38411	0.100569	0.211347	-1.52686	0.0369686	0.138918	-0.930897	0.550091	0.755779
GO Biological Process	GOBP_ALPHA_AMINO_ACID_BIOSYNTHETIC_PROCESS	58	-0.95447	0.52919	0.731277	0.969355	0.4862	0.718053	1.28665	0.0888325	0.340498
GO Biological Process	GOBP_ALPHA_AMINO_ACID_CATABOLIC_PROCESS	77	-1.6059	0.00196464	0.0927049	-1.67414	0.00176991	0.0805013	-1.14034	0.226962	0.439067
GO Biological Process	GOBP_ALPHA_AMINO_ACID_METABOLIC_PROCESS	171	-1.3885	0.0174081	0.20759	-1.37254	0.0212766	0.227811	0.992498	0.494819	0.723829
GO Biological Process	GOBP_ALPHA_BETA_T_CELL_ACTIVATION	124	-1.36596	0.0155945	0.225523	-1.36558	0.0255474	0.231712	1.12152	0.226933	0.52846
GO Biological Process	GOBP_ALPHA_BETA_T_CELL_DIFFERENTIATION	93	-1.43507	0.023166	0.178105	-1.51222	0.00693241	0.14519	0.937011	0.584158	0.81372
GO Biological Process	GOBP_ALPHA_BETA_T_CELL_PROLIFERATION	29	1.07324	0.360161	0.53397	1.10593	0.313433	0.50802	1.37719	0.0750552	0.25619
GO Biological Process	GOBP_ALTERNATIVE_MRNA_SPLICING_VIA_SPLICEOSOME	62	0.809554	0.817269	0.911018	0.755815	0.926773	0.95772	-0.898113	0.651741	0.804056
GO Biological Process	GOBP_AMEBOIDAL_TYPE_CELL_MIGRATION	380	1.07666	0.202479	0.53047	1.10236	0.167109	0.514263	-1.00607	0.430091	0.640655
GO Biological Process	GOBP_AMELOGENESIS	19	-0.875221	0.644981	0.852164	-0.90749	0.591797	0.799255	-1.05663	0.375712	0.56015
GO Biological Process	GOBP_AMINE_BIOSYNTHETIC_PROCESS	32	1.45619	0.0413223	0.139813	1.32291	0.111111	0.23975	-0.78281	0.786195	0.943705
GO Biological Process	GOBP_AMINE_CATABOLIC_PROCESS	27	-0.853497	0.696462	0.881153	-1.12138	0.288104	0.480038	-0.936687	0.551601	0.747571
GO Biological Process	GOBP_AMINE_METABOLIC_PROCESS	145	1.38937	0.00856531	0.185554	1.54349	0.00449438	0.0814148	1.1557	0.138958	0.486283
GO Biological Process	GOBP_AMINE_TRANSPORT	82	0.884424	0.689024	0.825767	-1.30148	0.0783972	0.279544	-1.48034	0.0116279	0.142741
GO Biological Process	GOBP_AMINO_ACID_ACTIVATION	48	1.27412	0.11946	0.291853	1.82441	0.0021097	0.0112121	2.42323	0	0
GO Biological Process	GOBP_AMINO_ACID_BETAINE_METABOLIC_PROCESS	17	-0.93329	0.532567	0.767406	-0.848921	0.673307	0.873996	-0.944795	0.521739	0.735199
GO Biological Process	GOBP_AMINO_ACID_IMPORT	47	-0.853108	0.749499	0.881184	-0.981315	0.493308	0.68302	-1.19068	0.181818	0.373831
GO Biological Process	GOBP_AMINO_ACID_TRANSMEMBRANE_TRANSPORT	85	-0.916448	0.634694	0.794781	-1.01754	0.430909	0.631853	-1.23847	0.122896	0.322547
GO Biological Process	GOBP_AMINO_ACID_TRANSPORT	133	-1.06159	0.302974	0.566905	-1.02439	0.380282	0.620045	-1.16286	0.155116	0.409338
GO Biological Process	GOBP_AMINO_SUGAR_METABOLIC_PROCESS	39	-0.794525	0.820663	0.932187	-0.915818	0.586745	0.786316	-1.24295	0.153465	0.317819
GO Biological Process	GOBP_AMINOGLYCAN_BIOSYNTHETIC_PROCESS	107	0.937227	0.620229	0.747421	-0.833272	0.844643	0.89019	-1.42114	0.0185497	0.176949
GO Biological Process	GOBP_AMINOGLYCAN_CATABOLIC_PROCESS	61	0.974746	0.509728	0.684671	-1.15306	0.22898	0.437675	-1.33375	0.0746528	0.235895
GO Biological Process	GOBP_AMINOGLYCAN_METABOLIC_PROCESS	157	-0.91164	0.676529	0.80312	-1.11638	0.201452	0.487639	-1.32422	0.0298013	0.242976
GO Biological Process	GOBP_AMMONIUM_ION_METABOLIC_PROCESS	23	-1.40621	0.0759013	0.194934	-1.50178	0.0326679	0.15059	-1.26747	0.179262	0.292939
GO Biological Process	GOBP_AMP_METABOLIC_PROCESS	16	0.74621	0.804481	0.957597	0.989757	0.484716	0.684759	1.2074	0.225058	0.42323
GO Biological Process	GOBP_AMYLOID_BETA_CLEARANCE	35	-0.785119	0.818713	0.939766	-0.909363	0.626838	0.796435	0.835067	0.736597	0.936784
GO Biological Process	GOBP_AMYLOID_BETA_METABOLIC_PROCESS	51	-1.39147	0.0391389	0.206296	-1.34231	0.0794824	0.247089	-1.39292	0.0466786	0.195698
GO Biological Process	GOBP_AMYLOID_FIBRIL_FORMATION	21	1.37742	0.0952381	0.193693	1.44616	0.0647321	0.138514	1.5608	0.0283843	0.126626
GO Biological Process	GOBP_AMYLOID_PRECURSOR_PROTEIN_CATABOLIC_PROCESS	51	-1.24329	0.134981	0.333071	-1.19507	0.179487	0.389437	-1.22906	0.172906	0.332336
GO Biological Process	GOBP_AMYLOID_PRECURSOR_PROTEIN_METABOLIC_PROCESS	68	-1.30443	0.082397	0.275576	-1.19373	0.15971	0.391795	-1.0709	0.332168	0.537969
GO Biological Process	GOBP_ANAPHASE_PROMOTING_COMPLEX_DEPENDENT_CATABOLIC_PROCESS	79	2.57167	0	0	2.75819	0	0	1.84178	0	0.0256586
GO Biological Process	GOBP_ANATOMICAL_STRUCTURE_HOMEOSTASIS	417	1.36473	0.00583658	0.205568	1.28987	0.0134771	0.272459	-0.944176	0.656061	0.735914
GO Biological Process	GOBP_ANATOMICAL_STRUCTURE_MATURATION	187	-0.97684	0.523046	0.696021	-1.21301	0.0778342	0.367705	-1.0891	0.264798	0.512811
GO Biological Process	GOBP_ANDROGEN_METABOLIC_PROCESS	21	0.844572	0.655844	0.879024	0.77238	0.823529	0.947915	-0.65013	0.906667	0.99115
GO Biological Process	GOBP_ANDROGEN_RECEPTOR_SIGNALING_PATHWAY	33	-1.74592	0.00197628	0.0491326	-1.65584	0.0177866	0.0850742	-1.17743	0.219424	0.389848
GO Biological Process	GOBP_ANGIOGENESIS_INVOLVED_IN_WOUND_HEALING	25	-1.13268	0.271845	0.466863	-1.07749	0.34608	0.54039	-0.973606	0.500876	0.691782
GO Biological Process	GOBP_ANIMAL_ORGAN_FORMATION	55	0.918568	0.616766	0.777197	-1.02013	0.427101	0.627479	-0.780928	0.844948	0.945311
GO Biological Process	GOBP_ANIMAL_ORGAN_MATURATION	21	0.955783	0.560175	0.716458	-0.674557	0.927778	0.982505	-1.53073	0.0356506	0.118763
GO Biological Process	GOBP_ANIMAL_ORGAN_REGENERATION	66	1.11557	0.278481	0.474753	1.10298	0.27409	0.513454	1.12027	0.242788	0.530225
GO Biological Process	GOBP_ANION_HOMEOSTASIS	29	-1.41326	0.0614525	0.191003	-1.55342	0.0237226	0.127314	-1.2377	0.163873	0.323014
GO Biological Process	GOBP_ANION_TRANSMEMBRANE_TRANSPORT	477	-1.20459	0.0379507	0.375628	-1.36997	0	0.22927	-1.32338	0.00285714	0.243686
GO Biological Process	GOBP_ANOIKIS	29	1.1897	0.22428	0.382152	0.871649	0.650602	0.857904	-0.855309	0.663044	0.868402
GO Biological Process	GOBP_ANTERIOR_POSTERIOR_AXIS_SPECIFICATION	38	0.71349	0.894068	0.970623	-0.930867	0.558878	0.761764	-1.04003	0.376098	0.58535
GO Biological Process	GOBP_ANTERIOR_POSTERIOR_PATTERN_SPECIFICATION	171	-0.871298	0.801556	0.858456	-1.18476	0.132988	0.401366	-1.38122	0.0139535	0.202207
GO Biological Process	GOBP_ANTEROGRADE_AXONAL_TRANSPORT	46	-0.90431	0.617063	0.813238	-0.889123	0.666667	0.824279	-0.898544	0.64539	0.803575
GO Biological Process	GOBP_ANTIBACTERIAL_HUMORAL_RESPONSE	29	-1.20975	0.199612	0.369212	-1.29296	0.141777	0.288373	-0.890182	0.637478	0.816407
GO Biological Process	GOBP_ANTIGEN_PROCESSING_AND_PRESENTATION	200	1.72905	0	0.0307332	1.93619	0	0.00371784	1.41868	0.00502513	0.222322
GO Biological Process	GOBP_ANTIGEN_PROCESSING_AND_PRESENTATION_OF_EXOGENOUS_PEPTIDE_ANTIGEN_VIA_MHC_CLASS_I	73	2.05682	0	0.00103538	2.44689	0	0	2.15197	0	0.000795548
GO Biological Process	GOBP_ANTIGEN_PROCESSING_AND_PRESENTATION_OF_PEPTIDE_ANTIGEN	169	1.8148	0	0.0151911	2.03488	0	0.00114538	1.6493	0	0.0834525
GO Biological Process	GOBP_ANTIGEN_PROCESSING_AND_PRESENTATION_OF_PEPTIDE_ANTIGEN_VIA_MHC_CLASS_I	91	1.72208	0	0.0319927	2.12352	0	0.000336847	2.07277	0	0.00203234
GO Biological Process	GOBP_ANTIGEN_PROCESSING_AND_PRESENTATION_OF_PEPTIDE_OR_POLYSACCHARIDE_ANTIGEN_VIA_MHC_CLASS_II	88	1.54686	0.00414079	0.0926577	1.55481	0.0130435	0.0764463	0.932268	0.599034	0.820139
GO Biological Process	GOBP_ANTIGEN_RECEPTOR_MEDIATED_SIGNALING_PATHWAY	207	1.35842	0.0220884	0.212212	1.54129	0	0.0823979	1.34391	0.010989	0.28361
GO Biological Process	GOBP_ANTIMICROBIAL_HUMORAL_IMMUNE_RESPONSE_MEDIATED_BY_ANTIMICROBIAL_PEPTIDE	39	-1.02842	0.413519	0.614818	-0.890017	0.634581	0.822481	1.70385	0	0.0665565
GO Biological Process	GOBP_ANTIMICROBIAL_HUMORAL_RESPONSE	71	-1.00432	0.433538	0.652074	-0.884343	0.697023	0.830332	1.10784	0.266827	0.546701
GO Biological Process	GOBP_AORTA_DEVELOPMENT	49	-1.25276	0.116142	0.323063	-1.59399	0.00705467	0.1085	-1.49612	0.0338983	0.134113
GO Biological Process	GOBP_AORTA_MORPHOGENESIS	29	-1.77046	0.00391389	0.0448962	-2.00333	0	0.0127354	-1.74066	0.00713012	0.0567213
GO Biological Process	GOBP_AORTIC_VALVE_MORPHOGENESIS	28	-1.11772	0.270707	0.487601	-1.36298	0.0985916	0.232273	-1.27021	0.14188	0.290493
GO Biological Process	GOBP_APICAL_JUNCTION_ASSEMBLY	77	1.12163	0.232465	0.466403	0.960491	0.523365	0.73039	1.04872	0.356482	0.634677
GO Biological Process	GOBP_APOPTOTIC_CELL_CLEARANCE	44	-1.29398	0.102004	0.284531	-1.21846	0.172023	0.363133	-1.18211	0.215074	0.384065
GO Biological Process	GOBP_APOPTOTIC_DNA_FRAGMENTATION	21	1.06269	0.364017	0.55067	1.31084	0.126068	0.251982	1.14966	0.282561	0.494298
GO Biological Process	GOBP_APOPTOTIC_MITOCHONDRIAL_CHANGES	106	1.20533	0.138298	0.363388	1.23444	0.107317	0.33958	0.95166	0.564103	0.790777
GO Biological Process	GOBP_APOPTOTIC_PROCESS_INVOLVED_IN_DEVELOPMENT	31	0.995772	0.461707	0.651813	0.981956	0.460385	0.695973	-1.00767	0.461957	0.638887
GO Biological Process	GOBP_APOPTOTIC_PROCESS_INVOLVED_IN_MORPHOGENESIS	21	0.876508	0.626305	0.835969	0.84051	0.705215	0.893412	0.83872	0.685268	0.932728
GO Biological Process	GOBP_APPENDAGE_DEVELOPMENT	153	0.996813	0.460581	0.650473	-0.954017	0.580986	0.724608	-1.44122	0.0146341	0.165996
GO Biological Process	GOBP_APPENDAGE_MORPHOGENESIS	122	1.06074	0.322449	0.553425	-0.933801	0.612613	0.75726	-1.52715	0.00499168	0.119293
GO Biological Process	GOBP_ARACHIDONIC_ACID_METABOLIC_PROCESS	45	-1.37779	0.0533333	0.215926	-1.23574	0.149013	0.345778	0.902964	0.634091	0.863502
GO Biological Process	GOBP_ARACHIDONIC_ACID_SECRETION	23	1.25852	0.143133	0.307179	1.139	0.287212	0.463655	-0.774463	0.802817	0.949735
GO Biological Process	GOBP_ARF_PROTEIN_SIGNAL_TRANSDUCTION	18	-1.59496	0.023166	0.0968931	-1.60495	0.0147059	0.105089	0.702675	0.869369	0.997195
GO Biological Process	GOBP_ARGININE_METABOLIC_PROCESS	18	1.35163	0.0948276	0.217688	1.35215	0.102345	0.212967	1.20234	0.217489	0.426779
GO Biological Process	GOBP_AROMATIC_AMINO_ACID_FAMILY_CATABOLIC_PROCESS	18	-1.49189	0.0606654	0.142414	-1.433	0.0831722	0.188	0.597911	0.943311	1
GO Biological Process	GOBP_AROMATIC_AMINO_ACID_FAMILY_METABOLIC_PROCESS	28	-1.48991	0.0498008	0.14331	-1.42324	0.0522388	0.195048	0.615821	0.948598	1
GO Biological Process	GOBP_ARP2_3_COMPLEX_MEDIATED_ACTIN_NUCLEATION	33	0.979245	0.464503	0.678952	0.936137	0.567033	0.766839	0.717716	0.882904	0.997868
GO Biological Process	GOBP_ARTERY_DEVELOPMENT	81	-1.28127	0.0770677	0.296742	-1.53717	0.00694444	0.135644	-1.55102	0.0100167	0.110334
GO Biological Process	GOBP_ARTERY_MORPHOGENESIS	59	-1.59411	0.00603622	0.0966081	-1.75535	0.00528169	0.0534624	-1.71662	0.00176056	0.063266
GO Biological Process	GOBP_ASPARTATE_FAMILY_AMINO_ACID_BIOSYNTHETIC_PROCESS	21	0.871621	0.630342	0.843295	1.35722	0.080786	0.20928	1.63386	0.0106157	0.0907182
GO Biological Process	GOBP_ASPARTATE_FAMILY_AMINO_ACID_CATABOLIC_PROCESS	21	-1.63962	0.0133843	0.0818419	-1.66849	0.00568182	0.0821599	-0.957051	0.488029	0.716081
GO Biological Process	GOBP_ASPARTATE_FAMILY_AMINO_ACID_METABOLIC_PROCESS	48	-0.97367	0.474206	0.700161	0.956562	0.544662	0.736111	1.21486	0.16092	0.413251
GO Biological Process	GOBP_ASSOCIATIVE_LEARNING	62	-1.54431	0.0137255	0.118573	-1.41701	0.0369069	0.197979	-0.953061	0.544218	0.722642
GO Biological Process	GOBP_ASTROCYTE_ACTIVATION	22	-0.810342	0.730994	0.920545	-1.05512	0.393881	0.572734	-1.23445	0.182149	0.325823
GO Biological Process	GOBP_ASTROCYTE_DEVELOPMENT	37	1.06125	0.371197	0.55253	-0.883012	0.674377	0.831633	-1.20273	0.217163	0.360867
GO Biological Process	GOBP_ASTROCYTE_DIFFERENTIATION	63	-0.926971	0.582031	0.777219	-1.24229	0.123389	0.338865	-1.2668	0.103806	0.293081
GO Biological Process	GOBP_ASYMMETRIC_CELL_DIVISION	17	-0.949178	0.53422	0.73787	-1.04034	0.415771	0.592598	-1.18441	0.240296	0.38126
GO Biological Process	GOBP_ATP_BIOSYNTHETIC_PROCESS	44	-0.868959	0.686627	0.860262	-0.535619	0.998131	0.99904	1.15409	0.22488	0.488803
GO Biological Process	GOBP_ATP_DEPENDENT_CHROMATIN_REMODELING	80	1.2636	0.112245	0.302024	1.16665	0.17757	0.427405	-0.533071	1	0.999919
GO Biological Process	GOBP_ATP_METABOLIC_PROCESS	264	0.81145	0.9718	0.910143	0.963059	0.576733	0.725816	1.10845	0.183562	0.545878
GO Biological Process	GOBP_ATP_SYNTHESIS_COUPLED_ELECTRON_TRANSPORT	77	1.03115	0.389121	0.596187	1.10173	0.258537	0.515388	1.00251	0.458034	0.70775
GO Biological Process	GOBP_ATP_SYNTHESIS_COUPLED_PROTON_TRANSPORT	21	-0.829712	0.706215	0.907572	-0.44498	0.996063	1	1.16572	0.257206	0.473763
GO Biological Process	GOBP_ATRIAL_CARDIAC_MUSCLE_CELL_TO_AV_NODE_CELL_SIGNALING	15	1.43247	0.0650407	0.155338	1.57782	0.0228216	0.0674893
GO Biological Process	GOBP_ATRIAL_SEPTUM_DEVELOPMENT	19	1.18577	0.244161	0.387133	0.64354	0.931535	0.989672	0.667149	0.917211	1
GO Biological Process	GOBP_ATRIOVENTRICULAR_VALVE_DEVELOPMENT	24	-0.827424	0.725681	0.910039	-0.969514	0.495202	0.700069	-1.05373	0.386322	0.565552
GO Biological Process	GOBP_ATTACHMENT_OF_MITOTIC_SPINDLE_MICROTUBULES_TO_KINETOCHORE	15	2.0656	0	0.000894964	2.07689	0	0.00069049	1.04626	0.392377	0.640332
GO Biological Process	GOBP_ATTACHMENT_OF_SPINDLE_MICROTUBULES_TO_KINETOCHORE	33	2.42416	0	0	2.20879	0	8.56577e-05	-0.82898	0.744463	0.900087
GO Biological Process	GOBP_AUDITORY_RECEPTOR_CELL_DEVELOPMENT	19	-0.77781	0.779048	0.943583	-0.914914	0.561165	0.787592	-0.819761	0.741197	0.911037
GO Biological Process	GOBP_AUDITORY_RECEPTOR_CELL_MORPHOGENESIS	16	-1.24102	0.195076	0.335401	-1.22123	0.209559	0.359207
GO Biological Process	GOBP_AUTONOMIC_NERVOUS_SYSTEM_DEVELOPMENT	42	-1.12619	0.259101	0.476962	-1.15455	0.238532	0.435318	-1.26006	0.132867	0.30029
GO Biological Process	GOBP_AUTOPHAGOSOME_MATURATION	38	-1.18551	0.208494	0.397925	-0.754557	0.884268	0.950226	1.50119	0.0196507	0.166094
GO Biological Process	GOBP_AUTOPHAGOSOME_ORGANIZATION	93	-1.46754	0.00746269	0.157345	-1.0443	0.36036	0.588224	1.38131	0.035443	0.253712
GO Biological Process	GOBP_AUTOPHAGY_OF_MITOCHONDRION	72	-1.77802	0	0.0447076	-1.35799	0.0472855	0.235055	1.4612	0.0179372	0.188628
GO Biological Process	GOBP_AXIS_ELONGATION	25	-1.05892	0.373106	0.570854	-1.62662	0.0214425	0.0976121	-1.5169	0.0285205	0.124312
GO Biological Process	GOBP_AXIS_SPECIFICATION	70	0.902662	0.65286	0.799292	-1.15322	0.214286	0.437613	-1.2942	0.103627	0.268827
GO Biological Process	GOBP_AXO_DENDRITIC_TRANSPORT	67	-0.985544	0.490798	0.681298	-0.891694	0.680812	0.819801	-0.941766	0.564189	0.739818
GO Biological Process	GOBP_AXON_DEVELOPMENT	462	-1.06753	0.242485	0.559415	-1.20152	0.0320513	0.382358	-1.49841	0	0.132874
GO Biological Process	GOBP_AXON_ENSHEATHMENT_IN_CENTRAL_NERVOUS_SYSTEM	20	-1.4686	0.0521235	0.156798	-1.54186	0.0273973	0.132605	-1.11137	0.311808	0.480817
GO Biological Process	GOBP_AXON_EXTENSION	108	-1.16669	0.174442	0.422218	-1.27027	0.0664273	0.310233	-1.2031	0.15917	0.360779
GO Biological Process	GOBP_AXONAL_FASCICULATION	17	-1.0135	0.40678	0.637188	-1.34465	0.126953	0.246025	-1.60219	0.0215054	0.0936743
GO Biological Process	GOBP_AXONEMAL_DYNEIN_COMPLEX_ASSEMBLY	33	-0.714089	0.916988	0.976437	-1.33514	0.100365	0.25344	-2.01597	0	0.00698924
GO Biological Process	GOBP_AXONEME_ASSEMBLY	71	-0.872905	0.727092	0.855607	-1.62271	0	0.098472	-2.41707	0	0
GO Biological Process	GOBP_B_CELL_ACTIVATION	216	1.06957	0.284047	0.538792	1.02663	0.381609	0.628416	1.22271	0.0739726	0.40545
GO Biological Process	GOBP_B_CELL_ACTIVATION_INVOLVED_IN_IMMUNE_RESPONSE	71	1.32518	0.0517928	0.242488	1.22797	0.118304	0.345405	0.855376	0.771795	0.919114
GO Biological Process	GOBP_B_CELL_APOPTOTIC_PROCESS	23	-1.48748	0.0419162	0.145085	-1.0913	0.338462	0.521577	1.4023	0.0805369	0.232926
GO Biological Process	GOBP_B_CELL_DIFFERENTIATION	111	1.02164	0.4125	0.609495	0.963302	0.561772	0.725965	1.13501	0.215736	0.510782
GO Biological Process	GOBP_B_CELL_HOMEOSTASIS	27	1.18022	0.202899	0.394453	0.966668	0.518987	0.721318	-0.749493	0.829401	0.962321
GO Biological Process	GOBP_B_CELL_MEDIATED_IMMUNITY	98	-0.98458	0.477695	0.683057	-1.06732	0.308511	0.555731	0.995096	0.44757	0.719756
GO Biological Process	GOBP_B_CELL_PROLIFERATION	76	1.12787	0.217213	0.456831	1.13121	0.21663	0.473961	1.49221	0.0141509	0.168646
GO Biological Process	GOBP_B_CELL_RECEPTOR_SIGNALING_PATHWAY	52	-0.73337	0.916667	0.968588	-0.831559	0.780443	0.892445	0.841823	0.779156	0.930527
GO Biological Process	GOBP_BARBED_END_ACTIN_FILAMENT_CAPPING	22	-0.661207	0.942418	0.987525	-0.850534	0.695736	0.873689	1.07974	0.330357	0.589039
GO Biological Process	GOBP_BASE_EXCISION_REPAIR	36	1.16778	0.229167	0.407419	1.3205	0.091858	0.242146	0.714506	0.900452	0.997494
GO Biological Process	GOBP_BASEMENT_MEMBRANE_ORGANIZATION	28	1.53031	0.0270833	0.0995673	1.15193	0.255578	0.444761	-1.64851	0.0188679	0.0798164
GO Biological Process	GOBP_BASIC_AMINO_ACID_TRANSPORT	16	-1.03999	0.413534	0.597802	-1.36777	0.102317	0.230429	0.815819	0.713954	0.953416
GO Biological Process	GOBP_BEHAVIOR	478	-1.28653	0.0131827	0.291561	-1.55303	0	0.127042	-1.37082	0	0.209684
GO Biological Process	GOBP_BENZENE_CONTAINING_COMPOUND_METABOLIC_PROCESS	21	-1.53837	0.0298211	0.120655	-1.34514	0.103922	0.245729	-0.445348	0.998192	1
GO Biological Process	GOBP_BETA_CATENIN_DESTRUCTION_COMPLEX_DISASSEMBLY	20	-0.999871	0.456107	0.659368	-1.09633	0.33211	0.514962	-0.952538	0.528674	0.723921
GO Biological Process	GOBP_BETA_CATENIN_TCF_COMPLEX_ASSEMBLY	30	-1.61349	0.00961539	0.0902158	-1.60915	0.0132325	0.103501	-1.16129	0.256684	0.411429
GO Biological Process	GOBP_BICARBONATE_TRANSPORT	39	1.51651	0.0195228	0.10603	1.56026	0.0148305	0.074624	0.993486	0.451835	0.722623
GO Biological Process	GOBP_BILE_ACID_AND_BILE_SALT_TRANSPORT	24	-0.921394	0.552268	0.787682	-1.44298	0.0633147	0.180994	-0.71322	0.853333	0.97843
GO Biological Process	GOBP_BILE_ACID_BIOSYNTHETIC_PROCESS	33	-1.16433	0.216573	0.425117	-1.00859	0.423954	0.64383	-0.956241	0.510714	0.716882
GO Biological Process	GOBP_BILE_ACID_METABOLIC_PROCESS	41	-1.3044	0.098	0.27525	-1.20343	0.185455	0.38062	-1.03282	0.41681	0.597125
GO Biological Process	GOBP_BINDING_OF_SPERM_TO_ZONA_PELLUCIDA	33	1.40165	0.0833333	0.176587	1.62606	0.021692	0.0496325	1.2842	0.138568	0.341916
GO Biological Process	GOBP_BIOLOGICAL_PROCESS_INVOLVED_IN_INTERACTION_WITH_HOST	188	1.05588	0.3286	0.561249	1.17011	0.1133	0.421248	1.53558	0	0.142002
GO Biological Process	GOBP_BIOLOGICAL_PROCESS_INVOLVED_IN_INTERACTION_WITH_SYMBIONT	68	0.927514	0.576271	0.763017	1.1488	0.197505	0.448593	0.843445	0.783251	0.928789
GO Biological Process	GOBP_BIOLOGICAL_PROCESS_INVOLVED_IN_INTRASPECIES_INTERACTION_BETWEEN_ORGANISMS	47	-1.14956	0.214286	0.446839	-1.36529	0.0609982	0.231677	-1.17104	0.215652	0.397832
GO Biological Process	GOBP_BIOMINERALIZATION	137	-1.18551	0.12218	0.398105	-1.14448	0.166937	0.447007	-1.30874	0.0405405	0.256456
GO Biological Process	GOBP_BLASTOCYST_DEVELOPMENT	85	1.06142	0.332649	0.552421	1.14872	0.192394	0.448569	0.663617	0.990566	1
GO Biological Process	GOBP_BLASTOCYST_FORMATION	34	-1.1365	0.255278	0.460562	-0.830391	0.763941	0.89398	0.740515	0.871194	0.988152
GO Biological Process	GOBP_BLASTOCYST_GROWTH	17	1.74466	0.00674157	0.0272284	1.72645	0.00582524	0.0246755	-0.79628	0.73638	0.932344
GO Biological Process	GOBP_BLASTODERM_SEGMENTATION	17	1.32141	0.139293	0.245569	1.0061	0.438775	0.657312	-0.504544	0.977982	0.999857
GO Biological Process	GOBP_BLOOD_COAGULATION_INTRINSIC_PATHWAY	16	-1.24985	0.177645	0.326441	-1.1022	0.331361	0.507995	0.855633	0.692982	0.919655
GO Biological Process	GOBP_BLOOD_VESSEL_ENDOTHELIAL_CELL_MIGRATION	109	-0.960148	0.539499	0.72136	1.0269	0.369469	0.628517	-1.04249	0.368507	0.581848
GO Biological Process	GOBP_BLOOD_VESSEL_ENDOTHELIAL_CELL_PROLIFERATION_INVOLVED_IN_SPROUTING_ANGIOGENESIS	21	-0.821377	0.714286	0.915676	1.02165	0.43125	0.635489	1.35493	0.0868597	0.275338
GO Biological Process	GOBP_BLOOD_VESSEL_REMODELING	38	0.992497	0.460699	0.655999	1.20588	0.172557	0.374991	-1.07392	0.327068	0.533409
GO Biological Process	GOBP_BODY_FLUID_SECRETION	75	-1.49067	0.0138889	0.142827	-1.47339	0.0214286	0.16414	-1.20115	0.155979	0.361856
GO Biological Process	GOBP_BODY_MORPHOGENESIS	44	0.812086	0.802875	0.909708	-0.861525	0.706306	0.85988	-1.75294	0	0.0556198
GO Biological Process	GOBP_BONE_CELL_DEVELOPMENT	29	-1.11222	0.299595	0.494025	-1.2047	0.202578	0.379704	0.7236	0.879195	0.995074
GO Biological Process	GOBP_BONE_DEVELOPMENT	173	1.08087	0.266802	0.524707	-1.00177	0.44688	0.653861	-1.54016	0.00160256	0.114737
GO Biological Process	GOBP_BONE_GROWTH	24	1.13193	0.265849	0.451894	0.878498	0.657948	0.849741	-1.2861	0.143885	0.275838
GO Biological Process	GOBP_BONE_MATURATION	18	1.17788	0.223158	0.396334	0.909523	0.603659	0.806228	-1.43649	0.066787	0.168113
GO Biological Process	GOBP_BONE_MINERALIZATION	99	-1.06326	0.348794	0.565107	-1.12547	0.227027	0.47297	-1.21287	0.152709	0.349875
GO Biological Process	GOBP_BONE_MORPHOGENESIS	81	-1.0205	0.416495	0.629648	-1.01081	0.430403	0.640755	-1.64357	0.00172414	0.0797015
GO Biological Process	GOBP_BONE_REMODELING	80	-1.07401	0.30814	0.550743	-1.23319	0.117978	0.347853	1.25447	0.11271	0.374318
GO Biological Process	GOBP_BONE_RESORPTION	55	0.86686	0.707217	0.850607	1.18388	0.170843	0.403128	1.50923	0.0167064	0.160014
GO Biological Process	GOBP_BRAIN_MORPHOGENESIS	33	-1.0886	0.323471	0.528841	-1.27344	0.136449	0.307505	-1.56963	0.0148699	0.105501
GO Biological Process	GOBP_BRANCH_ELONGATION_OF_AN_EPITHELIUM	16	-1.19334	0.226488	0.387298	-1.53556	0.040856	0.136187	-1.16715	0.259191	0.403571
GO Biological Process	GOBP_BRANCHED_CHAIN_AMINO_ACID_METABOLIC_PROCESS	23	-1.77784	0.00201207	0.0445549	-1.83879	0.00546448	0.0341944	0.708682	0.868481	0.997683
GO Biological Process	GOBP_BRANCHING_INVOLVED_IN_BLOOD_VESSEL_MORPHOGENESIS	30	1.13808	0.270059	0.443451	0.87385	0.656885	0.854702	-1.16409	0.227504	0.407652
GO Biological Process	GOBP_BRANCHING_INVOLVED_IN_MAMMARY_GLAND_DUCT_MORPHOGENESIS	19	-1.70208	0.0114943	0.0585709	-2.02753	0	0.0107379	-0.792914	0.756318	0.934424
GO Biological Process	GOBP_BRANCHING_INVOLVED_IN_SALIVARY_GLAND_MORPHOGENESIS	19	1.14673	0.254	0.432033	0.994028	0.437768	0.677313	-0.826415	0.683426	0.903102
GO Biological Process	GOBP_BRANCHING_MORPHOGENESIS_OF_AN_EPITHELIAL_TUBE	130	-0.904357	0.690217	0.813303	-1.52202	0.00350877	0.14041	-1.49968	0.00490196	0.132376
GO Biological Process	GOBP_BROWN_FAT_CELL_DIFFERENTIATION	43	-1.19199	0.165736	0.388235	-1.36354	0.0682657	0.232404	0.966896	0.504651	0.768642
GO Biological Process	GOBP_C21_STEROID_HORMONE_BIOSYNTHETIC_PROCESS	25	-0.93883	0.545809	0.758415	-0.766108	0.787072	0.943543	0.880406	0.63913	0.889626
GO Biological Process	GOBP_C21_STEROID_HORMONE_METABOLIC_PROCESS	32	-1.0706	0.343558	0.555137	-0.839046	0.735242	0.883909	1.01904	0.425581	0.683548
GO Biological Process	GOBP_C4_DICARBOXYLATE_TRANSPORT	24	0.802207	0.767717	0.917411	-0.984672	0.5	0.676517	-1.15128	0.26055	0.423789
GO Biological Process	GOBP_CALCINEURIN_MEDIATED_SIGNALING	41	-1.02773	0.426199	0.6157	-1.16309	0.222222	0.425784	-1.24727	0.156425	0.314378
GO Biological Process	GOBP_CALCIUM_DEPENDENT_CELL_CELL_ADHESION_VIA_PLASMA_MEMBRANE_CELL_ADHESION_MOLECULES	32	1.07525	0.327004	0.531987	0.96603	0.484211	0.722401	-1.59649	0.0132325	0.0952902
GO Biological Process	GOBP_CALCIUM_INDEPENDENT_CELL_CELL_ADHESION_VIA_PLASMA_MEMBRANE_CELL_ADHESION_MOLECULES	21	0.812118	0.714286	0.909855	-1.14009	0.251386	0.452579	-1.11524	0.330275	0.475304
GO Biological Process	GOBP_CALCIUM_ION_IMPORT	67	0.936033	0.548117	0.748542	0.757665	0.904762	0.956006	0.931591	0.591017	0.820503
GO Biological Process	GOBP_CALCIUM_ION_IMPORT_INTO_CYTOSOL	19	1.15387	0.269978	0.425049	1.08169	0.309051	0.542889	0.969822	0.494669	0.76211
GO Biological Process	GOBP_CALCIUM_ION_REGULATED_EXOCYTOSIS	60	-1.71485	0	0.0549139	-1.73717	0	0.0588287	-1.31849	0.0658363	0.248152
GO Biological Process	GOBP_CALCIUM_ION_REGULATED_EXOCYTOSIS_OF_NEUROTRANSMITTER	17	-1.36229	0.0957854	0.227824	-1.50216	0.0526316	0.150544	-1.27264	0.157009	0.289439
GO Biological Process	GOBP_CALCIUM_ION_TRANSMEMBRANE_TRANSPORT	257	-1.37536	0.00747664	0.217222	-1.31744	0.0106195	0.265874	-0.784257	0.966616	0.942337
GO Biological Process	GOBP_CALCIUM_ION_TRANSPORT	341	-1.27223	0.0175439	0.305493	-1.14225	0.11526	0.4494	0.863128	0.925926	0.911729
GO Biological Process	GOBP_CALCIUM_ION_TRANSPORT_INTO_CYTOSOL	126	-1.03509	0.363462	0.605965	-0.891701	0.7307	0.819951	1.06145	0.306849	0.618613
GO Biological Process	GOBP_CALCIUM_MEDIATED_SIGNALING	171	-1.09272	0.230315	0.52309	-1.23831	0.0598911	0.343693	-1.08053	0.301613	0.523509
GO Biological Process	GOBP_CALCIUM_MEDIATED_SIGNALING_USING_INTRACELLULAR_CALCIUM_SOURCE	18	-1.0255	0.418146	0.620213	-1.35124	0.1	0.241081	-0.971916	0.514235	0.694093
GO Biological Process	GOBP_CAMERA_TYPE_EYE_DEVELOPMENT	274	-1.05537	0.286527	0.576056	-1.32154	0.00974026	0.264108	-1.22628	0.0590909	0.335709
GO Biological Process	GOBP_CAMERA_TYPE_EYE_MORPHOGENESIS	102	-0.999343	0.46063	0.66	-1.38938	0.0203327	0.214441	-1.23721	0.104991	0.322818
GO Biological Process	GOBP_CAMERA_TYPE_EYE_PHOTORECEPTOR_CELL_DIFFERENTIATION	24	-1.22054	0.179732	0.356239	-1.47906	0.0458554	0.160812	-1.31996	0.113514	0.246874
GO Biological Process	GOBP_CAMP_MEDIATED_SIGNALING	53	-1.22358	0.146067	0.352947	-1.34759	0.0588235	0.244482	-0.962551	0.51526	0.707814
GO Biological Process	GOBP_CAMP_METABOLIC_PROCESS	20	-1.27883	0.159844	0.299574	-1.35554	0.0976096	0.237572	-1.19748	0.236264	0.365877
GO Biological Process	GOBP_CANONICAL_WNT_SIGNALING_PATHWAY	312	0.990447	0.47166	0.659414	1.01943	0.368932	0.638904	-1.33725	0.00815661	0.232554
GO Biological Process	GOBP_CARBOHYDRATE_BIOSYNTHETIC_PROCESS	193	-1.26109	0.0520231	0.315596	-1.19111	0.100176	0.395154	-0.895866	0.741835	0.80737
GO Biological Process	GOBP_CARBOHYDRATE_CATABOLIC_PROCESS	176	-1.34017	0.0176817	0.246943	-1.38484	0.0248668	0.218575	1.14088	0.172775	0.503828
GO Biological Process	GOBP_CARBOHYDRATE_DERIVATIVE_CATABOLIC_PROCESS	170	-1.02045	0.391137	0.629613	-1.14809	0.167558	0.443868	-1.14332	0.176661	0.434831
GO Biological Process	GOBP_CARBOHYDRATE_DERIVATIVE_TRANSPORT	76	-1.31435	0.0620155	0.267281	-1.42211	0.0257732	0.195803	-0.991326	0.469178	0.664167
GO Biological Process	GOBP_CARBOHYDRATE_HOMEOSTASIS	201	-1.58715	0	0.0979763	-1.54821	0.00169492	0.12888	-1.14163	0.18555	0.436796
GO Biological Process	GOBP_CARBOHYDRATE_PHOSPHORYLATION	24	-1.72104	0.0114723	0.0534658	-1.39555	0.0764925	0.21125	1.42527	0.0747253	0.217358
GO Biological Process	GOBP_CARBOHYDRATE_TRANSMEMBRANE_TRANSPORT	99	-1.09147	0.294118	0.524882	-1.23773	0.101604	0.344283	-1.30683	0.0626003	0.257852
GO Biological Process	GOBP_CARBOHYDRATE_TRANSPORT	129	-1.25032	0.0761523	0.325836	-1.3962	0.0192644	0.211171	-1.20839	0.1088	0.353992
GO Biological Process	GOBP_CARBOXYLIC_ACID_TRANSPORT	235	-1.04847	0.323077	0.58638	-1.16627	0.111876	0.421646	-1.10858	0.208599	0.484626
GO Biological Process	GOBP_CARDIAC_ATRIUM_DEVELOPMENT	31	0.790892	0.810021	0.926481	-1.06368	0.351301	0.56163	-1.16656	0.233449	0.404397
GO Biological Process	GOBP_CARDIAC_ATRIUM_MORPHOGENESIS	26	-0.694604	0.909944	0.981508	-1.12265	0.294776	0.47803	-1.13924	0.263441	0.440727
GO Biological Process	GOBP_CARDIAC_CELL_DEVELOPMENT	67	1.06218	0.350951	0.551171	-1.02184	0.393885	0.624201	-1.20654	0.158621	0.355889
GO Biological Process	GOBP_CARDIAC_CHAMBER_DEVELOPMENT	135	1.14018	0.193684	0.441331	-0.981858	0.482993	0.682063	-1.58526	0.0015674	0.0999005
GO Biological Process	GOBP_CARDIAC_CHAMBER_MORPHOGENESIS	104	1.26389	0.0774059	0.302186	-0.969721	0.489619	0.69997	-1.56033	0.00675676	0.108811
GO Biological Process	GOBP_CARDIAC_CONDUCTION	125	-1.06977	0.290514	0.556562	-1.46831	0.0164835	0.166662	-1.45606	0.0110935	0.157628
GO Biological Process	GOBP_CARDIAC_EPITHELIAL_TO_MESENCHYMAL_TRANSITION	30	-1.28467	0.121673	0.292974	-1.55556	0.00943396	0.126841	-1.45506	0.0487805	0.157939
GO Biological Process	GOBP_CARDIAC_MUSCLE_CELL_ACTION_POTENTIAL	62	0.840453	0.798301	0.881765	-1.03009	0.413495	0.610845	-0.888208	0.670796	0.819247
GO Biological Process	GOBP_CARDIAC_MUSCLE_CELL_ACTION_POTENTIAL_INVOLVED_IN_CONTRACTION	45	0.964116	0.519481	0.703079	1.08266	0.325911	0.540802	1.03287	0.404814	0.657134
GO Biological Process	GOBP_CARDIAC_MUSCLE_CELL_CONTRACTION	59	-1.03657	0.386774	0.603539	-1.11322	0.279232	0.491546	0.959311	0.553241	0.779105
GO Biological Process	GOBP_CARDIAC_MUSCLE_CELL_DIFFERENTIATION	90	1.24844	0.0901804	0.317104	-0.867673	0.744681	0.851739	-1.0646	0.3391	0.546667
GO Biological Process	GOBP_CARDIAC_MUSCLE_CELL_MEMBRANE_REPOLARIZATION	27	-0.836565	0.708171	0.900922	-0.974563	0.482394	0.69236	-1.1218	0.289179	0.466066
GO Biological Process	GOBP_CARDIAC_MUSCLE_CELL_PROLIFERATION	44	-0.954233	0.537549	0.731586	-1.215	0.152134	0.365681	-1.32229	0.0973913	0.2445
GO Biological Process	GOBP_CARDIAC_MUSCLE_CONTRACTION	109	-1.21417	0.0903733	0.364291	-1.22643	0.107965	0.354052	-1.04265	0.360068	0.581728
GO Biological Process	GOBP_CARDIAC_MUSCLE_TISSUE_DEVELOPMENT	172	1.00184	0.43662	0.643325	-1.12043	0.172535	0.481831	-1.27184	0.0795455	0.289584
GO Biological Process	GOBP_CARDIAC_MUSCLE_TISSUE_MORPHOGENESIS	51	-0.829709	0.787524	0.90738	-0.959598	0.515596	0.716176	-1.12338	0.27305	0.463447
GO Biological Process	GOBP_CARDIAC_MYOFIBRIL_ASSEMBLY	15							-1.30929	0.14882	0.256314
GO Biological Process	GOBP_CARDIAC_RIGHT_VENTRICLE_MORPHOGENESIS	15	1.17463	0.247036	0.399343	1.16585	0.269663	0.427849	0.790757	0.771167	0.969347
GO Biological Process	GOBP_CARDIAC_SEPTUM_DEVELOPMENT	86	1.07891	0.282787	0.52708	-1.04858	0.347015	0.58224	-1.6054	0.00886525	0.0923909
GO Biological Process	GOBP_CARDIAC_SEPTUM_MORPHOGENESIS	59	1.38117	0.0462185	0.1909	0.972352	0.457143	0.711964	-1.47838	0.0207254	0.14373
GO Biological Process	GOBP_CARDIAC_VENTRICLE_DEVELOPMENT	99	0.944106	0.585657	0.736813	-1.18631	0.166045	0.400188	-1.64792	0.00170068	0.0799163
GO Biological Process	GOBP_CARDIAC_VENTRICLE_MORPHOGENESIS	59	-1.12218	0.252446	0.482122	-1.30642	0.0722222	0.275105	-1.61724	0.005386	0.0883091
GO Biological Process	GOBP_CARDIOCYTE_DIFFERENTIATION	115	1.27173	0.0756646	0.293983	0.994051	0.442438	0.677477	-1.18429	0.151408	0.381381
GO Biological Process	GOBP_CARDIOLIPIN_METABOLIC_PROCESS	18	-1.0711	0.355372	0.554046	-1.07641	0.352941	0.542223	-0.990051	0.484171	0.665694
GO Biological Process	GOBP_CARTILAGE_DEVELOPMENT	168	1.30892	0.0303644	0.257607	-1.14678	0.170863	0.444587	-1.94077	0	0.0182234
GO Biological Process	GOBP_CARTILAGE_DEVELOPMENT_INVOLVED_IN_ENDOCHONDRAL_BONE_MORPHOGENESIS	24	1.71367	0.00425532	0.0340093	1.35125	0.0769231	0.213715	-1.53644	0.0282187	0.116881
GO Biological Process	GOBP_CATECHOL_CONTAINING_COMPOUND_BIOSYNTHETIC_PROCESS	17	1.62099	0.0182556	0.0635254	1.20741	0.218029	0.373141	-0.913965	0.595668	0.783623
GO Biological Process	GOBP_CATECHOL_CONTAINING_COMPOUND_METABOLIC_PROCESS	43	0.919299	0.608696	0.776528	-1.00231	0.445693	0.653124	-0.955276	0.549123	0.718429
GO Biological Process	GOBP_CATECHOLAMINE_SECRETION	45	0.907131	0.609127	0.793206	-1.28809	0.0964912	0.293688	-1.48313	0.0192308	0.141001
GO Biological Process	GOBP_CATECHOLAMINE_UPTAKE	16	1.49613	0.044898	0.116996	1.36228	0.119342	0.206777	-1.01813	0.426523	0.621913
GO Biological Process	GOBP_CD4_POSITIVE_ALPHA_BETA_T_CELL_ACTIVATION	84	-1.42996	0.0198807	0.181326	-1.58199	0.0130841	0.113099	0.956883	0.536765	0.782819
GO Biological Process	GOBP_CD4_POSITIVE_ALPHA_BETA_T_CELL_CYTOKINE_PRODUCTION	16	0.724598	0.812627	0.967626	-0.726455	0.823864	0.964286	1.32025	0.13449	0.305006
GO Biological Process	GOBP_CD4_POSITIVE_ALPHA_BETA_T_CELL_DIFFERENTIATION	71	-1.50287	0.0171103	0.138646	-1.54055	0.00564972	0.133701	0.894582	0.689157	0.873387
GO Biological Process	GOBP_CD4_POSITIVE_OR_CD8_POSITIVE_ALPHA_BETA_T_CELL_LINEAGE_COMMITMENT	19	-1.12156	0.267823	0.482257	-1.16575	0.264188	0.422263	1.0311	0.421171	0.659831
GO Biological Process	GOBP_CD8_POSITIVE_ALPHA_BETA_T_CELL_ACTIVATION	22	-0.73023	0.857143	0.969522	-0.862607	0.66474	0.858406	1.00777	0.426049	0.700228
GO Biological Process	GOBP_CELL_ADHESION_MEDIATED_BY_INTEGRIN	67	1.14017	0.226531	0.441181	0.909859	0.665127	0.806188	-1.0818	0.330551	0.521726
GO Biological Process	GOBP_CELL_AGGREGATION	21	-0.980199	0.479125	0.689638	-1.31385	0.1341	0.268623	-1.58453	0.0202952	0.0999289
GO Biological Process	GOBP_CELL_AGING	97	1.48505	0.0140845	0.12356	1.60144	0.00501253	0.0584635	1.26125	0.0956072	0.368016
GO Biological Process	GOBP_CELL_CELL_ADHESION_MEDIATED_BY_CADHERIN	27	-0.787459	0.807054	0.937717	-0.833438	0.734375	0.890035	-1.33631	0.123616	0.233426
GO Biological Process	GOBP_CELL_CELL_ADHESION_MEDIATED_BY_INTEGRIN	15	1.35709	0.125261	0.213452	0.864872	0.622081	0.865463	1.02017	0.422833	0.681588
GO Biological Process	GOBP_CELL_CELL_ADHESION_VIA_PLASMA_MEMBRANE_ADHESION_MOLECULES	229	-0.990361	0.470942	0.673342	-1.43763	0.00692042	0.184986	-1.74408	0	0.0558171
GO Biological Process	GOBP_CELL_CELL_JUNCTION_ASSEMBLY	129	1.2506	0.0710173	0.315516	1.05525	0.326622	0.579524	-1.03621	0.390411	0.591903
GO Biological Process	GOBP_CELL_CELL_JUNCTION_ORGANIZATION	188	1.41742	0.00221239	0.166272	1.26316	0.0348028	0.303212	-1.14688	0.170279	0.430313
GO Biological Process	GOBP_CELL_CELL_RECOGNITION	60	1.21635	0.143141	0.350379	1.43764	0.0263736	0.145957	1.16038	0.222772	0.479933
GO Biological Process	GOBP_CELL_CELL_SIGNALING_BY_WNT	476	0.983637	0.486653	0.669826	-1.00833	0.419301	0.644101	-1.30621	0.00738552	0.258128
GO Biological Process	GOBP_CELL_CELL_SIGNALING_INVOLVED_IN_CARDIAC_CONDUCTION	27	1.30047	0.125984	0.265218	1.10866	0.309633	0.504359	-1.52695	0.0295652	0.119076
GO Biological Process	GOBP_CELL_CHEMOTAXIS	242	1.32325	0.0270833	0.244409	1.19194	0.0732323	0.393418	1.31685	0.0184211	0.309681
GO Biological Process	GOBP_CELL_COMMUNICATION_BY_ELECTRICAL_COUPLING	25	1.00305	0.439232	0.642018	0.826284	0.714885	0.908594	0.754343	0.826389	0.983411
GO Biological Process	GOBP_CELL_COMMUNICATION_BY_ELECTRICAL_COUPLING_INVOLVED_IN_CARDIAC_CONDUCTION	18	1.05476	0.366525	0.562129	1.09643	0.329939	0.522223	0.953197	0.506726	0.787656
GO Biological Process	GOBP_CELL_COMMUNICATION_INVOLVED_IN_CARDIAC_CONDUCTION	45	1.28784	0.1258	0.278807	1.22572	0.146572	0.347398	-0.931526	0.558442	0.754915
GO Biological Process	GOBP_CELL_CYCLE_ARREST	213	1.43273	0.006	0.155161	1.50536	0	0.101559	1.21	0.0589888	0.419618
GO Biological Process	GOBP_CELL_CYCLE_CHECKPOINT	196	1.86276	0	0.00982707	1.85263	0	0.00828013	1.04761	0.344473	0.637831
GO Biological Process	GOBP_CELL_CYCLE_DNA_REPLICATION	63	2.37511	0	1.59497e-05	2.37595	0	0	0.87602	0.698734	0.895634
GO Biological Process	GOBP_CELL_CYCLE_G1_S_PHASE_TRANSITION	252	2.01253	0	0.00193374	2.02633	0	0.00123261	1.11121	0.164835	0.542248
GO Biological Process	GOBP_CELL_CYCLE_G2_M_PHASE_TRANSITION	256	2.25284	0	4.60014e-05	2.15914	0	0.000158695	1.18655	0.0741758	0.443593
GO Biological Process	GOBP_CELL_DEATH_IN_RESPONSE_TO_HYDROGEN_PEROXIDE	24	-0.748147	0.850622	0.960983	0.702448	0.918982	0.975542	-0.994455	0.473592	0.659077
GO Biological Process	GOBP_CELL_DEATH_IN_RESPONSE_TO_OXIDATIVE_STRESS	76	0.822695	0.824017	0.903708	0.885135	0.726477	0.841985	-1.00086	0.454389	0.649441
GO Biological Process	GOBP_CELL_DIFFERENTIATION_IN_HINDBRAIN	18	-0.623344	0.945419	0.994487	-1.05435	0.414873	0.574426	-1.0697	0.355993	0.539546
GO Biological Process	GOBP_CELL_DIFFERENTIATION_IN_SPINAL_CORD	37	-1.7343	0.00190476	0.0524631	-1.72543	0	0.0637579	-1.52221	0.032491	0.121162
GO Biological Process	GOBP_CELL_DIFFERENTIATION_INVOLVED_IN_EMBRYONIC_PLACENTA_DEVELOPMENT	21	-0.874684	0.679435	0.853283	1.29666	0.135965	0.267257	1.22837	0.18872	0.398073
GO Biological Process	GOBP_CELL_DIFFERENTIATION_INVOLVED_IN_KIDNEY_DEVELOPMENT	50	1.24692	0.130165	0.318357	0.898865	0.665948	0.822212	-1.25727	0.129597	0.303619
GO Biological Process	GOBP_CELL_DIFFERENTIATION_INVOLVED_IN_METANEPHROS_DEVELOPMENT	22	1.11423	0.299595	0.477415	0.904572	0.612836	0.812414	-0.786509	0.764808	0.940157
GO Biological Process	GOBP_CELL_FATE_COMMITMENT	206	-1.30822	0.0229446	0.272532	-1.46317	0.00335008	0.170138	-1.39097	0.0157233	0.196654
GO Biological Process	GOBP_CELL_FATE_COMMITMENT_INVOLVED_IN_FORMATION_OF_PRIMARY_GERM_LAYER	25	-1.04356	0.390566	0.592456	-1.2266	0.191011	0.353839	-0.902275	0.598662	0.800807
GO Biological Process	GOBP_CELL_FATE_DETERMINATION	32	0.976626	0.490835	0.68282	0.935754	0.557652	0.767082	1.24985	0.155756	0.382136
GO Biological Process	GOBP_CELL_FATE_SPECIFICATION	72	-1.41916	0.025974	0.187633	-1.81423	0.0019305	0.0387561	-1.56196	0.00533808	0.107836
GO Biological Process	GOBP_CELL_GROWTH	421	-1.07474	0.20078	0.549974	-1.04193	0.305112	0.591228	-1.00274	0.445714	0.646032
GO Biological Process	GOBP_CELL_JUNCTION_ASSEMBLY	370	1.20309	0.0417537	0.366145	1.0741	0.212598	0.551811	-1.1828	0.0815385	0.383051
GO Biological Process	GOBP_CELL_JUNCTION_DISASSEMBLY	19	1.06426	0.356436	0.548106	0.861772	0.678723	0.870003	-1.42862	0.0629771	0.172702
GO Biological Process	GOBP_CELL_JUNCTION_MAINTENANCE	30	1.3294	0.101167	0.238993	1.14114	0.276986	0.460624	1.13681	0.266187	0.508802
GO Biological Process	GOBP_CELL_KILLING	108	1.24296	0.0972763	0.321851	1.41317	0.0115207	0.163671	1.19327	0.133995	0.437051
GO Biological Process	GOBP_CELL_MATRIX_ADHESION	209	1.51317	0	0.107886	1.53282	0	0.0866061	1.09495	0.217647	0.565793
GO Biological Process	GOBP_CELL_MATURATION	142	-1.16622	0.149533	0.422433	-1.36818	0.0245614	0.230507	-0.897887	0.686688	0.80445
GO Biological Process	GOBP_CELL_MIGRATION_INVOLVED_IN_HEART_DEVELOPMENT	16	0.917822	0.592516	0.778461	1.1114	0.327416	0.500448
GO Biological Process	GOBP_CELL_MIGRATION_INVOLVED_IN_SPROUTING_ANGIOGENESIS	52	-0.838029	0.753398	0.900017	1.04774	0.360619	0.591294	-0.950497	0.522361	0.727301
GO Biological Process	GOBP_CELL_PROLIFERATION_IN_FOREBRAIN	21	1.08821	0.35743	0.511738	1.04809	0.381551	0.591369	-1.56466	0.0197842	0.107551
GO Biological Process	GOBP_CELL_PROLIFERATION_IN_HINDBRAIN	15	-1.24426	0.206166	0.331942	-1.30518	0.1569	0.276415
GO Biological Process	GOBP_CELL_PROLIFERATION_INVOLVED_IN_KIDNEY_DEVELOPMENT	18	1.19543	0.223656	0.374872	0.801477	0.772124	0.928078	1.01364	0.447983	0.692326
GO Biological Process	GOBP_CELL_RECOGNITION	125	1.31391	0.0483871	0.252684	1.1128	0.221957	0.498712	-1.18829	0.141026	0.375448
GO Biological Process	GOBP_CELL_REDOX_HOMEOSTASIS	42	0.75087	0.888656	0.954787	1.0516	0.376975	0.58589	1.33063	0.0959233	0.295794
GO Biological Process	GOBP_CELL_SUBSTRATE_ADHESION	332	1.39461	0.00206186	0.181205	1.36053	0.00253165	0.207474	-1.15337	0.118087	0.42106
GO Biological Process	GOBP_CELL_SUBSTRATE_JUNCTION_ORGANIZATION	100	1.38517	0.0167364	0.188171	1.40595	0.00911162	0.169507	-1.06776	0.32	0.542445
GO Biological Process	GOBP_CELL_SURFACE_RECEPTOR_SIGNALING_PATHWAY_INVOLVED_IN_HEART_DEVELOPMENT	26	-0.799064	0.79249	0.927778	-1.05524	0.345351	0.57272	-0.912084	0.608229	0.78672
GO Biological Process	GOBP_CELL_VOLUME_HOMEOSTASIS	27	-1.34053	0.114458	0.246891	-1.28273	0.134981	0.297325	-1.2477	0.189781	0.314227
GO Biological Process	GOBP_CELLULAR_ALDEHYDE_METABOLIC_PROCESS	56	-1.4158	0.0470588	0.189906	-1.35085	0.0650096	0.241181	0.809489	0.784504	0.95819
GO Biological Process	GOBP_CELLULAR_AMINO_ACID_BIOSYNTHETIC_PROCESS	66	-0.988239	0.45674	0.677184	0.911478	0.633708	0.803061	1.18053	0.185273	0.454046
GO Biological Process	GOBP_CELLULAR_AMINO_ACID_CATABOLIC_PROCESS	94	-1.7955	0	0.0411096	-1.83573	0	0.0342968	-1.0943	0.285714	0.505242
GO Biological Process	GOBP_CELLULAR_AMINO_ACID_METABOLIC_PROCESS	305	1.05341	0.295896	0.563526	1.25438	0.013089	0.315279	1.49616	0	0.167853
GO Biological Process	GOBP_CELLULAR_BIOGENIC_AMINE_METABOLIC_PROCESS	89	-1.21876	0.0974659	0.357918	-1.36488	0.0454545	0.231973	-1.0793	0.310696	0.524883
GO Biological Process	GOBP_CELLULAR_CARBOHYDRATE_BIOSYNTHETIC_PROCESS	83	-1.09197	0.267327	0.524242	-1.08835	0.280859	0.524966	-1.27595	0.091222	0.285847
GO Biological Process	GOBP_CELLULAR_CARBOHYDRATE_CATABOLIC_PROCESS	40	-1.1766	0.203704	0.409363	-1.38108	0.0603291	0.22165	0.826443	0.760532	0.945116
GO Biological Process	GOBP_CELLULAR_CARBOHYDRATE_METABOLIC_PROCESS	265	-1.44362	0.00395257	0.172464	-1.45073	0.00344828	0.176619	-0.913589	0.703645	0.783978
GO Biological Process	GOBP_CELLULAR_COMPONENT_ASSEMBLY_INVOLVED_IN_MORPHOGENESIS	90	1.11724	0.231405	0.472268	0.978284	0.469136	0.700593	-1.02771	0.404145	0.605721
GO Biological Process	GOBP_CELLULAR_COMPONENT_DISASSEMBLY_INVOLVED_IN_EXECUTION_PHASE_OF_APOPTOSIS	31	1.07527	0.335391	0.532093	1.23066	0.183007	0.342396	0.916797	0.591102	0.842424
GO Biological Process	GOBP_CELLULAR_COMPONENT_MAINTENANCE	58	1.33298	0.0756646	0.236423	1.27133	0.0957684	0.295318	1.08623	0.311005	0.580633
GO Biological Process	GOBP_CELLULAR_DEFENSE_RESPONSE	39	-0.881226	0.640385	0.845402	0.640074	0.964835	0.99058	0.871702	0.682692	0.902226
GO Biological Process	GOBP_CELLULAR_EXTRAVASATION	64	1.11521	0.268657	0.47548	-0.775345	0.867562	0.937234	-1.20672	0.159593	0.355655
GO Biological Process	GOBP_CELLULAR_GLUCAN_METABOLIC_PROCESS	68	-1.34419	0.0622711	0.245289	-1.39237	0.0342342	0.212968	-1.06073	0.339344	0.552781
GO Biological Process	GOBP_CELLULAR_GLUCOSE_HOMEOSTASIS	125	-1.32733	0.0346821	0.256454	-1.31452	0.0485269	0.267752	-0.920977	0.646865	0.771485
GO Biological Process	GOBP_CELLULAR_HORMONE_METABOLIC_PROCESS	99	-1.04148	0.348269	0.596585	-0.999865	0.42984	0.656396	-0.870138	0.73057	0.846778
GO Biological Process	GOBP_CELLULAR_IRON_ION_HOMEOSTASIS	60	0.7965	0.849899	0.922372	0.857118	0.728285	0.874162	-1.15865	0.204188	0.415298
GO Biological Process	GOBP_CELLULAR_KETONE_METABOLIC_PROCESS	225	-1.01372	0.422509	0.637641	-1.04181	0.336066	0.591384	1.03998	0.349869	0.648493
GO Biological Process	GOBP_CELLULAR_LIPID_CATABOLIC_PROCESS	210	-1.638	0	0.0823924	-1.72171	0	0.0654893	-0.900556	0.736842	0.802588
GO Biological Process	GOBP_CELLULAR_METABOLIC_COMPOUND_SALVAGE	31	0.943111	0.549296	0.737986	0.994161	0.45283	0.677593	1.08735	0.325581	0.579062
GO Biological Process	GOBP_CELLULAR_MODIFIED_AMINO_ACID_BIOSYNTHETIC_PROCESS	41	-1.19277	0.187373	0.387494	-1.06339	0.347122	0.561935	1.08922	0.315909	0.575765
GO Biological Process	GOBP_CELLULAR_MODIFIED_AMINO_ACID_CATABOLIC_PROCESS	25	-1.41943	0.0591966	0.187618	-1.59909	0.0166667	0.107042	1.04337	0.373034	0.643275
GO Biological Process	GOBP_CELLULAR_MODIFIED_AMINO_ACID_METABOLIC_PROCESS	169	-1.30643	0.0307692	0.273627	-1.3121	0.0327022	0.26893	1.09869	0.23913	0.563396
GO Biological Process	GOBP_CELLULAR_MONOVALENT_INORGANIC_CATION_HOMEOSTASIS	108	-1.00425	0.429688	0.651912	-1.04568	0.358595	0.58628	1.10365	0.231169	0.55555
GO Biological Process	GOBP_CELLULAR_OXIDANT_DETOXIFICATION	79	1.11613	0.248954	0.474035	0.971567	0.51663	0.712843	0.929998	0.609023	0.821943
GO Biological Process	GOBP_CELLULAR_PIGMENTATION	52	-0.838456	0.749515	0.899764	-0.78021	0.868941	0.93561	-0.727908	0.906854	0.973136
GO Biological Process	GOBP_CELLULAR_PROCESS_INVOLVED_IN_REPRODUCTION_IN_MULTICELLULAR_ORGANISM	279	1.0076	0.408511	0.633958	-1.08418	0.240527	0.531226	-1.46541	0.00151515	0.151846
GO Biological Process	GOBP_CELLULAR_PROTEIN_COMPLEX_DISASSEMBLY	210	1.62746	0	0.0611271	1.82319	0	0.011307	1.43616	0.0026455	0.20792
GO Biological Process	GOBP_CELLULAR_PROTEIN_CONTAINING_COMPLEX_LOCALIZATION	20	1.57331	0.0354331	0.0813991	1.52644	0.0367965	0.0903512	1.4386	0.065678	0.205723
GO Biological Process	GOBP_CELLULAR_RESPIRATION	159	0.789985	0.95112	0.927342	0.838404	0.90411	0.895539	0.986043	0.472155	0.733457
GO Biological Process	GOBP_CELLULAR_RESPONSE_TO_ABIOTIC_STIMULUS	300	1.33526	0.0140845	0.234253	1.35651	0.00789474	0.209778	1.18952	0.0614525	0.440007
GO Biological Process	GOBP_CELLULAR_RESPONSE_TO_ACID_CHEMICAL	64	-1.01925	0.419802	0.631131	-0.9456	0.54512	0.737437	-1.03926	0.4	0.586812
GO Biological Process	GOBP_CELLULAR_RESPONSE_TO_ALCOHOL	75	-1.00724	0.445736	0.647797	-1.1802	0.174484	0.407058	-1.34151	0.0619765	0.229481
GO Biological Process	GOBP_CELLULAR_RESPONSE_TO_ALKALOID	28	1.34651	0.08	0.223169	1.07061	0.345912	0.557887	-0.867707	0.690017	0.850558
GO Biological Process	GOBP_CELLULAR_RESPONSE_TO_AMYLOID_BETA	34	1.08298	0.315895	0.520152	0.963162	0.512712	0.725943	-1.01168	0.450091	0.63251
GO Biological Process	GOBP_CELLULAR_RESPONSE_TO_ARSENIC_CONTAINING_SUBSTANCE	17	-1.01171	0.460765	0.641244	0.898607	0.57384	0.822456	1.98745	0	0.00604635
GO Biological Process	GOBP_CELLULAR_RESPONSE_TO_ATP	16	-1.27315	0.172816	0.304901	-1.31161	0.117757	0.26913	-0.750321	0.826162	0.961774
GO Biological Process	GOBP_CELLULAR_RESPONSE_TO_BIOTIC_STIMULUS	188	-0.997804	0.452611	0.661983	0.901926	0.759214	0.81712	1.59459	0	0.108583
GO Biological Process	GOBP_CELLULAR_RESPONSE_TO_CADMIUM_ION	24	-0.51888	0.996063	0.998174	0.749788	0.845992	0.959864	1.44519	0.0652681	0.200166
GO Biological Process	GOBP_CELLULAR_RESPONSE_TO_CALCIUM_ION	75	1.05853	0.340771	0.55732	-1.02443	0.405797	0.620104	-0.912849	0.622184	0.78539
GO Biological Process	GOBP_CELLULAR_RESPONSE_TO_CAMP	48	-0.881931	0.654902	0.843866	-0.989018	0.490161	0.671636	-1.05569	0.373928	0.561503
GO Biological Process	GOBP_CELLULAR_RESPONSE_TO_CARBOHYDRATE_STIMULUS	119	-1.21991	0.102467	0.356572	-1.23466	0.08	0.346317	-0.95775	0.553872	0.715402
GO Biological Process	GOBP_CELLULAR_RESPONSE_TO_CHEMICAL_STRESS	313	1.20952	0.0442656	0.359188	0.991058	0.465558	0.682264	1.11314	0.157895	0.540971
GO Biological Process	GOBP_CELLULAR_RESPONSE_TO_CORTICOSTEROID_STIMULUS	54	1.04948	0.366534	0.566354	0.922253	0.613839	0.789855	-1.02808	0.40754	0.604842
GO Biological Process	GOBP_CELLULAR_RESPONSE_TO_DEXAMETHASONE_STIMULUS	28	1.17953	0.21875	0.395217	0.891026	0.648069	0.832004	-0.797869	0.773451	0.930715
GO Biological Process	GOBP_CELLULAR_RESPONSE_TO_DRUG	59	1.08765	0.296593	0.512698	1.08663	0.281385	0.535238	0.972773	0.526196	0.758463
GO Biological Process	GOBP_CELLULAR_RESPONSE_TO_DSRNA	21	1.58559	0.0298507	0.0773807	1.82313	0.00212314	0.0112899	1.8734	0.00407332	0.0196052
GO Biological Process	GOBP_CELLULAR_RESPONSE_TO_ESTRADIOL_STIMULUS	35	-1.07345	0.324165	0.551179	-1.01754	0.434615	0.632012	-0.817856	0.763158	0.912054
GO Biological Process	GOBP_CELLULAR_RESPONSE_TO_ESTROGEN_STIMULUS	15				-1.01545	0.428839	0.635082	1.08454	0.338983	0.582228
GO Biological Process	GOBP_CELLULAR_RESPONSE_TO_EXOGENOUS_DSRNA	17	1.57172	0.0347648	0.0819656	1.82399	0.00423729	0.011244	1.87994	0	0.0186828
GO Biological Process	GOBP_CELLULAR_RESPONSE_TO_EXTERNAL_STIMULUS	285	-1.1976	0.0730223	0.383493	-1.06594	0.26087	0.557936	0.984306	0.504323	0.73569
GO Biological Process	GOBP_CELLULAR_RESPONSE_TO_EXTRACELLULAR_STIMULUS	220	-1.29448	0.035503	0.283792	-1.21051	0.0704225	0.37118	-0.98301	0.486781	0.678344
GO Biological Process	GOBP_CELLULAR_RESPONSE_TO_FATTY_ACID	33	1.29716	0.12253	0.268093	1.24774	0.168467	0.32292	1.2449	0.161836	0.383792
GO Biological Process	GOBP_CELLULAR_RESPONSE_TO_FLUID_SHEAR_STRESS	16	-1.2212	0.193202	0.35603	-1.03094	0.424125	0.609543	-0.892688	0.605214	0.812317
GO Biological Process	GOBP_CELLULAR_RESPONSE_TO_GAMMA_RADIATION	27	1.24146	0.163223	0.323843	1.40888	0.0769231	0.167089	1.56512	0.0275862	0.123739
GO Biological Process	GOBP_CELLULAR_RESPONSE_TO_GLUCAGON_STIMULUS	24	-1.59331	0.0285714	0.096666	-1.45062	0.0382514	0.176583	-1.06503	0.394213	0.546262
GO Biological Process	GOBP_CELLULAR_RESPONSE_TO_GLUCOSE_STARVATION	43	-1.18367	0.198148	0.400835	-0.824703	0.759633	0.899423	1.2847	0.122768	0.342358
GO Biological Process	GOBP_CELLULAR_RESPONSE_TO_GROWTH_HORMONE_STIMULUS	19	-1.89474	0	0.0213527	-1.82233	0.00184502	0.0378709	-0.968188	0.5	0.700635
GO Biological Process	GOBP_CELLULAR_RESPONSE_TO_HEAT	109	1.40599	0.0159681	0.173642	1.74136	0	0.0220402	1.48717	0.0123457	0.171036
GO Biological Process	GOBP_CELLULAR_RESPONSE_TO_HYDROGEN_PEROXIDE	80	-0.892085	0.703854	0.82982	-0.8092	0.846729	0.913611	1.01333	0.410673	0.69186
GO Biological Process	GOBP_CELLULAR_RESPONSE_TO_INORGANIC_SUBSTANCE	185	-1.0323	0.332657	0.609589	1.00818	0.40566	0.654521	0.908944	0.700787	0.854407
GO Biological Process	GOBP_CELLULAR_RESPONSE_TO_INSULIN_STIMULUS	213	-1.57816	0	0.101777	-1.4575	0.00165837	0.172065	1.12586	0.175066	0.523673
GO Biological Process	GOBP_CELLULAR_RESPONSE_TO_INTERFERON_BETA	17	1.69075	0.0059761	0.0403607	1.91049	0.00214133	0.0046505	2.14356	0	0.000822251
GO Biological Process	GOBP_CELLULAR_RESPONSE_TO_IONIZING_RADIATION	60	1.35945	0.0553191	0.211211	1.41087	0.0454545	0.165749	1.3484	0.0648148	0.280128
GO Biological Process	GOBP_CELLULAR_RESPONSE_TO_KETONE	87	1.07767	0.293996	0.528848	0.90395	0.68046	0.813219	-1.27137	0.0902896	0.29008
GO Biological Process	GOBP_CELLULAR_RESPONSE_TO_LEPTIN_STIMULUS	18	0.907388	0.602041	0.793117	-0.922146	0.569498	0.775933	-1.4352	0.0711679	0.168861
GO Biological Process	GOBP_CELLULAR_RESPONSE_TO_LIGHT_STIMULUS	116	1.07272	0.308977	0.534846	1.11028	0.228571	0.502395	1.05677	0.316953	0.623369
GO Biological Process	GOBP_CELLULAR_RESPONSE_TO_LIPID	475	-1.28752	0.00740741	0.291167	-1.29576	0.00944882	0.285747	1.08301	0.16358	0.584141
GO Biological Process	GOBP_CELLULAR_RESPONSE_TO_LIPOPROTEIN_PARTICLE_STIMULUS	30	0.643511	0.960986	0.98661	-0.531453	0.99633	0.999177	-0.89604	0.624138	0.807102
GO Biological Process	GOBP_CELLULAR_RESPONSE_TO_LOW_DENSITY_LIPOPROTEIN_PARTICLE_STIMULUS	19	0.800325	0.76506	0.919272	0.563453	0.977827	0.998672	-0.766953	0.796396	0.955062
GO Biological Process	GOBP_CELLULAR_RESPONSE_TO_MECHANICAL_STIMULUS	71	1.13529	0.238193	0.447208	1.39318	0.0280374	0.179953	1.22231	0.136038	0.404399
GO Biological Process	GOBP_CELLULAR_RESPONSE_TO_MOLECULE_OF_BACTERIAL_ORIGIN	164	-1.05627	0.310484	0.574801	0.914582	0.701235	0.799069	1.55044	0	0.1331
GO Biological Process	GOBP_CELLULAR_RESPONSE_TO_NUTRIENT	40	0.784856	0.835886	0.930365	-1.00519	0.450943	0.649019	-1.17843	0.21288	0.38845
GO Biological Process	GOBP_CELLULAR_RESPONSE_TO_ORGANIC_CYCLIC_COMPOUND	482	-1.17358	0.065764	0.413336	-1.22665	0.00940439	0.35391	-0.875024	0.890157	0.83919
GO Biological Process	GOBP_CELLULAR_RESPONSE_TO_OSMOTIC_STRESS	38	1.38984	0.0639175	0.185278	1.19994	0.175166	0.383141	1.06393	0.362812	0.614953
GO Biological Process	GOBP_CELLULAR_RESPONSE_TO_OXYGEN_LEVELS	206	1.45328	0.0102459	0.141374	1.58281	0	0.0653694	1.39548	0.00779221	0.237854
GO Biological Process	GOBP_CELLULAR_RESPONSE_TO_OXYGEN_RADICAL	20	1.11197	0.297787	0.480497	0.810873	0.777778	0.92113	-0.566395	0.984615	0.999813
GO Biological Process	GOBP_CELLULAR_RESPONSE_TO_PEPTIDE	353	-1.54937	0	0.115962	-1.46012	0	0.171612	1.17245	0.0722222	0.462774
GO Biological Process	GOBP_CELLULAR_RESPONSE_TO_PEPTIDE_HORMONE_STIMULUS	295	-1.66339	0	0.0729967	-1.56855	0	0.119179	1.07763	0.220994	0.591925
GO Biological Process	GOBP_CELLULAR_RESPONSE_TO_PH	20	-1.44014	0.063197	0.174691	-1.16083	0.250951	0.427669	1.03854	0.414847	0.650222
GO Biological Process	GOBP_CELLULAR_RESPONSE_TO_PROSTAGLANDIN_E_STIMULUS	15	0.923051	0.560254	0.770208	-1.00139	0.441392	0.654108	-1.64175	0.010929	0.0804409
GO Biological Process	GOBP_CELLULAR_RESPONSE_TO_PROSTAGLANDIN_STIMULUS	19	0.884879	0.625	0.824809	-0.939979	0.548204	0.747617	-1.72314	0.00578035	0.0618319
GO Biological Process	GOBP_CELLULAR_RESPONSE_TO_RADIATION	169	1.3309	0.024948	0.238024	1.295	0.0328638	0.268586	1.24364	0.0569948	0.384507
GO Biological Process	GOBP_CELLULAR_RESPONSE_TO_REACTIVE_NITROGEN_SPECIES	16	0.919094	0.570526	0.776731	0.814077	0.723595	0.918544	-0.404409	1	1
GO Biological Process	GOBP_CELLULAR_RESPONSE_TO_REACTIVE_OXYGEN_SPECIES	141	0.986354	0.483471	0.665212	0.843541	0.861233	0.890605	0.889828	0.737913	0.879005
GO Biological Process	GOBP_CELLULAR_RESPONSE_TO_RETINOIC_ACID	59	0.935407	0.567511	0.749686	1.00939	0.436652	0.653986	-1.07228	0.330523	0.535832
GO Biological Process	GOBP_CELLULAR_RESPONSE_TO_STARVATION	148	-1.38583	0.0181087	0.209787	-1.14608	0.155797	0.445355	-0.893744	0.71891	0.810667
GO Biological Process	GOBP_CELLULAR_RESPONSE_TO_STEROID_HORMONE_STIMULUS	179	-1.53834	0.00205761	0.120484	-1.65739	0	0.0848318	-1.08623	0.275244	0.516097
GO Biological Process	GOBP_CELLULAR_RESPONSE_TO_STEROL	17	-0.904436	0.584942	0.813292	-1.23223	0.18107	0.349129	-1.11967	0.304267	0.467998
GO Biological Process	GOBP_CELLULAR_RESPONSE_TO_STEROL_DEPLETION	16	-1.28204	0.164093	0.295835	-0.905772	0.581688	0.802316	1.40758	0.0722101	0.228742
GO Biological Process	GOBP_CELLULAR_RESPONSE_TO_TOPOLOGICALLY_INCORRECT_PROTEIN	156	-1.69463	0	0.0614088	-1.41593	0.00856164	0.198652	1.2242	0.0710526	0.403999
GO Biological Process	GOBP_CELLULAR_RESPONSE_TO_TOXIC_SUBSTANCE	97	1.17191	0.166316	0.40273	1.10787	0.24115	0.505886	1.15002	0.175879	0.494179
GO Biological Process	GOBP_CELLULAR_RESPONSE_TO_UV	82	1.31865	0.0751073	0.24782	1.31588	0.0537634	0.247113	1.31155	0.0600962	0.315885
GO Biological Process	GOBP_CELLULAR_RESPONSE_TO_VASCULAR_ENDOTHELIAL_GROWTH_FACTOR_STIMULUS	57	1.02847	0.372141	0.600957	1.07986	0.312073	0.545139	-0.938139	0.558974	0.745587
GO Biological Process	GOBP_CELLULAR_RESPONSE_TO_VIRUS	56	-0.783184	0.866142	0.941541	1.11887	0.244344	0.491386	2.34032	0	0
GO Biological Process	GOBP_CELLULAR_RESPONSE_TO_VITAMIN	28	0.88175	0.649269	0.829511	-1.14452	0.253308	0.447247	-1.36337	0.0860215	0.214549
GO Biological Process	GOBP_CELLULAR_RESPONSE_TO_VITAMIN_D	20	0.672748	0.918864	0.980803	-0.948469	0.512428	0.732047	-1.01612	0.432432	0.624607
GO Biological Process	GOBP_CELLULAR_SENESCENCE	63	1.48978	0.018595	0.12065	1.58673	0.00448431	0.0642723	1.29215	0.0945946	0.334928
GO Biological Process	GOBP_CELLULAR_SODIUM_ION_HOMEOSTASIS	17	-1.22885	0.215953	0.347994	-1.19806	0.22905	0.38691	1.01468	0.423163	0.690685
GO Biological Process	GOBP_CELLULAR_TRANSITION_METAL_ION_HOMEOSTASIS	92	0.77872	0.903292	0.934993	0.896563	0.713615	0.824115	-1.12728	0.236887	0.45871
GO Biological Process	GOBP_CENTRAL_NERVOUS_SYSTEM_NEURON_AXONOGENESIS	32	-1.28876	0.126214	0.290112	-1.08348	0.324376	0.532139	-1.20219	0.214651	0.360688
GO Biological Process	GOBP_CENTRAL_NERVOUS_SYSTEM_NEURON_DEVELOPMENT	73	-1.18231	0.169811	0.401815	-1.05974	0.353271	0.567641	-1.15283	0.218966	0.421763
GO Biological Process	GOBP_CENTRAL_NERVOUS_SYSTEM_NEURON_DIFFERENTIATION	157	-1.15714	0.146	0.435639	-1.17473	0.137184	0.413197	-1.19462	0.132013	0.369533
GO Biological Process	GOBP_CENTRAL_NERVOUS_SYSTEM_PROJECTION_NEURON_AXONOGENESIS	24	-1.31367	0.131737	0.267744	-1.11753	0.303202	0.486235	-1.10076	0.319039	0.496599
GO Biological Process	GOBP_CENTRIOLE_ASSEMBLY	43	1.50734	0.025	0.11037	1.24609	0.152083	0.325195	-0.926519	0.588235	0.762354
GO Biological Process	GOBP_CENTROMERE_COMPLEX_ASSEMBLY	51	2.13077	0	0.000306346	2.01733	0	0.00138916	0.669343	0.963554	1
GO Biological Process	GOBP_CENTROSOME_DUPLICATION	69	1.76929	0	0.0220671	1.60565	0	0.0570521	-0.980195	0.486577	0.68226
GO Biological Process	GOBP_CERAMIDE_BIOSYNTHETIC_PROCESS	64	-0.890896	0.687259	0.831207	0.979181	0.480412	0.699162	1.21809	0.145786	0.409107
GO Biological Process	GOBP_CERAMIDE_CATABOLIC_PROCESS	18	-0.815291	0.759766	0.918353	-0.887456	0.642468	0.825726	0.87576	0.615054	0.895979
GO Biological Process	GOBP_CERAMIDE_METABOLIC_PROCESS	91	-1.04312	0.363458	0.593543	-1.0193	0.40255	0.628522	0.911072	0.675676	0.851154
GO Biological Process	GOBP_CEREBELLAR_CORTEX_DEVELOPMENT	43	0.820441	0.77	0.90465	-0.894278	0.632576	0.816926	0.842483	0.720874	0.930255
GO Biological Process	GOBP_CEREBELLAR_CORTEX_FORMATION	22	0.845494	0.685149	0.877748	-0.897406	0.612844	0.814284	0.801883	0.743875	0.962167
GO Biological Process	GOBP_CEREBELLAR_CORTEX_MORPHOGENESIS	31	1.03426	0.39243	0.58983	-0.874257	0.686813	0.843189	-0.843378	0.692718	0.883485
GO Biological Process	GOBP_CEREBELLAR_PURKINJE_CELL_LAYER_DEVELOPMENT	22	-0.89585	0.619048	0.825278	-0.971882	0.491803	0.696846	-0.845021	0.689908	0.882373
GO Biological Process	GOBP_CEREBELLAR_PURKINJE_CELL_LAYER_MORPHOGENESIS	15	0.858963	0.65	0.861537	-1.01734	0.417279	0.632259
GO Biological Process	GOBP_CEREBRAL_CORTEX_CELL_MIGRATION	36	-0.926718	0.582031	0.777343	-1.31113	0.0994575	0.269365	-1.37317	0.0730337	0.207725
GO Biological Process	GOBP_CEREBRAL_CORTEX_DEVELOPMENT	95	-0.953509	0.547569	0.732999	-1.31198	0.0528233	0.26896	-1.69589	0.00343643	0.0676486
GO Biological Process	GOBP_CEREBRAL_CORTEX_NEURON_DIFFERENTIATION	17	-0.859151	0.669246	0.87316				0.651687	0.891832	1
GO Biological Process	GOBP_CEREBRAL_CORTEX_RADIALLY_ORIENTED_CELL_MIGRATION	26	-0.905896	0.581673	0.81093	-1.16901	0.242938	0.418383	-0.935356	0.54479	0.749115
GO Biological Process	GOBP_CGMP_MEDIATED_SIGNALING	25	-0.909228	0.630081	0.806233	-1.20424	0.205941	0.379945	-1.38781	0.0721063	0.198592
GO Biological Process	GOBP_CHAPERONE_COFACTOR_DEPENDENT_PROTEIN_REFOLDING	28	0.792644	0.758893	0.925003	0.958373	0.539301	0.73375	0.667756	0.917411	1
GO Biological Process	GOBP_CHAPERONE_MEDIATED_AUTOPHAGY	15	-0.989722	0.469214	0.674329	-0.830175	0.70377	0.893893	1.65523	0.0227743	0.081177
GO Biological Process	GOBP_CHAPERONE_MEDIATED_PROTEIN_COMPLEX_ASSEMBLY	20	1.33802	0.107505	0.230908	1.68478	0.012987	0.0332977	1.59371	0.0352113	0.109052
GO Biological Process	GOBP_CHAPERONE_MEDIATED_PROTEIN_FOLDING	55	1.16193	0.208716	0.413418	1.28406	0.102128	0.278702	0.845405	0.757794	0.927439
GO Biological Process	GOBP_CHEMICAL_SYNAPTIC_TRANSMISSION_POSTSYNAPTIC	91	-1.78271	0	0.0433158	-1.90377	0	0.0247948	-0.864722	0.743289	0.85504
GO Biological Process	GOBP_CHEMOKINE_PRODUCTION	80	-0.817817	0.826816	0.917016	-0.941716	0.578755	0.745055	1.10986	0.26969	0.544653
GO Biological Process	GOBP_CHLORIDE_TRANSPORT	86	-1.273	0.0849802	0.304822	-1.43074	0.0271248	0.18958	-1.27663	0.0671031	0.285117
GO Biological Process	GOBP_CHOLESTEROL_EFFLUX	44	-1.69487	0	0.0614506	-1.42955	0.0389105	0.190123	0.994958	0.488208	0.71992
GO Biological Process	GOBP_CHOLESTEROL_STORAGE	18	-1.08753	0.338677	0.530322	-1.05698	0.40153	0.570099	-0.734429	0.819188	0.970533
GO Biological Process	GOBP_CHONDROCYTE_DEVELOPMENT	27	1.28469	0.130435	0.281461	0.782541	0.835073	0.941635	-1.52118	0.0346021	0.121659
GO Biological Process	GOBP_CHONDROCYTE_DIFFERENTIATION	97	1.53699	0	0.0963524	1.1243	0.213615	0.483025	-1.83906	0	0.037915
GO Biological Process	GOBP_CHONDROCYTE_PROLIFERATION	18	1.26075	0.162393	0.304481	1.06169	0.339286	0.570765	-1.67399	0.0108499	0.0733561
GO Biological Process	GOBP_CHONDROITIN_SULFATE_BIOSYNTHETIC_PROCESS	24	1.53511	0.0364026	0.0973185	0.893877	0.599147	0.827643	-1.13499	0.270796	0.446884
GO Biological Process	GOBP_CHONDROITIN_SULFATE_PROTEOGLYCAN_BIOSYNTHETIC_PROCESS	28	1.3054	0.109959	0.261092	0.692345	0.924051	0.978622	-1.04978	0.403985	0.570264
GO Biological Process	GOBP_CHONDROITIN_SULFATE_PROTEOGLYCAN_METABOLIC_PROCESS	39	1.13311	0.252567	0.449666	-0.895529	0.611524	0.816048	-1.22096	0.183422	0.340931
GO Biological Process	GOBP_CHROMATIN_ASSEMBLY_OR_DISASSEMBLY	178	1.17842	0.109959	0.395998	1.26512	0.0631068	0.301964	1.06324	0.28877	0.615978
GO Biological Process	GOBP_CHROMATIN_DISASSEMBLY	17	-1.23545	0.199203	0.341436	-1.28447	0.153257	0.295766	-0.792811	0.747764	0.934406
GO Biological Process	GOBP_CHROMATIN_ORGANIZATION_INVOLVED_IN_REGULATION_OF_TRANSCRIPTION	125	-0.932057	0.632541	0.768298	0.79635	0.933025	0.932058	0.784274	0.912281	0.971597
GO Biological Process	GOBP_CHROMATIN_REMODELING	189	-0.931353	0.65283	0.769398	-0.991833	0.467487	0.667892	0.695747	0.997326	0.997624
GO Biological Process	GOBP_CHROMATIN_REMODELING_AT_CENTROMERE	42	2.07749	0	0.000773126	2.00251	0	0.0016645	1.02601	0.404206	0.671333
GO Biological Process	GOBP_CHROMATIN_SILENCING	56	-0.904645	0.630476	0.813115	-0.842845	0.763401	0.879518	-1.11088	0.262561	0.481471
GO Biological Process	GOBP_CHROMOSOME_CONDENSATION	33	1.91186	0	0.00615268	1.87569	0	0.00678857	-0.570475	0.984183	1
GO Biological Process	GOBP_CHROMOSOME_LOCALIZATION	77	2.05117	0	0.00111411	2.11482	0	0.000377709	1.27798	0.0922693	0.349099
GO Biological Process	GOBP_CHROMOSOME_ORGANIZATION_INVOLVED_IN_MEIOTIC_CELL_CYCLE	57	2.0031	0	0.00215637	1.67917	0.00236407	0.0347285	0.894398	0.69555	0.873046
GO Biological Process	GOBP_CHROMOSOME_SEGREGATION	303	2.61807	0	0	2.42318	0	0	0.739048	1	0.988781
GO Biological Process	GOBP_CHROMOSOME_SEPARATION	90	2.27575	0	2.43621e-05	2.1119	0	0.000391383	0.838638	0.825882	0.932626
GO Biological Process	GOBP_CHRONIC_INFLAMMATORY_RESPONSE	19	1.1854	0.238683	0.387421	1.29079	0.158111	0.272126	1.66958	0.0220751	0.0767679
GO Biological Process	GOBP_CILIARY_BASAL_BODY_PLASMA_MEMBRANE_DOCKING	92	1.27327	0.0653465	0.292357	1.07937	0.281106	0.544986	-1.36757	0.0509338	0.211968
GO Biological Process	GOBP_CILIUM_MOVEMENT	138	-1.01995	0.427083	0.630348	-1.74759	0.00352113	0.0551598	-2.31971	0	0
GO Biological Process	GOBP_CILIUM_OR_FLAGELLUM_DEPENDENT_CELL_MOTILITY	105	-0.859655	0.793939	0.872823	-1.64901	0	0.0875358	-2.30158	0	0
GO Biological Process	GOBP_CILIUM_ORGANIZATION	384	0.856436	0.931034	0.864491	-1.21492	0.0413793	0.365529	-2.28577	0	0
GO Biological Process	GOBP_CIRCADIAN_REGULATION_OF_GENE_EXPRESSION	63	-1.93497	0	0.0192412	-1.84298	0.00179211	0.0338239	0.894171	0.661176	0.873374
GO Biological Process	GOBP_CIRCADIAN_RHYTHM	198	-1.63099	0	0.0833141	-1.51471	0	0.144308	0.758264	0.984456	0.982009
GO Biological Process	GOBP_CIRCADIAN_SLEEP_WAKE_CYCLE	23	-1.1186	0.311195	0.487454	-1.17501	0.242144	0.412826	-1.23618	0.169399	0.323714
GO Biological Process	GOBP_CIRCADIAN_SLEEP_WAKE_CYCLE_SLEEP	18	-1.11506	0.308712	0.491282	-1.07429	0.327619	0.54567	-1.10427	0.326679	0.48956
GO Biological Process	GOBP_CLATHRIN_COAT_ASSEMBLY	16	-0.821184	0.738281	0.915229	-0.801067	0.738722	0.9212	-0.642192	0.908772	0.992944
GO Biological Process	GOBP_CLATHRIN_DEPENDENT_ENDOCYTOSIS	41	-0.669735	0.964706	0.986399	-0.811945	0.80226	0.911331	0.858361	0.692483	0.916833
GO Biological Process	GOBP_CLEAVAGE_INVOLVED_IN_RRNA_PROCESSING	27	1.90239	0.00194175	0.00661357	2.1379	0	0.000246567	2.02891	0	0.00377874
GO Biological Process	GOBP_COAGULATION	304	-1.07506	0.242248	0.549434	-1.12354	0.140549	0.476874	-1.08608	0.233487	0.516348
GO Biological Process	GOBP_COBALAMIN_METABOLIC_PROCESS	18	-1.24073	0.189979	0.335242	0.849906	0.682927	0.881445	0.896181	0.606977	0.871633
GO Biological Process	GOBP_COCHLEA_DEVELOPMENT	39	-1.07966	0.343284	0.541345	-1.33056	0.0987203	0.258392	-1.36877	0.0724138	0.211397
GO Biological Process	GOBP_COCHLEA_MORPHOGENESIS	18	-1.21338	0.219608	0.364595	-1.22714	0.183044	0.354206	-1.06063	0.373563	0.552736
GO Biological Process	GOBP_COENZYME_A_METABOLIC_PROCESS	15	-0.873766	0.646729	0.8551	-0.623571	0.934615	0.99361	0.879464	0.605856	0.890591
GO Biological Process	GOBP_COGNITION	247	-1.4105	0	0.193021	-1.52413	0.00174216	0.139857	-1.33795	0.0139752	0.23235
GO Biological Process	GOBP_COLLAGEN_BIOSYNTHETIC_PROCESS	43	1.14869	0.224066	0.429449	-1.22368	0.13578	0.356396	-1.37698	0.0809793	0.204837
GO Biological Process	GOBP_COLLAGEN_CATABOLIC_PROCESS	45	1.57549	0.0128205	0.0804635	1.15515	0.225053	0.442065	-1.26219	0.139823	0.297973
GO Biological Process	GOBP_COLLAGEN_FIBRIL_ORGANIZATION	52	1.62661	0.00422833	0.0612927	1.38907	0.0556845	0.18389	-1.70527	0.00355872	0.0654932
GO Biological Process	GOBP_COLLAGEN_METABOLIC_PROCESS	98	1.42026	0.0169133	0.164641	1.07292	0.296729	0.553832	-1.42465	0.0238908	0.174903
GO Biological Process	GOBP_COLLATERAL_SPROUTING	18	-1.43197	0.0564663	0.180275	-1.49363	0.0550285	0.153296	-1.12065	0.309222	0.467661
GO Biological Process	GOBP_COLUMNAR_CUBOIDAL_EPITHELIAL_CELL_DEVELOPMENT	36	1.16733	0.226695	0.407905	0.943114	0.560729	0.756208	-0.900498	0.59965	0.802562
GO Biological Process	GOBP_COLUMNAR_CUBOIDAL_EPITHELIAL_CELL_DIFFERENTIATION	71	1.13963	0.245714	0.441431	-0.968008	0.52974	0.702534	-1.02615	0.400722	0.607693
GO Biological Process	GOBP_COMPLEMENT_ACTIVATION	48	-1.01921	0.413793	0.630692	-0.941382	0.548561	0.745001	-1.57648	0.0146252	0.102715
GO Biological Process	GOBP_CONNECTIVE_TISSUE_DEVELOPMENT	220	1.23793	0.0606061	0.326443	-1.31901	0.0250417	0.265186	-1.91957	0	0.0232831
GO Biological Process	GOBP_CONVERGENT_EXTENSION	16	-0.654451	0.924901	0.989424	-1.0535	0.384899	0.576046	-1.48948	0.0545113	0.137352
GO Biological Process	GOBP_COPII_COATED_VESICLE_BUDDING	72	-1.06385	0.312139	0.564355	-1.08618	0.309524	0.528136	0.846355	0.75	0.928505
GO Biological Process	GOBP_COPII_COATED_VESICLE_CARGO_LOADING	15	-1.02998	0.407843	0.6132	-0.900061	0.585895	0.809509	1.34845	0.127021	0.280324
GO Biological Process	GOBP_COPPER_ION_HOMEOSTASIS	15	0.775792	0.748466	0.936672	0.964118	0.498965	0.725227	0.931976	0.552036	0.819924
GO Biological Process	GOBP_COPPER_ION_TRANSPORT	16	0.921878	0.564516	0.772104	-0.929564	0.556818	0.763892	-1.54789	0.0341113	0.111917
GO Biological Process	GOBP_COPULATION	15	0.719357	0.852321	0.969128	-0.740902	0.823875	0.958712	-1.40902	0.0864865	0.184749
GO Biological Process	GOBP_CORNIFICATION	68	1.5178	0.010989	0.105465	1.70879	0.00236407	0.0276603	2.63747	0	0
GO Biological Process	GOBP_CORONARY_VASCULATURE_DEVELOPMENT	39	-0.775396	0.862745	0.945222	-1.19005	0.202268	0.39621	-1.19738	0.20709	0.365972
GO Biological Process	GOBP_CORPUS_CALLOSUM_DEVELOPMENT	15	-0.702594	0.881679	0.980865	-0.63447	0.925134	0.991412	0.691869	0.868085	0.997986
GO Biological Process	GOBP_CORTICAL_ACTIN_CYTOSKELETON_ORGANIZATION	36	1.47262	0.0425532	0.130697	1.50291	0.0252294	0.102834	1.1271	0.274336	0.521409
GO Biological Process	GOBP_CORTICAL_CYTOSKELETON_ORGANIZATION	56	1.61162	0.0103093	0.0671727	1.66173	0.0021645	0.0391534	1.21015	0.148064	0.419527
GO Biological Process	GOBP_COTRANSLATIONAL_PROTEIN_TARGETING_TO_MEMBRANE	85	0.578816	1	0.996772	0.751023	0.941304	0.9593	0.998436	0.444965	0.713993
GO Biological Process	GOBP_COVALENT_CHROMATIN_MODIFICATION	420	-1.2485	0.0194175	0.327389	-1.17702	0.0619902	0.411682	-0.733283	0.998565	0.970259
GO Biological Process	GOBP_CRANIAL_NERVE_DEVELOPMENT	38	-0.962806	0.531915	0.716999	-0.987628	0.445896	0.67355	-0.964884	0.516351	0.704785
GO Biological Process	GOBP_CRANIAL_NERVE_MORPHOGENESIS	24	-0.921252	0.571721	0.787876	-1.00968	0.415709	0.6425	-1.22619	0.218115	0.335744
GO Biological Process	GOBP_CRANIAL_SKELETAL_SYSTEM_DEVELOPMENT	59	-0.883313	0.688363	0.841765	-0.670421	0.97048	0.983748	-1.14265	0.235897	0.435348
GO Biological Process	GOBP_CRANIOFACIAL_SUTURE_MORPHOGENESIS	15				-0.680017	0.863548	0.980869
GO Biological Process	GOBP_CRISTAE_FORMATION	31	-0.695255	0.932821	0.981516	-0.452784	0.996357	1	0.86295	0.678657	0.911592
GO Biological Process	GOBP_CYCLIC_NUCLEOTIDE_BIOSYNTHETIC_PROCESS	20	-1.49959	0.0328185	0.139496	-1.29992	0.144981	0.281351	-0.90586	0.594937	0.796809
GO Biological Process	GOBP_CYCLIC_NUCLEOTIDE_MEDIATED_SIGNALING	76	-1.26547	0.102857	0.310958	-1.4202	0.0222222	0.196509	-1.27106	0.108963	0.289728
GO Biological Process	GOBP_CYCLIC_NUCLEOTIDE_METABOLIC_PROCESS	35	-1.31978	0.116412	0.262252	-1.49329	0.023166	0.153516	-1.66606	0.00552486	0.0751299
GO Biological Process	GOBP_CYTOCHROME_COMPLEX_ASSEMBLY	32	0.713275	0.89605	0.970567	1.41749	0.0541126	0.161061	1.70051	0.00674157	0.0673439
GO Biological Process	GOBP_CYTOKINE_PRODUCTION_INVOLVED_IN_IMMUNE_RESPONSE	78	-0.937031	0.564728	0.761484	-0.747939	0.923218	0.954569	1.42853	0.030303	0.214478
GO Biological Process	GOBP_CYTOKINE_PRODUCTION_INVOLVED_IN_INFLAMMATORY_RESPONSE	45	-1.56936	0.0120968	0.10552	-1.37754	0.0580762	0.223661	1.20547	0.196517	0.423581
GO Biological Process	GOBP_CYTOKINESIS	151	1.91001	0	0.00621265	1.76704	0	0.0185281	-0.810876	0.888147	0.918799
GO Biological Process	GOBP_CYTOKINETIC_PROCESS	37	1.98132	0	0.00264481	1.85131	0	0.00843752	1.13774	0.250559	0.507729
GO Biological Process	GOBP_CYTOLYSIS	18	-1.62895	0.0178218	0.083396	-1.63061	0.0172084	0.0961201	-1.3541	0.11257	0.221373
GO Biological Process	GOBP_CYTOPLASMIC_MICROTUBULE_ORGANIZATION	60	-0.77784	0.88	0.943741	0.894201	0.675615	0.827929	-0.987246	0.494773	0.670419
GO Biological Process	GOBP_CYTOPLASMIC_PATTERN_RECOGNITION_RECEPTOR_SIGNALING_PATHWAY	64	-0.801913	0.846307	0.92642	0.897187	0.667426	0.823582	1.97715	0	0.00687445
GO Biological Process	GOBP_CYTOPLASMIC_PATTERN_RECOGNITION_RECEPTOR_SIGNALING_PATHWAY_IN_RESPONSE_TO_VIRUS	29	0.823872	0.742394	0.901993	1.00497	0.460177	0.6588	2.12603	0	0.00110007
GO Biological Process	GOBP_CYTOPLASMIC_SEQUESTERING_OF_PROTEIN	21	-0.986912	0.462406	0.678937	-1.1437	0.268482	0.447337	-0.757512	0.825427	0.959057
GO Biological Process	GOBP_CYTOPLASMIC_TRANSLATION	86	0.909375	0.637066	0.789675	1.35529	0.0326087	0.210092	1.66272	0.00253165	0.0785485
GO Biological Process	GOBP_CYTOPLASMIC_TRANSLATIONAL_INITIATION	31	1.32315	0.0986193	0.244239	1.55815	0.0212766	0.0752703	1.83817	0.00235849	0.0264134
GO Biological Process	GOBP_CYTOSKELETON_DEPENDENT_CYTOKINESIS	91	2.10115	0	0.000533713	1.86521	0	0.00748197	0.773923	0.932039	0.975418
GO Biological Process	GOBP_CYTOSKELETON_DEPENDENT_INTRACELLULAR_TRANSPORT	184	0.902518	0.735729	0.799482	-0.781916	0.969697	0.934575	-1.34567	0.0247525	0.226948
GO Biological Process	GOBP_CYTOSOLIC_CALCIUM_ION_TRANSPORT	147	-1.06922	0.270793	0.556803	-0.941006	0.617174	0.745733	0.977568	0.535433	0.748548
GO Biological Process	GOBP_CYTOSOLIC_TRANSPORT	154	-0.967002	0.523529	0.710356	-0.789663	0.930915	0.930066	1.30626	0.0375335	0.320667
GO Biological Process	GOBP_DE_NOVO_PROTEIN_FOLDING	37	1.24755	0.15625	0.317654	1.35346	0.0696629	0.21179	0.726345	0.888889	0.994044
GO Biological Process	GOBP_DECIDUALIZATION	20	-0.855112	0.671343	0.878823	-1.0292	0.420561	0.612708	-1.35658	0.110075	0.22031
GO Biological Process	GOBP_DEFENSE_RESPONSE_TO_BACTERIUM	159	1.01149	0.414894	0.626146	0.935688	0.634884	0.766821	1.49612	0.00737101	0.167329
GO Biological Process	GOBP_DEFENSE_RESPONSE_TO_FUNGUS	17	-0.563538	0.972274	0.996071	0.664298	0.885106	0.986434	1.17072	0.261959	0.465751
GO Biological Process	GOBP_DEFENSE_RESPONSE_TO_GRAM_NEGATIVE_BACTERIUM	45	-1.03344	0.384615	0.607864	-1.03515	0.387868	0.602382	1.33132	0.0722348	0.295126
GO Biological Process	GOBP_DEFENSE_RESPONSE_TO_GRAM_POSITIVE_BACTERIUM	58	-0.917563	0.627413	0.792844	-0.730624	0.939609	0.963627	1.51159	0.0232019	0.158607
GO Biological Process	GOBP_DEFENSE_RESPONSE_TO_VIRUS	199	1.40245	0	0.176461	1.62534	0	0.0497821	2.34345	0	0
GO Biological Process	GOBP_DEFINITIVE_HEMOPOIESIS	17	-0.803599	0.745418	0.925384	-0.865805	0.679208	0.853996	-0.905186	0.593972	0.797267
GO Biological Process	GOBP_DEMETHYLATION	54	-1.49916	0.0204918	0.139419	-1.32066	0.074856	0.264659	0.988048	0.452381	0.729506
GO Biological Process	GOBP_DENDRITE_DEVELOPMENT	212	-1.18428	0.0858779	0.399936	-1.34482	0.0139616	0.246095	-1.48137	0.00464396	0.141988
GO Biological Process	GOBP_DENDRITE_EXTENSION	33	-0.97084	0.51	0.704329	-0.996389	0.472325	0.661099	-1.01615	0.447898	0.624695
GO Biological Process	GOBP_DENDRITE_MORPHOGENESIS	126	-1.21445	0.106299	0.36406	-1.41339	0.0127505	0.200484	-1.54167	0	0.114
GO Biological Process	GOBP_DENDRITIC_CELL_CHEMOTAXIS	18	-0.963324	0.497175	0.716047	-1.14424	0.272556	0.446952	-0.790248	0.751894	0.936693
GO Biological Process	GOBP_DENDRITIC_CELL_DIFFERENTIATION	38	-0.829908	0.739806	0.907402	-0.978464	0.501923	0.686681	-1.41014	0.0541012	0.183773
GO Biological Process	GOBP_DENDRITIC_CELL_MIGRATION	22	-0.756445	0.827392	0.957779	-1.07224	0.34104	0.548089	-1.0885	0.320721	0.513498
GO Biological Process	GOBP_DENDRITIC_SPINE_DEVELOPMENT	94	-1.20283	0.130515	0.37778	-1.19937	0.140541	0.385671	-1.07793	0.318937	0.527007
GO Biological Process	GOBP_DENDRITIC_SPINE_MAINTENANCE	18	1.154	0.275862	0.424906	1.10892	0.312217	0.503874	1.0542	0.358209	0.626665
GO Biological Process	GOBP_DENDRITIC_SPINE_MORPHOGENESIS	57	-1.39749	0.0530165	0.201371	-1.34674	0.0598131	0.244886	-1.17368	0.20071	0.394235
GO Biological Process	GOBP_DEOXYRIBONUCLEOSIDE_MONOPHOSPHATE_METABOLIC_PROCESS	16	1.54497	0.0448718	0.0931536	1.29052	0.136957	0.272224	-0.64158	0.921642	0.992833
GO Biological Process	GOBP_DEOXYRIBONUCLEOSIDE_TRIPHOSPHATE_METABOLIC_PROCESS	15	2.02654	0	0.00160035	1.56171	0.0326087	0.0740388	0.890681	0.62955	0.877903
GO Biological Process	GOBP_DEOXYRIBONUCLEOTIDE_METABOLIC_PROCESS	38	1.94084	0	0.00431158	1.66926	0.00704225	0.0375563	0.86303	0.712919	0.911675
GO Biological Process	GOBP_DEOXYRIBOSE_PHOSPHATE_CATABOLIC_PROCESS	25	1.18083	0.218143	0.393406	1.11457	0.289593	0.49692	0.693683	0.904232	0.998396
GO Biological Process	GOBP_DEPHOSPHORYLATION	446	-1.03133	0.354582	0.611128	-1.07061	0.237013	0.550606	-0.895697	0.811488	0.807629
GO Biological Process	GOBP_DERMATAN_SULFATE_PROTEOGLYCAN_METABOLIC_PROCESS	15	1.27535	0.145129	0.290277	0.644968	0.923767	0.989427
GO Biological Process	GOBP_DETECTION_OF_ABIOTIC_STIMULUS	120	-1.07549	0.28937	0.548989	-1.40061	0.0123457	0.208374	-1.27309	0.0673235	0.288852
GO Biological Process	GOBP_DETECTION_OF_BIOTIC_STIMULUS	31	-0.79623	0.764818	0.93064	-1.08742	0.348231	0.526483	-1.28739	0.115028	0.274868
GO Biological Process	GOBP_DETECTION_OF_CHEMICAL_STIMULUS	72	0.77731	0.893574	0.935392	-0.583272	1	0.997488	-0.765472	0.907986	0.955348
GO Biological Process	GOBP_DETECTION_OF_CHEMICAL_STIMULUS_INVOLVED_IN_SENSORY_PERCEPTION_OF_TASTE	18	-0.669407	0.912176	0.986349	0.656566	0.932238	0.98841	0.818145	0.734375	0.951238
GO Biological Process	GOBP_DETECTION_OF_EXTERNAL_BIOTIC_STIMULUS	20	-0.850042	0.689453	0.884807	-0.91074	0.59116	0.795112	-1.11149	0.309187	0.48066
GO Biological Process	GOBP_DETECTION_OF_LIGHT_STIMULUS	60	-1.0875	0.323643	0.530226	-1.3268	0.0740741	0.261226	-1.00995	0.430605	0.635171
GO Biological Process	GOBP_DETECTION_OF_LIGHT_STIMULUS_INVOLVED_IN_SENSORY_PERCEPTION	16				-1.43816	0.0652591	0.185063	0.485681	0.985138	1
GO Biological Process	GOBP_DETECTION_OF_MECHANICAL_STIMULUS	47	-1.14907	0.237052	0.44681	-1.46465	0.0256881	0.168996	-1.59747	0.0140351	0.0949926
GO Biological Process	GOBP_DETECTION_OF_MECHANICAL_STIMULUS_INVOLVED_IN_SENSORY_PERCEPTION	31	-1.17982	0.237603	0.404407	-1.51934	0.0300752	0.141873	-1.66813	0.00932836	0.074817
GO Biological Process	GOBP_DETECTION_OF_OTHER_ORGANISM	16	-0.875299	0.645161	0.852174	-0.980632	0.48855	0.684184	-0.821824	0.688555	0.908651
GO Biological Process	GOBP_DETECTION_OF_STIMULUS	242	0.903494	0.757829	0.798435	-0.949165	0.618718	0.73125	-1.16233	0.137097	0.409868
GO Biological Process	GOBP_DETECTION_OF_STIMULUS_INVOLVED_IN_SENSORY_PERCEPTION	96	-1.20501	0.160079	0.374846	-1.58173	0.00539568	0.113094	-0.94507	0.562399	0.735413
GO Biological Process	GOBP_DETECTION_OF_STIMULUS_INVOLVED_IN_SENSORY_PERCEPTION_OF_PAIN	22	0.957176	0.54054	0.714707	0.861639	0.652977	0.869834	-0.915114	0.572477	0.782029
GO Biological Process	GOBP_DETECTION_OF_TEMPERATURE_STIMULUS	18	-0.851124	0.675147	0.883861	-1.2615	0.178707	0.318576	-0.909025	0.593407	0.792061
GO Biological Process	GOBP_DETECTION_OF_TEMPERATURE_STIMULUS_INVOLVED_IN_SENSORY_PERCEPTION	15	-0.807165	0.760155	0.923521				-0.991302	0.468085	0.66408
GO Biological Process	GOBP_DETERMINATION_OF_ADULT_LIFESPAN	17	1.54447	0.0362903	0.0933131	1.76452	0.00423729	0.0188473	1.67888	0.00441501	0.074879
GO Biological Process	GOBP_DETOXIFICATION	101	1.1321	0.204211	0.451621	1.09876	0.241706	0.520244	1.15816	0.181818	0.482469
GO Biological Process	GOBP_DEVELOPMENT_OF_PRIMARY_FEMALE_SEXUAL_CHARACTERISTICS	91	1.02119	0.403409	0.609687	-0.878013	0.694444	0.837453	-1.08236	0.287625	0.520805
GO Biological Process	GOBP_DEVELOPMENT_OF_PRIMARY_SEXUAL_CHARACTERISTICS	187	1.34661	0.02	0.223191	1.13143	0.148402	0.474058	-1.34142	0.0280528	0.2295
GO Biological Process	GOBP_DEVELOPMENTAL_CELL_GROWTH	201	-1.03715	0.363985	0.602379	-1.19567	0.10424	0.388994	-1.12837	0.186901	0.457009
GO Biological Process	GOBP_DEVELOPMENTAL_GROWTH_INVOLVED_IN_MORPHOGENESIS	210	-1.05545	0.330258	0.576027	-1.26604	0.0369748	0.313367	-1.22438	0.0833333	0.337687
GO Biological Process	GOBP_DEVELOPMENTAL_INDUCTION	29	-0.934533	0.567416	0.765548	-1.31934	0.129032	0.265436	-0.899557	0.61982	0.803968
GO Biological Process	GOBP_DEVELOPMENTAL_MATURATION	235	-1.12046	0.171587	0.484476	-1.25536	0.0473773	0.32462	-1.15567	0.147465	0.41846
GO Biological Process	GOBP_DEVELOPMENTAL_PIGMENTATION	40	0.704201	0.934156	0.973002	0.707918	0.92418	0.973815	-1.01874	0.436697	0.62113
GO Biological Process	GOBP_DIACYLGLYCEROL_METABOLIC_PROCESS	25	-1.41346	0.0745698	0.190932	-1.6932	0.0128205	0.0733124	-1.44246	0.0675183	0.165468
GO Biological Process	GOBP_DICARBOXYLIC_ACID_CATABOLIC_PROCESS	15	-1.85905	0	0.0287218	-1.82336	0	0.038038	-0.929285	0.564728	0.758952
GO Biological Process	GOBP_DICARBOXYLIC_ACID_METABOLIC_PROCESS	88	-1.46809	0.0211538	0.15723	-1.45022	0.00544465	0.176358	1.35502	0.02	0.275475
GO Biological Process	GOBP_DICARBOXYLIC_ACID_TRANSPORT	85	-0.996912	0.465726	0.662028	-1.09678	0.276867	0.514562	-0.832183	0.836601	0.896807
GO Biological Process	GOBP_DIENCEPHALON_DEVELOPMENT	61	0.689819	0.974737	0.976756	-0.996129	0.451906	0.660849	-0.984045	0.48135	0.676393
GO Biological Process	GOBP_DIGESTION	103	-1.04981	0.366224	0.584372	-1.50107	0.00919118	0.1508	-1.18679	0.135266	0.377769
GO Biological Process	GOBP_DIGESTIVE_SYSTEM_DEVELOPMENT	118	1.11945	0.208925	0.469232	-1.00261	0.461268	0.65289	-1.39912	0.0151515	0.191114
GO Biological Process	GOBP_DIGESTIVE_SYSTEM_PROCESS	78	-1.03298	0.376894	0.609047	-1.3936	0.0328185	0.212693	-0.998717	0.456853	0.652921
GO Biological Process	GOBP_DIGESTIVE_TRACT_MORPHOGENESIS	39	1.14733	0.245968	0.431284	0.975429	0.481236	0.705627	-0.929488	0.567568	0.758745
GO Biological Process	GOBP_DIOL_BIOSYNTHETIC_PROCESS	20	-0.914519	0.564797	0.798037	-1.0308	0.399625	0.60975	1.41249	0.0838852	0.225975
GO Biological Process	GOBP_DIOL_METABOLIC_PROCESS	26	-0.822252	0.752381	0.914917	-0.913707	0.590551	0.789581	1.04343	0.385621	0.643357
GO Biological Process	GOBP_DIVALENT_INORGANIC_CATION_HOMEOSTASIS	404	-1.10236	0.170778	0.508162	-1.24587	0.0258065	0.335623	-1.17504	0.0833333	0.392267
GO Biological Process	GOBP_DNA_BIOSYNTHETIC_PROCESS	178	1.84046	0	0.0121441	1.86349	0	0.00759117	1.39872	0.0101523	0.235549
GO Biological Process	GOBP_DNA_CATABOLIC_PROCESS	35	1.37881	0.0727651	0.192311	1.55832	0.0136674	0.0752671	1.64944	0.0114155	0.0836093
GO Biological Process	GOBP_DNA_CATABOLIC_PROCESS_ENDONUCLEOLYTIC	27	0.946695	0.549098	0.733329	1.18232	0.218295	0.404746	1.17572	0.231461	0.459655
GO Biological Process	GOBP_DNA_CONFORMATION_CHANGE	293	1.84977	0	0.0111539	1.7965	0	0.0145592	0.952871	0.606936	0.78811
GO Biological Process	GOBP_DNA_DAMAGE_RESPONSE_DETECTION_OF_DNA_DAMAGE	34	1.88162	0.00399202	0.00817158	1.77699	0.00434783	0.0173171	-0.531811	1	0.999712
GO Biological Process	GOBP_DNA_DAMAGE_RESPONSE_SIGNAL_TRANSDUCTION_BY_P53_CLASS_MEDIATOR	100	1.32582	0.0496894	0.242277	1.38722	0.03386	0.185077	1.12469	0.202532	0.524671
GO Biological Process	GOBP_DNA_DAMAGE_RESPONSE_SIGNAL_TRANSDUCTION_RESULTING_IN_TRANSCRIPTION	15	0.816892	0.71281	0.90583	0.912385	0.586864	0.801822	-0.691439	0.871609	0.984031
GO Biological Process	GOBP_DNA_DEALKYLATION	25	-1.04123	0.382812	0.596587	0.800081	0.798206	0.928821	1.56966	0.0302326	0.121141
GO Biological Process	GOBP_DNA_DEMETHYLATION	19	-1.16676	0.2625	0.422218	-0.828408	0.711538	0.895436	1.41149	0.0870488	0.226037
GO Biological Process	GOBP_DNA_DEPENDENT_DNA_REPLICATION	149	2.30931	0	1.34313e-05	2.31216	0	0	1.22028	0.116992	0.406044
GO Biological Process	GOBP_DNA_DEPENDENT_DNA_REPLICATION_MAINTENANCE_OF_FIDELITY	45	1.72822	0.00647948	0.0308079	1.62025	0.00610998	0.0515323	0.827613	0.764434	0.943998
GO Biological Process	GOBP_DNA_DOUBLE_STRAND_BREAK_PROCESSING	22	2.11365	0	0.000436808	1.92852	0	0.004002	0.966013	0.498876	0.769732
GO Biological Process	GOBP_DNA_GEOMETRIC_CHANGE	104	1.8651	0	0.00956589	1.70604	0	0.0280256	0.54164	1	1
GO Biological Process	GOBP_DNA_INTEGRITY_CHECKPOINT	146	1.57912	0	0.0792058	1.55183	0.004914	0.0777326	1.09346	0.244681	0.569258
GO Biological Process	GOBP_DNA_METHYLATION	62	-1.00643	0.427686	0.648569	-0.979188	0.492674	0.685611	0.608329	0.992771	1
GO Biological Process	GOBP_DNA_METHYLATION_DEPENDENT_HETEROCHROMATIN_ASSEMBLY	19	0.790471	0.786957	0.926867	1.13995	0.278351	0.462572	1.19879	0.213974	0.430746
GO Biological Process	GOBP_DNA_METHYLATION_OR_DEMETHYLATION	78	-1.03843	0.376181	0.599957	-0.904721	0.661896	0.803721	0.977798	0.504762	0.748107
GO Biological Process	GOBP_DNA_MODIFICATION	97	-1.03397	0.368627	0.607624	-0.794936	0.910747	0.926826	1.10283	0.266509	0.555979
GO Biological Process	GOBP_DNA_PACKAGING	189	1.66214	0.00221729	0.0491091	1.73663	0	0.0228927	1.13516	0.159794	0.510953
GO Biological Process	GOBP_DNA_RECOMBINATION	259	1.68475	0	0.0419943	1.66747	0	0.0378924	1.09238	0.195266	0.56992
GO Biological Process	GOBP_DNA_REPLICATION	261	2.38441	0	0	2.31461	0	0	1.35962	0.00294985	0.272683
GO Biological Process	GOBP_DNA_REPLICATION_CHECKPOINT	17	1.98483	0	0.00260152	1.91613	0	0.00442857	0.818075	0.73176	0.951083
GO Biological Process	GOBP_DNA_REPLICATION_DEPENDENT_NUCLEOSOME_ORGANIZATION	30	1.17196	0.232742	0.402784	1.25026	0.127803	0.319442	1.30964	0.117778	0.318002
GO Biological Process	GOBP_DNA_REPLICATION_INDEPENDENT_NUCLEOSOME_ORGANIZATION	49	2.02106	0	0.00175248	2.02016	0	0.00135422	0.866723	0.728736	0.907185
GO Biological Process	GOBP_DNA_REPLICATION_INITIATION	39	2.57032	0	0	2.49585	0	0	1.18007	0.215881	0.454314
GO Biological Process	GOBP_DNA_STRAND_ELONGATION	26	2.1921	0	8.97116e-05	2.06125	0	0.000818808	-0.621546	0.956685	0.995103
GO Biological Process	GOBP_DNA_STRAND_ELONGATION_INVOLVED_IN_DNA_REPLICATION	19	2.13922	0	0.000249461	1.97192	0	0.00245551	-0.763873	0.8	0.956152
GO Biological Process	GOBP_DNA_SYNTHESIS_INVOLVED_IN_DNA_REPAIR	48	1.60836	0.0102249	0.0683143	1.66458	0.00430108	0.0384076	1.32961	0.0712589	0.296814
GO Biological Process	GOBP_DNA_TEMPLATED_TRANSCRIPTION_ELONGATION	109	1.26653	0.0677291	0.299484	1.41352	0.00481928	0.163429	0.863392	0.76178	0.912243
GO Biological Process	GOBP_DNA_TEMPLATED_TRANSCRIPTION_INITIATION	230	1.0066	0.439673	0.635347	-0.950876	0.59727	0.729341	-0.681944	1	0.985089
GO Biological Process	GOBP_DNA_TEMPLATED_TRANSCRIPTION_TERMINATION	68	1.64677	0	0.0544754	1.75431	0	0.0201334	1.04138	0.360697	0.646657
GO Biological Process	GOBP_DNA_UNWINDING_INVOLVED_IN_DNA_REPLICATION	15	1.61398	0.0237624	0.0663024	1.59118	0.0281385	0.062708	0.581595	0.945534	1
GO Biological Process	GOBP_DOPAMINE_METABOLIC_PROCESS	32	1.0023	0.427711	0.643285	0.892816	0.635165	0.830005	0.827827	0.751724	0.944695
GO Biological Process	GOBP_DOPAMINE_RECEPTOR_SIGNALING_PATHWAY	36	-0.824867	0.750973	0.912743	-0.829554	0.756506	0.894183	-0.659632	0.933213	0.989192
GO Biological Process	GOBP_DOPAMINE_SECRETION	31	0.928299	0.54065	0.761572	-1.18109	0.221388	0.406584	-1.43585	0.0696864	0.16843
GO Biological Process	GOBP_DOPAMINE_TRANSPORT	43	0.905701	0.610656	0.795075	-1.06521	0.343636	0.559152	-1.54053	0.0196429	0.114687
GO Biological Process	GOBP_DOPAMINERGIC_NEURON_DIFFERENTIATION	31	-1.22785	0.160321	0.349345	-1.31186	0.1	0.269018	-0.914156	0.604982	0.78343
GO Biological Process	GOBP_DORSAL_VENTRAL_NEURAL_TUBE_PATTERNING	18	-1.12915	0.317739	0.472687	-1.14616	0.289017	0.445654	0.813287	0.723312	0.956741
GO Biological Process	GOBP_DORSAL_VENTRAL_PATTERN_FORMATION	61	-1.03237	0.381404	0.609549	-1.16107	0.212844	0.427265	-1.35184	0.059754	0.222802
GO Biological Process	GOBP_DOSAGE_COMPENSATION	17	1.11125	0.318471	0.480702	0.937627	0.537118	0.764807	-0.791921	0.739962	0.934728
GO Biological Process	GOBP_DOUBLE_STRAND_BREAK_REPAIR	250	1.71366	0	0.0339469	1.6859	0	0.032992	1.30352	0.027027	0.322846
GO Biological Process	GOBP_DRUG_METABOLIC_PROCESS	31	-1.26165	0.135238	0.315379	-1.1557	0.240223	0.433441	1.25417	0.1477	0.374111
GO Biological Process	GOBP_EAR_DEVELOPMENT	179	-0.900576	0.737143	0.819481	-1.28653	0.0477002	0.294621	-1.55141	0	0.110527
GO Biological Process	GOBP_EAR_MORPHOGENESIS	100	-1.10752	0.234615	0.500684	-1.35974	0.02693	0.233373	-1.34779	0.0467128	0.226051
GO Biological Process	GOBP_EATING_BEHAVIOR	24	-0.742723	0.842437	0.964448	-1.27629	0.14313	0.304544	-1.43487	0.0572519	0.16886
GO Biological Process	GOBP_ECTODERM_DEVELOPMENT	15	-0.729039	0.840445	0.969529	0.646172	0.915289	0.989471	1.19163	0.245902	0.437948
GO Biological Process	GOBP_ELECTRON_TRANSPORT_CHAIN	146	0.810881	0.919918	0.910458	0.875222	0.792541	0.853455	1.14046	0.163683	0.504101
GO Biological Process	GOBP_EMBRYO_IMPLANTATION	40	0.900831	0.636719	0.802643	0.921947	0.592998	0.790068	-0.90299	0.629699	0.799615
GO Biological Process	GOBP_EMBRYONIC_APPENDAGE_MORPHOGENESIS	102	0.829935	0.856557	0.895253	-0.958406	0.527928	0.717748	-1.29975	0.0619765	0.263715
GO Biological Process	GOBP_EMBRYONIC_AXIS_SPECIFICATION	31	0.793608	0.819302	0.924225	-0.880781	0.663551	0.835426	-1.0622	0.375	0.550533
GO Biological Process	GOBP_EMBRYONIC_CAMERA_TYPE_EYE_DEVELOPMENT	29	-1.04757	0.390196	0.586764	-1.46556	0.045208	0.168799	-1.25437	0.171821	0.306639
GO Biological Process	GOBP_EMBRYONIC_CAMERA_TYPE_EYE_MORPHOGENESIS	21	-1.12904	0.29304	0.472776	-1.27397	0.15534	0.307273	-1.01697	0.430909	0.623628
GO Biological Process	GOBP_EMBRYONIC_CRANIAL_SKELETON_MORPHOGENESIS	41	-1.08206	0.337945	0.536645	-0.767121	0.866548	0.943057	-1.18783	0.213115	0.375896
GO Biological Process	GOBP_EMBRYONIC_DIGESTIVE_TRACT_DEVELOPMENT	27	1.36503	0.0878661	0.205457	1.20588	0.208696	0.375195	-1.25823	0.179024	0.30258
GO Biological Process	GOBP_EMBRYONIC_DIGIT_MORPHOGENESIS	47	0.815124	0.77732	0.90742	-1.07069	0.328467	0.55072	-1.18946	0.200737	0.374384
GO Biological Process	GOBP_EMBRYONIC_EYE_MORPHOGENESIS	29	1.05404	0.388535	0.5627	0.991334	0.474012	0.682532	-0.767961	0.82872	0.95431
GO Biological Process	GOBP_EMBRYONIC_FORELIMB_MORPHOGENESIS	23	1.00405	0.447205	0.639997	0.930871	0.568465	0.775008	-1.39421	0.0849557	0.194751
GO Biological Process	GOBP_EMBRYONIC_HEART_TUBE_DEVELOPMENT	69	-1.40202	0.0376238	0.198431	-1.6661	0.00189036	0.0823705	-1.26978	0.122414	0.29092
GO Biological Process	GOBP_EMBRYONIC_HEART_TUBE_MORPHOGENESIS	61	-1.5271	0.0094697	0.126424	-1.74383	0	0.0565193	-1.32125	0.0789916	0.24565
GO Biological Process	GOBP_EMBRYONIC_HEMOPOIESIS	21	-1.2574	0.151923	0.318836	-1.04891	0.376923	0.581789	1.03901	0.403628	0.65017
GO Biological Process	GOBP_EMBRYONIC_HINDLIMB_MORPHOGENESIS	23	1.34168	0.116592	0.227485	1.32963	0.111828	0.234047	1.01798	0.452586	0.685513
GO Biological Process	GOBP_EMBRYONIC_ORGAN_DEVELOPMENT	375	-1.03559	0.329091	0.604899	-1.12777	0.123153	0.470244	-1.16185	0.101227	0.410431
GO Biological Process	GOBP_EMBRYONIC_ORGAN_MORPHOGENESIS	249	-1.09865	0.219512	0.51427	-1.34769	0.0102041	0.244513	-1.36093	0.00952381	0.216853
GO Biological Process	GOBP_EMBRYONIC_PATTERN_SPECIFICATION	56	1.04143	0.367432	0.578267	-0.958844	0.54562	0.716853	-1.06522	0.33913	0.546214
GO Biological Process	GOBP_EMBRYONIC_PLACENTA_DEVELOPMENT	75	-1.16587	0.20381	0.422936	-0.921848	0.597403	0.776265	0.964622	0.492754	0.770497
GO Biological Process	GOBP_EMBRYONIC_PLACENTA_MORPHOGENESIS	22	-1.15206	0.273077	0.443307	-0.877579	0.643527	0.838182	0.746602	0.828889	0.986322
GO Biological Process	GOBP_EMBRYONIC_SKELETAL_SYSTEM_DEVELOPMENT	110	1.05534	0.365112	0.561648	0.994373	0.441589	0.677398	-1.40332	0.0310966	0.187456
GO Biological Process	GOBP_EMBRYONIC_SKELETAL_SYSTEM_MORPHOGENESIS	84	-0.959369	0.54898	0.722352	-0.791225	0.919414	0.929093	-1.18447	0.164049	0.381391
GO Biological Process	GOBP_ENDOCARDIAL_CUSHION_DEVELOPMENT	41	-1.12171	0.261261	0.48205	-1.3805	0.0642722	0.221318	-1.22221	0.180657	0.339912
GO Biological Process	GOBP_ENDOCARDIAL_CUSHION_FORMATION	24	-0.640106	0.956778	0.992312	-0.939957	0.567362	0.747343	-1.04987	0.397138	0.57031
GO Biological Process	GOBP_ENDOCARDIAL_CUSHION_MORPHOGENESIS	33	-1.01319	0.433396	0.637731	-1.31734	0.117537	0.265885	-1.37996	0.0691489	0.203036
GO Biological Process	GOBP_ENDOCHONDRAL_BONE_MORPHOGENESIS	50	1.11001	0.284519	0.482812	0.794167	0.844978	0.933658	-1.56919	0.0175747	0.105474
GO Biological Process	GOBP_ENDOCRINE_HORMONE_SECRETION	41	-1.08395	0.327869	0.534349	-0.984583	0.511194	0.676458	-1.28681	0.121317	0.275639
GO Biological Process	GOBP_ENDOCRINE_PANCREAS_DEVELOPMENT	37	1.18345	0.20198	0.390598	0.966776	0.501094	0.72144	-0.846719	0.723164	0.879703
GO Biological Process	GOBP_ENDOCRINE_PROCESS	69	1.36072	0.0583333	0.210328	1.18256	0.145695	0.404416	-1.55936	0.0124113	0.108974
GO Biological Process	GOBP_ENDOCRINE_SYSTEM_DEVELOPMENT	102	0.975679	0.504149	0.68378	-0.812148	0.876307	0.911503	-1.21877	0.115	0.342657
GO Biological Process	GOBP_ENDOCYTIC_RECYCLING	50	-1.42861	0.0261044	0.182407	-1.0893	0.308394	0.524115	1.23095	0.162621	0.396595
GO Biological Process	GOBP_ENDOCYTOSIS	497	-1.21063	0.0287908	0.367466
GO Biological Process	GOBP_ENDODERM_DEVELOPMENT	70	1.59389	0	0.0737703	1.29636	0.0813187	0.267167	-1.10699	0.265343	0.486319
GO Biological Process	GOBP_ENDODERM_FORMATION	51	1.8217	0	0.0144285	1.48881	0.0247748	0.109844	-1.14389	0.246914	0.433884
GO Biological Process	GOBP_ENDODERMAL_CELL_DIFFERENTIATION	43	1.91029	0	0.00623697	1.56512	0.0196507	0.0728882	-1.25412	0.146508	0.306825
GO Biological Process	GOBP_ENDOMEMBRANE_SYSTEM_ORGANIZATION	432	-1.00734	0.426136	0.648437	-0.894806	0.848437	0.816589	1.11885	0.116505	0.531675
GO Biological Process	GOBP_ENDONUCLEOLYTIC_CLEAVAGE_INVOLVED_IN_RRNA_PROCESSING	15	1.41001	0.0900196	0.17068	1.78164	0.00649351	0.0164903	2.0522	0	0.00281451
GO Biological Process	GOBP_ENDOPLASMIC_RETICULUM_CALCIUM_ION_HOMEOSTASIS	25	-1.57747	0.0220441	0.101086	-1.08379	0.345725	0.531641	1.24457	0.172414	0.383648
GO Biological Process	GOBP_ENDOPLASMIC_RETICULUM_MANNOSE_TRIMMING	16	-1.5152	0.0437158	0.132951	-1.42725	0.0574074	0.192469	0.641016	0.910959	1
GO Biological Process	GOBP_ENDOPLASMIC_RETICULUM_ORGANIZATION	81	-0.969843	0.513672	0.705625	0.941395	0.566596	0.759872	1.38833	0.0299252	0.245748
GO Biological Process	GOBP_ENDOPLASMIC_RETICULUM_TO_CYTOSOL_TRANSPORT	28	-1.0612	0.353293	0.567281	-0.553863	0.996289	0.998873	0.912206	0.598608	0.849103
GO Biological Process	GOBP_ENDOPLASMIC_RETICULUM_TO_GOLGI_VESICLE_MEDIATED_TRANSPORT	185	-1.33581	0.0283554	0.250713	-1.26489	0.0601375	0.314491	-0.75982	0.97327	0.958062
GO Biological Process	GOBP_ENDOPLASMIC_RETICULUM_TUBULAR_NETWORK_ORGANIZATION	18	0.694893	0.887064	0.975433	1.03697	0.413793	0.613566	1.04391	0.393013	0.643543
GO Biological Process	GOBP_ENDOPLASMIC_RETICULUM_UNFOLDED_PROTEIN_RESPONSE	120	-1.69871	0	0.0603943	-1.35543	0.0146252	0.237588	1.23682	0.0942029	0.391615
GO Biological Process	GOBP_ENDOSOMAL_TRANSPORT	223	-1.03458	0.376673	0.60655	-0.749947	0.99005	0.95361	1.16905	0.097561	0.467142
GO Biological Process	GOBP_ENDOSOME_ORGANIZATION	76	-0.755937	0.9375	0.957712	1.02226	0.403153	0.635228	1.27484	0.100245	0.353445
GO Biological Process	GOBP_ENDOSOME_TO_LYSOSOME_TRANSPORT	52	-1.25895	0.141454	0.317952	-1.06656	0.33638	0.556832	0.939443	0.57109	0.810675
GO Biological Process	GOBP_ENDOSOME_TRANSPORT_VIA_MULTIVESICULAR_BODY_SORTING_PATHWAY	29	1.08693	0.3375	0.513526	1.21269	0.179204	0.365317	-0.898949	0.602518	0.803386
GO Biological Process	GOBP_ENDOTHELIAL_CELL_APOPTOTIC_PROCESS	52	-0.876528	0.678227	0.851338	-1.51165	0.016158	0.145254	-1.68414	0.00350877	0.0698264
GO Biological Process	GOBP_ENDOTHELIAL_CELL_CHEMOTAXIS	26	-1.28462	0.140078	0.292894	-1.37735	0.0626151	0.223792	0.86315	0.678571	0.911962
GO Biological Process	GOBP_ENDOTHELIAL_CELL_DEVELOPMENT	63	1.13031	0.22619	0.453553	1.14652	0.210526	0.452807	-1.11748	0.278261	0.472113
GO Biological Process	GOBP_ENDOTHELIAL_CELL_MIGRATION	200	-1.041	0.338552	0.596113	-1.16764	0.136143	0.420049	-1.22187	0.0850077	0.340182
GO Biological Process	GOBP_ENDOTHELIAL_CELL_PROLIFERATION	136	1.17011	0.141393	0.405636	1.18359	0.123457	0.403372	-1.2089	0.119328	0.353203
GO Biological Process	GOBP_ENDOTHELIUM_DEVELOPMENT	118	1.16907	0.154812	0.40681	0.983854	0.504566	0.693179	-1.17648	0.159277	0.390112
GO Biological Process	GOBP_ENERGY_DERIVATION_BY_OXIDATION_OF_ORGANIC_COMPOUNDS	239	-0.906739	0.746362	0.810001	-0.983766	0.506045	0.678001	0.737652	0.991892	0.98934
GO Biological Process	GOBP_ENERGY_HOMEOSTASIS	34	-1.0073	0.464	0.648146	-1.10065	0.303249	0.50916	-0.965333	0.494718	0.704774
GO Biological Process	GOBP_ENERGY_RESERVE_METABOLIC_PROCESS	77	-1.27747	0.088632	0.300558	-1.47169	0.0201097	0.165184	-1.16621	0.187713	0.405045
GO Biological Process	GOBP_ENGULFMENT_OF_APOPTOTIC_CELL	19	-0.683277	0.9002	0.984315	-0.901266	0.582463	0.808954	1.11118	0.293869	0.542056
GO Biological Process	GOBP_ENSHEATHMENT_OF_NEURONS	123	0.987014	0.47451	0.66385	-1.12327	0.208556	0.477104	-1.10784	0.254098	0.485209
GO Biological Process	GOBP_ENTEROENDOCRINE_CELL_DIFFERENTIATION	23	1.2084	0.209544	0.360332	-0.805322	0.752896	0.917425	-1.0717	0.356757	0.536771
GO Biological Process	GOBP_ENTRAINMENT_OF_CIRCADIAN_CLOCK	31	-1.75714	0.00408163	0.0467251	-1.4596	0.0350877	0.170903	0.95653	0.522565	0.782529
GO Biological Process	GOBP_ENTRY_INTO_HOST	127	1.0582	0.31405	0.557685	0.901433	0.747788	0.818003	1.42681	0.0131926	0.215414
GO Biological Process	GOBP_EOSINOPHIL_MIGRATION	16	1.94499	0	0.00416536	1.73237	0.00217865	0.0236618	1.53279	0.0555556	0.143818
GO Biological Process	GOBP_EPHRIN_RECEPTOR_SIGNALING_PATHWAY	81	1.38923	0.031746	0.185574	1.26959	0.0950226	0.297186	0.803223	0.865079	0.961683
GO Biological Process	GOBP_EPIBOLY	33	1.55934	0.016129	0.0868311	1.55171	0.0303688	0.0777039	0.744164	0.897603	0.986928
GO Biological Process	GOBP_EPIDERMAL_CELL_DIFFERENTIATION	202	1.15073	0.129741	0.426667	1.26453	0.0375	0.302488	2.10799	0	0.00138637
GO Biological Process	GOBP_EPIDERMAL_GROWTH_FACTOR_RECEPTOR_SIGNALING_PATHWAY	117	-0.945282	0.6	0.746147	-0.976429	0.502683	0.690219	0.985271	0.483709	0.734263
GO Biological Process	GOBP_EPIDERMIS_DEVELOPMENT	292	1.29878	0.0254902	0.266676	1.40762	0	0.168106	1.82233	0	0.029833
GO Biological Process	GOBP_EPIDERMIS_MORPHOGENESIS	28	1.09771	0.302326	0.496903	1.32916	0.130435	0.234229	1.44362	0.0579065	0.20155
GO Biological Process	GOBP_EPITHELIAL_CELL_APOPTOTIC_PROCESS	97	-0.997213	0.44511	0.662079	-1.14446	0.205882	0.446905	-1.29395	0.0771757	0.268885
GO Biological Process	GOBP_EPITHELIAL_CELL_CELL_ADHESION	17	1.16348	0.26327	0.412261	0.886043	0.628337	0.840351	0.782392	0.75	0.972317
GO Biological Process	GOBP_EPITHELIAL_CELL_DEVELOPMENT	190	1.13021	0.170833	0.453607	-0.915659	0.701169	0.786422	-1.0876	0.241722	0.514444
GO Biological Process	GOBP_EPITHELIAL_CELL_DIFFERENTIATION_INVOLVED_IN_KIDNEY_DEVELOPMENT	42	1.40377	0.0578512	0.17527	1.02222	0.436285	0.635143	-1.2544	0.144759	0.306714
GO Biological Process	GOBP_EPITHELIAL_CELL_MORPHOGENESIS	30	-1.12559	0.272727	0.477791	-1.09673	0.315888	0.514543	-1.24316	0.165794	0.317791
GO Biological Process	GOBP_EPITHELIAL_CELL_PROLIFERATION	355	1.14967	0.102845	0.427959	1.03782	0.323077	0.611886	-1.26114	0.0374415	0.298943
GO Biological Process	GOBP_EPITHELIAL_STRUCTURE_MAINTENANCE	21	-1.15368	0.256673	0.441608	-1.52012	0.0386847	0.141818	-1.30645	0.138112	0.258096
GO Biological Process	GOBP_EPITHELIAL_TO_MESENCHYMAL_TRANSITION	140	-1.42058	0.00982318	0.187189	-1.447	0.00859107	0.178301	-1.56416	0	0.107508
GO Biological Process	GOBP_EPITHELIAL_TO_MESENCHYMAL_TRANSITION_INVOLVED_IN_ENDOCARDIAL_CUSHION_FORMATION	16	-0.650696	0.913215	0.990431	-0.82246	0.721905	0.900874	-0.815209	0.700952	0.914371
GO Biological Process	GOBP_EPITHELIAL_TUBE_BRANCHING_INVOLVED_IN_LUNG_MORPHOGENESIS	25	0.856853	0.682403	0.863999	-1.13203	0.293561	0.464441	-1.01578	0.452931	0.62478
GO Biological Process	GOBP_EPITHELIAL_TUBE_FORMATION	120	-1.22082	0.0980769	0.356355	-1.33787	0.0395683	0.25138	-1.36944	0.0258481	0.210916
GO Biological Process	GOBP_EPITHELIAL_TUBE_MORPHOGENESIS	284	-1.19741	0.0537849	0.383523	-1.4957	0	0.152614	-1.48672	0	0.139159
GO Biological Process	GOBP_ER_NUCLEUS_SIGNALING_PATHWAY	52	-1.54697	0.00795229	0.117424	-0.966833	0.500898	0.703596	1.59701	0.0112613	0.107609
GO Biological Process	GOBP_ERAD_PATHWAY	98	-1.31469	0.0469043	0.267016	-0.982499	0.494465	0.680844	1.15967	0.182266	0.480841
GO Biological Process	GOBP_ERBB_SIGNALING_PATHWAY	138	-1.14935	0.159596	0.446658	-1.1091	0.228669	0.497639	1.0591	0.301266	0.620714
GO Biological Process	GOBP_ERBB2_SIGNALING_PATHWAY	31	-1.26698	0.131737	0.3094	-1.02858	0.4	0.614027	1.13546	0.25814	0.511294
GO Biological Process	GOBP_ERK1_AND_ERK2_CASCADE	255	-0.900174	0.769231	0.819583	-0.894715	0.806122	0.816647	-1.11554	0.177116	0.47487
GO Biological Process	GOBP_ERROR_FREE_TRANSLESION_SYNTHESIS	20	1.69571	0.0102669	0.0391054	1.78774	0.00206612	0.0156365	1.02216	0.432735	0.678869
GO Biological Process	GOBP_ERROR_PRONE_TRANSLESION_SYNTHESIS	19	1.42041	0.0794297	0.164736	1.56528	0.0371134	0.0728908	-0.606499	0.960145	0.997227
GO Biological Process	GOBP_ERYTHROCYTE_DEVELOPMENT	29	0.893951	0.621457	0.811601	-0.840241	0.706306	0.882367	-0.992919	0.481013	0.662087
GO Biological Process	GOBP_ERYTHROCYTE_HOMEOSTASIS	112	-1.06978	0.296296	0.556714	-1.19923	0.126838	0.385525	-0.861948	0.781818	0.85907
GO Biological Process	GOBP_ESTABLISHMENT_OF_CELL_POLARITY	131	1.50083	0.00429185	0.114184	1.52612	0.0045045	0.0902358	1.28479	0.038961	0.342481
GO Biological Process	GOBP_ESTABLISHMENT_OF_ENDOTHELIAL_BARRIER	46	1.27662	0.128898	0.289382	1.24347	0.135945	0.328893	1.36558	0.0553097	0.266171
GO Biological Process	GOBP_ESTABLISHMENT_OF_EPITHELIAL_CELL_POLARITY	28	-0.823234	0.732535	0.914132	-0.91646	0.577818	0.784869	1.04688	0.367841	0.639255
GO Biological Process	GOBP_ESTABLISHMENT_OF_MITOCHONDRION_LOCALIZATION	23	-0.850336	0.687623	0.88476	-0.561975	0.985637	0.998185	0.914948	0.572368	0.84545
GO Biological Process	GOBP_ESTABLISHMENT_OF_MITOTIC_SPINDLE_LOCALIZATION	32	1.80187	0	0.0168163	1.93259	0	0.0038596	1.00078	0.460048	0.710186
GO Biological Process	GOBP_ESTABLISHMENT_OF_MITOTIC_SPINDLE_ORIENTATION	27	1.76204	0.00210526	0.0235185	1.85551	0.00210526	0.00814557	0.854858	0.671296	0.919981
GO Biological Process	GOBP_ESTABLISHMENT_OF_ORGANELLE_LOCALIZATION	403	1.24158	0.0186722	0.323754	1.30417	0.0132626	0.258921	1.14356	0.10303	0.501387
GO Biological Process	GOBP_ESTABLISHMENT_OF_PIGMENT_GRANULE_LOCALIZATION	24	-0.815333	0.75	0.918482	-1.10034	0.324165	0.509646	0.882624	0.620768	0.887028
GO Biological Process	GOBP_ESTABLISHMENT_OF_PROTEIN_LOCALIZATION_TO_CHROMOSOME	26	1.80278	0.00206186	0.0167445	1.85374	0	0.00821908	0.636631	0.949309	1
GO Biological Process	GOBP_ESTABLISHMENT_OF_PROTEIN_LOCALIZATION_TO_ENDOPLASMIC_RETICULUM	98	0.468599	1	0.999841	0.554714	1	0.998473	0.960588	0.553991	0.776517
GO Biological Process	GOBP_ESTABLISHMENT_OF_PROTEIN_LOCALIZATION_TO_MEMBRANE	307	0.796803	0.984405	0.922723	0.927078	0.699752	0.782434	0.978201	0.521614	0.74794
GO Biological Process	GOBP_ESTABLISHMENT_OF_PROTEIN_LOCALIZATION_TO_MITOCHONDRIAL_MEMBRANE	48	1.52681	0.0159046	0.10076	1.58571	0.00653595	0.0648042	1.01851	0.430839	0.684083
GO Biological Process	GOBP_ESTABLISHMENT_OF_PROTEIN_LOCALIZATION_TO_PLASMA_MEMBRANE	57	-0.98997	0.446328	0.673755	-0.89988	0.64632	0.809647	-0.984976	0.475083	0.674611
GO Biological Process	GOBP_ESTABLISHMENT_OF_PROTEIN_LOCALIZATION_TO_POSTSYNAPTIC_MEMBRANE	15	-0.569803	0.974609	0.99624				-0.898754	0.59619	0.803539
GO Biological Process	GOBP_ESTABLISHMENT_OF_PROTEIN_LOCALIZATION_TO_TELOMERE	18	1.97726	0	0.00275996	1.93367	0	0.00383167	1.30168	0.139738	0.324675
GO Biological Process	GOBP_ESTABLISHMENT_OF_PROTEIN_LOCALIZATION_TO_VACUOLE	48	-1.26887	0.113725	0.307714	-1.20195	0.153271	0.382366	0.847159	0.769406	0.92765
GO Biological Process	GOBP_ESTABLISHMENT_OF_RNA_LOCALIZATION	177	1.39953	0.00883002	0.177894	1.71857	0	0.0257611	0.956279	0.575835	0.782196
GO Biological Process	GOBP_ESTABLISHMENT_OF_SPINDLE_ORIENTATION	32	1.76275	0.00206186	0.0233792	1.81143	0	0.0125682	1.09696	0.306667	0.564107
GO Biological Process	GOBP_ESTABLISHMENT_OF_TISSUE_POLARITY	121	1.69248	0.00218341	0.0401042	1.72599	0	0.0247308	0.954534	0.551724	0.785729
GO Biological Process	GOBP_ESTABLISHMENT_OR_MAINTENANCE_OF_BIPOLAR_CELL_POLARITY	44	1.23101	0.157895	0.334408	1.31258	0.113379	0.251007	0.923431	0.606205	0.834281
GO Biological Process	GOBP_ESTABLISHMENT_OR_MAINTENANCE_OF_CELL_POLARITY	204	1.5561	0	0.0878813	1.55504	0.00238663	0.0763858	1.39709	0.00547945	0.23667
GO Biological Process	GOBP_ESTABLISHMENT_OR_MAINTENANCE_OF_MONOPOLAR_CELL_POLARITY	22	1.28028	0.164211	0.285612	1.31217	0.115854	0.251289	0.575613	0.984979	1
GO Biological Process	GOBP_ESTROGEN_METABOLIC_PROCESS	23	0.886211	0.631148	0.823018	0.782971	0.772234	0.941773	-0.581935	0.975836	0.999366
GO Biological Process	GOBP_ETHER_METABOLIC_PROCESS	26	0.989291	0.47479	0.660584	0.965425	0.480726	0.723157	1.4533	0.0765766	0.193785
GO Biological Process	GOBP_EXCITATORY_SYNAPSE_ASSEMBLY	23	-1.19601	0.215953	0.384207	-1.36893	0.104089	0.230028	0.619026	0.961123	1
GO Biological Process	GOBP_EXCRETION	50	-1.32086	0.0753968	0.262228	-1.35085	0.0697674	0.241343	-0.936279	0.577617	0.747739
GO Biological Process	GOBP_EXECUTION_PHASE_OF_APOPTOSIS	72	0.97774	0.501014	0.681288	1.07873	0.28913	0.545461	0.798659	0.842482	0.964789
GO Biological Process	GOBP_EXIT_FROM_MITOSIS	27	1.33049	0.111597	0.238358	1.06521	0.366109	0.565717	-0.762731	0.813187	0.956491
GO Biological Process	GOBP_EXOCRINE_SYSTEM_DEVELOPMENT	37	0.943658	0.542918	0.737538	-1.0461	0.374771	0.585607	-1.27805	0.133333	0.284393
GO Biological Process	GOBP_EXOCYTIC_PROCESS	75	0.775063	0.894737	0.936981	0.833704	0.807281	0.900428	1.04054	0.375587	0.647562
GO Biological Process	GOBP_EXPLORATION_BEHAVIOR	18	-1.34604	0.112994	0.243333	-1.07464	0.365714	0.545326	-0.588283	0.971067	0.998978
GO Biological Process	GOBP_EXPORT_ACROSS_PLASMA_MEMBRANE	52	0.817761	0.766871	0.906128	-1.05634	0.355872	0.571237	-1.11945	0.274874	0.468123
GO Biological Process	GOBP_EXTERNAL_ENCAPSULATING_STRUCTURE_ORGANIZATION	366	1.68714	0	0.0414353	1.15633	0.1	0.440305	-1.8733	0	0.0302368
GO Biological Process	GOBP_EXTRACELLULAR_MATRIX_ASSEMBLY	43	-1.04365	0.360396	0.592372	-1.1429	0.251429	0.44822	-1.59647	0.00891266	0.0951432
GO Biological Process	GOBP_EXTRACELLULAR_MATRIX_DISASSEMBLY	71	1.57998	0.00604839	0.0789716	1.24137	0.130152	0.330628	-1.09896	0.291737	0.499265
GO Biological Process	GOBP_EXTRACELLULAR_TRANSPORT	33	-0.546567	0.994209	0.997094	-1.14703	0.24466	0.444468	-1.95561	0	0.0156266
GO Biological Process	GOBP_EXTRACELLULAR_VESICLE_BIOGENESIS	22	-0.702264	0.891589	0.980694	0.995925	0.445396	0.675403	1.07644	0.36	0.59322
GO Biological Process	GOBP_EXTRINSIC_APOPTOTIC_SIGNALING_PATHWAY	199	1.04783	0.332024	0.568583	1.17269	0.106173	0.417825	1.38143	0.00526316	0.253842
GO Biological Process	GOBP_EXTRINSIC_APOPTOTIC_SIGNALING_PATHWAY_VIA_DEATH_DOMAIN_RECEPTORS	77	1.02653	0.394683	0.602471	1.18509	0.160088	0.40276	1.46789	0.0132979	0.184504
GO Biological Process	GOBP_EYE_MORPHOGENESIS	127	0.972275	0.504132	0.689246	-1.24663	0.0779896	0.334642	-1.20102	0.12628	0.361974
GO Biological Process	GOBP_EYE_PHOTORECEPTOR_CELL_DEVELOPMENT	28	-1.10872	0.296296	0.498694	-1.05911	0.369763	0.567968	-0.987373	0.453532	0.670365
GO Biological Process	GOBP_EYE_PHOTORECEPTOR_CELL_DIFFERENTIATION	39	-1.47034	0.0337302	0.155402	-1.65941	0.00377358	0.084569	-1.2165	0.174359	0.345612
GO Biological Process	GOBP_FACE_DEVELOPMENT	44	-1.02934	0.407407	0.614532	-1.16558	0.207143	0.422539	-1.52607	0.0139616	0.119385
GO Biological Process	GOBP_FAT_CELL_DIFFERENTIATION	205	-1.70161	0	0.058606	-1.73465	0	0.059892	-1.2281	0.060559	0.33373
GO Biological Process	GOBP_FAT_SOLUBLE_VITAMIN_METABOLIC_PROCESS	40	0.95587	0.53	0.716599	0.763753	0.897655	0.95355	-0.905723	0.608696	0.797004
GO Biological Process	GOBP_FATTY_ACID_BETA_OXIDATION	73	-1.43132	0.0318725	0.180569	-1.52139	0.0094697	0.140702	-0.831762	0.803819	0.897103
GO Biological Process	GOBP_FATTY_ACID_BETA_OXIDATION_USING_ACYL_COA_OXIDASE	15	-1.56724	0.0290135	0.1062	-1.80824	0.00188324	0.04068	0.649228	0.896861	1
GO Biological Process	GOBP_FATTY_ACID_BIOSYNTHETIC_PROCESS	138	-1.16903	0.140152	0.419105	-1.02047	0.416667	0.626827	1.04138	0.349869	0.64693
GO Biological Process	GOBP_FATTY_ACID_CATABOLIC_PROCESS	101	-1.79655	0	0.0412551	-1.89227	0	0.0268033	-1.24213	0.119932	0.31839
GO Biological Process	GOBP_FATTY_ACID_DERIVATIVE_BIOSYNTHETIC_PROCESS	52	-1.20815	0.15087	0.371179	-1.35804	0.0621762	0.235136	1.11639	0.261214	0.534621
GO Biological Process	GOBP_FATTY_ACID_DERIVATIVE_METABOLIC_PROCESS	69	-1.35517	0.0452756	0.235494	-1.43329	0.0280899	0.187769	1.09925	0.285068	0.562329
GO Biological Process	GOBP_FATTY_ACID_METABOLIC_PROCESS	335	-1.72176	0	0.0532741	-1.67782	0	0.0797752	-0.992694	0.480799	0.662115
GO Biological Process	GOBP_FATTY_ACID_TRANSMEMBRANE_TRANSPORT	49	-0.943955	0.545817	0.747941	-1.00678	0.427509	0.646372	-1.05646	0.37415	0.560473
GO Biological Process	GOBP_FATTY_ACID_TRANSPORT	136	0.95657	0.560878	0.715739	-0.870665	0.772727	0.847956	-1.06318	0.318569	0.549669
GO Biological Process	GOBP_FATTY_ACYL_COA_BIOSYNTHETIC_PROCESS	28	0.81732	0.732394	0.906292	0.932752	0.563044	0.771972	1.24896	0.147679	0.38202
GO Biological Process	GOBP_FATTY_ACYL_COA_METABOLIC_PROCESS	38	-0.841714	0.730129	0.895595	-0.799669	0.802974	0.922464	1.08681	0.299766	0.579507
GO Biological Process	GOBP_FC_EPSILON_RECEPTOR_SIGNALING_PATHWAY	107	1.35331	0.033195	0.21633	1.52644	0.00484261	0.0901321	1.05821	0.325183	0.621787
GO Biological Process	GOBP_FC_RECEPTOR_MEDIATED_STIMULATORY_SIGNALING_PATHWAY	81	0.891195	0.709251	0.815149	0.934615	0.607306	0.769117	0.713978	0.966667	0.997101
GO Biological Process	GOBP_FC_RECEPTOR_SIGNALING_PATHWAY	169	1.32042	0.0191898	0.246664	1.49544	0.00457666	0.106654	1.02216	0.361413	0.679146
GO Biological Process	GOBP_FEAR_RESPONSE	32	0.930724	0.569721	0.757626	-1.26721	0.14786	0.311964	-1.37529	0.0972973	0.205963
GO Biological Process	GOBP_FEEDING_BEHAVIOR	74	0.674386	0.987705	0.980624	-1.00088	0.432188	0.655086	-1.38473	0.0438597	0.200327
GO Biological Process	GOBP_FEMALE_GAMETE_GENERATION	111	1.24776	0.0899796	0.317399	-0.987714	0.467532	0.673643	-1.04508	0.341021	0.578154
GO Biological Process	GOBP_FEMALE_GENITALIA_DEVELOPMENT	15	-1.21183	0.204082	0.366752	-1.04747	0.386973	0.583816	0.965597	0.484009	0.769086
GO Biological Process	GOBP_FEMALE_MEIOTIC_NUCLEAR_DIVISION	23	2.15089	0	0.000192581	2.07441	0	0.000689794	1.65645	0.0182232	0.0811005
GO Biological Process	GOBP_FEMALE_SEX_DIFFERENTIATION	104	-1.00735	0.441509	0.648592	-0.922602	0.625219	0.776041	-1.09394	0.294118	0.505575
GO Biological Process	GOBP_FERTILIZATION	140	-1.38733	0.015748	0.208558	-1.34297	0.0178891	0.246831	-0.776978	0.931529	0.948111
GO Biological Process	GOBP_FIBRINOLYSIS	23	1.20294	0.216327	0.366114	1.29703	0.109504	0.266845	1.05504	0.37961	0.625786
GO Biological Process	GOBP_FIBROBLAST_APOPTOTIC_PROCESS	19	-0.888362	0.626953	0.835415	-0.856038	0.685455	0.867507	-0.779164	0.757009	0.94653
GO Biological Process	GOBP_FIBROBLAST_GROWTH_FACTOR_RECEPTOR_SIGNALING_PATHWAY	99	1.10842	0.256729	0.484366	1.10973	0.25	0.502971	-1.17577	0.17103	0.39115
GO Biological Process	GOBP_FIBROBLAST_MIGRATION	43	0.904442	0.611111	0.797422	0.988318	0.465784	0.686722	0.930895	0.578947	0.820924
GO Biological Process	GOBP_FIBROBLAST_PROLIFERATION	76	1.4158	0.0227743	0.167358	1.36915	0.0409091	0.200691	0.998458	0.457831	0.714197
GO Biological Process	GOBP_FILOPODIUM_ASSEMBLY	57	0.946026	0.535211	0.734725	0.918764	0.609481	0.794913	-1.06147	0.344523	0.551596
GO Biological Process	GOBP_FLUID_TRANSPORT	29	1.10005	0.298354	0.49437	0.880431	0.656442	0.846979	-1.1625	0.255556	0.409632
GO Biological Process	GOBP_FOAM_CELL_DIFFERENTIATION	35	-1.4347	0.0584551	0.178202	-1.45607	0.0342205	0.173021	-0.631554	0.953488	0.994236
GO Biological Process	GOBP_FOCAL_ADHESION_ASSEMBLY	82	1.24896	0.114165	0.317264	1.30496	0.0751174	0.258981	-1.09447	0.308621	0.504926
GO Biological Process	GOBP_FOLIC_ACID_CONTAINING_COMPOUND_METABOLIC_PROCESS	24	1.02739	0.425197	0.601641	1.09611	0.331924	0.52244	1.5359	0.0402685	0.142171
GO Biological Process	GOBP_FOLIC_ACID_METABOLIC_PROCESS	17	0.83909	0.688797	0.883645	-0.979407	0.494	0.685764	1.39106	0.0774336	0.242821
GO Biological Process	GOBP_FOREBRAIN_CELL_MIGRATION	47	-1.06763	0.368217	0.559697	-1.39754	0.0371747	0.210564	-1.46187	0.0326461	0.15376
GO Biological Process	GOBP_FOREBRAIN_DEVELOPMENT	311	1.07775	0.225532	0.528795	1.0565	0.245823	0.577683	-1.44266	0.00154083	0.16535
GO Biological Process	GOBP_FOREBRAIN_GENERATION_OF_NEURONS	48	-0.95954	0.548689	0.722025	-1.01001	0.445256	0.641873	-0.848558	0.702847	0.878021
GO Biological Process	GOBP_FOREBRAIN_NEURON_DEVELOPMENT	23	-1.08565	0.346442	0.531802	-1.23468	0.176471	0.346439	-1.26339	0.181979	0.296685
GO Biological Process	GOBP_FOREBRAIN_REGIONALIZATION	16	1.00733	0.433121	0.634178				0.972764	0.514223	0.758209
GO Biological Process	GOBP_FORELIMB_MORPHOGENESIS	30	0.983554	0.479008	0.66989	0.832281	0.736383	0.902009	-1.34611	0.101289	0.226876
GO Biological Process	GOBP_FORMATION_OF_PRIMARY_GERM_LAYER	102	1.42806	0.0254902	0.159018	1.01611	0.395556	0.643212	-1.40478	0.0266223	0.186355
GO Biological Process	GOBP_FRUCTOSE_METABOLIC_PROCESS	15	-1.31588	0.153257	0.265807	-1.40538	0.0930233	0.204803
GO Biological Process	GOBP_G_PROTEIN_COUPLED_ACETYLCHOLINE_RECEPTOR_SIGNALING_PATHWAY	17	-1.22977	0.207156	0.346747	-1.34345	0.11501	0.24704	-1.0286	0.432282	0.603875
GO Biological Process	GOBP_G_PROTEIN_COUPLED_RECEPTOR_SIGNALING_PATHWAY_COUPLED_TO_CYCLIC_NUCLEOTIDE_SECOND_MESSENGER	48	-0.972195	0.51028	0.702725	0.875175	0.683983	0.853344	0.645606	0.97593	1
GO Biological Process	GOBP_G0_TO_G1_TRANSITION	40	1.64876	0.00867679	0.0537412	1.55272	0.0189873	0.0773629	-1.23541	0.172727	0.324569
GO Biological Process	GOBP_G2_DNA_DAMAGE_CHECKPOINT	32	1.6251	0.00806452	0.0618354	1.48005	0.0408602	0.115485	0.847787	0.722222	0.927157
GO Biological Process	GOBP_GAMMA_AMINOBUTYRIC_ACID_SIGNALING_PATHWAY	16	-1.45044	0.0483559	0.16852	-1.50679	0.0575139	0.147245	-1.35429	0.129151	0.221485
GO Biological Process	GOBP_GAMMA_DELTA_T_CELL_ACTIVATION	16				-1.79365	0	0.0437651	-1.47753	0.0638686	0.144143
GO Biological Process	GOBP_GANGLION_DEVELOPMENT	15							-1.4851	0.0530165	0.140153
GO Biological Process	GOBP_GANGLIOSIDE_METABOLIC_PROCESS	23	-0.730112	0.878957	0.96942	-0.850942	0.677358	0.873354	-1.56509	0.016129	0.107643
GO Biological Process	GOBP_GASTRULATION	159	1.4379	0.0120724	0.151404	1.07578	0.260663	0.549222	-1.57278	0.00326797	0.103793
GO Biological Process	GOBP_GASTRULATION_WITH_MOUTH_FORMING_SECOND	20	0.84183	0.696721	0.880994	-1.0191	0.440678	0.628926	-1.52962	0.0305206	0.118934
GO Biological Process	GOBP_GENE_SILENCING	233	0.989314	0.46473	0.660703	0.968646	0.549528	0.718858	0.897183	0.806971	0.870341
GO Biological Process	GOBP_GENERATION_OF_PRECURSOR_METABOLITES_AND_ENERGY	457	-1.05836	0.26276	0.5715	-1.05262	0.273011	0.577424	1.22514	0.00890208	0.403834
GO Biological Process	GOBP_GENETIC_IMPRINTING	20	0.861475	0.662055	0.858532	0.876061	0.633621	0.852759	-0.601016	0.952899	0.997868
GO Biological Process	GOBP_GENITALIA_DEVELOPMENT	35	-1.34882	0.0697674	0.241698	-1.30085	0.112339	0.280253	-0.806077	0.794275	0.923448
GO Biological Process	GOBP_GERM_CELL_DEVELOPMENT	204	0.924358	0.679245	0.769106	-1.02641	0.380137	0.616864	-1.59578	0	0.0949392
GO Biological Process	GOBP_GLAND_DEVELOPMENT	371	-1.15862	0.0903614	0.432893	-1.19796	0.0423012	0.386808	-1.02953	0.364706	0.602872
GO Biological Process	GOBP_GLAND_MORPHOGENESIS	100	-1.32277	0.0377734	0.261061	-1.40837	0.0230906	0.202588	-1.02907	0.387858	0.603069
GO Biological Process	GOBP_GLANDULAR_EPITHELIAL_CELL_DEVELOPMENT	24	1.43455	0.0621359	0.153827	1.10543	0.300847	0.509206	-0.976651	0.491228	0.686938
GO Biological Process	GOBP_GLANDULAR_EPITHELIAL_CELL_DIFFERENTIATION	42	0.964962	0.530738	0.701896	-1.11024	0.270872	0.49593	-1.10507	0.301616	0.488526
GO Biological Process	GOBP_GLIAL_CELL_DEVELOPMENT	100	-1.05252	0.323699	0.580623	-1.39925	0.0213523	0.209185	-1.27832	0.0662139	0.284315
GO Biological Process	GOBP_GLIAL_CELL_DIFFERENTIATION	188	-1.25755	0.0519231	0.318903	-1.63881	0	0.0929681	-1.45913	0.00490196	0.15565
GO Biological Process	GOBP_GLIAL_CELL_MIGRATION	44	-0.899	0.666667	0.820989	-0.905915	0.616822	0.802441	-0.841072	0.748214	0.886658
GO Biological Process	GOBP_GLIAL_CELL_PROLIFERATION	43	0.909855	0.621901	0.789157	-1.07441	0.336237	0.545498	-1.25922	0.131667	0.30162
GO Biological Process	GOBP_GLIOGENESIS	252	-1.14388	0.141199	0.451566	-1.47622	0	0.161769	-1.42651	0.00633914	0.173872
GO Biological Process	GOBP_GLOBAL_GENOME_NUCLEOTIDE_EXCISION_REPAIR	23	1.30144	0.156788	0.264067	1.41701	0.0572687	0.161135	0.706971	0.869757	0.997596
GO Biological Process	GOBP_GLOMERULAR_EPITHELIAL_CELL_DIFFERENTIATION	17	1.3297	0.128364	0.239049	0.98326	0.450734	0.693896	0.837947	0.702643	0.933186
GO Biological Process	GOBP_GLOMERULAR_EPITHELIUM_DEVELOPMENT	20	1.28691	0.155279	0.279403	0.96308	0.491018	0.725976	0.81764	0.720721	0.951565
GO Biological Process	GOBP_GLOMERULAR_MESANGIUM_DEVELOPMENT	15				0.885132	0.606838	0.841766
GO Biological Process	GOBP_GLOMERULUS_DEVELOPMENT	54	1.33429	0.0772443	0.235107	0.944152	0.547974	0.755838	-1.79443	0	0.0488324
GO Biological Process	GOBP_GLUCAN_BIOSYNTHETIC_PROCESS	43	-0.879214	0.689922	0.84792	-0.910018	0.623902	0.795687	-1.08287	0.348684	0.520486
GO Biological Process	GOBP_GLUCOCORTICOID_BIOSYNTHETIC_PROCESS	15				-1.11996	0.319788	0.482882	-0.792539	0.754955	0.934478
GO Biological Process	GOBP_GLUCOCORTICOID_METABOLIC_PROCESS	21	-0.656988	0.925403	0.989031	-0.935722	0.553232	0.754391	-0.717327	0.86422	0.977322
GO Biological Process	GOBP_GLUCOSAMINE_CONTAINING_COMPOUND_METABOLIC_PROCESS	24	0.783834	0.800395	0.930737	0.573875	0.98167	0.998064	-1.02162	0.425926	0.616634
GO Biological Process	GOBP_GLUCOSE_6_PHOSPHATE_METABOLIC_PROCESS	23	-0.829454	0.713415	0.907455	0.861452	0.671579	0.869801	1.76589	0.0108225	0.0448956
GO Biological Process	GOBP_GLUCOSE_CATABOLIC_PROCESS	33	-1.42752	0.040153	0.183176	-1.37262	0.0685413	0.227857	1.35169	0.0800866	0.277674
GO Biological Process	GOBP_GLUCOSE_IMPORT	65	-0.995687	0.451923	0.663677	-1.0892	0.290878	0.523897	-1.0921	0.290268	0.50856
GO Biological Process	GOBP_GLUCOSE_METABOLIC_PROCESS	188	-1.49627	0.00186567	0.140477	-1.59297	0	0.109053	-0.918426	0.671429	0.776044
GO Biological Process	GOBP_GLUTAMATE_METABOLIC_PROCESS	28	-1.78215	0.00619835	0.0433244	-1.75202	0.00361664	0.0542164	0.89024	0.596618	0.878495
GO Biological Process	GOBP_GLUTAMATE_RECEPTOR_SIGNALING_PATHWAY	43	-1.62113	0.0141988	0.0872463	-1.32248	0.0935114	0.263444	0.811896	0.789823	0.957729
GO Biological Process	GOBP_GLUTAMATE_SECRETION	36	-1.04857	0.364839	0.586295	-0.99947	0.44708	0.656702	-0.995243	0.444853	0.657918
GO Biological Process	GOBP_GLUTAMINE_FAMILY_AMINO_ACID_BIOSYNTHETIC_PROCESS	15	-1.34033	0.138241	0.247044	-1.23991	0.188931	0.341556	0.907293	0.546875	0.856804
GO Biological Process	GOBP_GLUTAMINE_FAMILY_AMINO_ACID_CATABOLIC_PROCESS	24	-1.04738	0.371769	0.586562	-1.17782	0.224863	0.410747	-0.907703	0.610018	0.793846
GO Biological Process	GOBP_GLUTAMINE_FAMILY_AMINO_ACID_METABOLIC_PROCESS	66	-1.28647	0.0934959	0.291495	-1.45793	0.0198198	0.17189	1.21856	0.140476	0.408908
GO Biological Process	GOBP_GLUTAMINE_METABOLIC_PROCESS	21	-1.40833	0.0860421	0.194169	-1.43666	0.0693642	0.184876	-0.842739	0.681818	0.884465
GO Biological Process	GOBP_GLUTATHIONE_DERIVATIVE_METABOLIC_PROCESS	16	-0.736205	0.820463	0.966896	0.796169	0.737288	0.93208	0.945331	0.525843	0.799519
GO Biological Process	GOBP_GLUTATHIONE_METABOLIC_PROCESS	49	-1.48516	0.028	0.146087	-1.21693	0.175943	0.364181	1.28289	0.11479	0.344023
GO Biological Process	GOBP_GLYCEROL_ETHER_METABOLIC_PROCESS	21	1.10219	0.325301	0.49117	1.02547	0.427451	0.629946	1.23475	0.218029	0.39374
GO Biological Process	GOBP_GLYCEROLIPID_BIOSYNTHETIC_PROCESS	251	-1.5735	0	0.103245	-1.50764	0	0.147276	-1.07413	0.278816	0.533294
GO Biological Process	GOBP_GLYCEROLIPID_CATABOLIC_PROCESS	65	-1.77934	0	0.044389	-1.69107	0	0.0739338	1.03897	0.381517	0.650018
GO Biological Process	GOBP_GLYCEROLIPID_METABOLIC_PROCESS	400	-1.50949	0	0.135122	-1.55666	0	0.126797	-1.06359	0.255673	0.548895
GO Biological Process	GOBP_GLYCEROPHOSPHOLIPID_CATABOLIC_PROCESS	31	-1.34711	0.0705645	0.243214	-1.51822	0.0291262	0.142147	0.80705	0.75174	0.959008
GO Biological Process	GOBP_GLYCEROPHOSPHOLIPID_METABOLIC_PROCESS	327	-1.4796	0	0.149389	-1.4978	0	0.151329	-0.896382	0.782258	0.806575
GO Biological Process	GOBP_GLYCINE_METABOLIC_PROCESS	15				-1.13595	0.307252	0.459149
GO Biological Process	GOBP_GLYCOLIPID_BIOSYNTHETIC_PROCESS	64	0.906444	0.624506	0.794087	0.985374	0.470721	0.691393	-0.817918	0.802365	0.912113
GO Biological Process	GOBP_GLYCOLYTIC_PROCESS_THROUGH_FRUCTOSE_6_PHOSPHATE	28	-1.4	0.0662879	0.199983	-1.548	0.027881	0.128887	1.08688	0.338673	0.579605
GO Biological Process	GOBP_GLYCOPROTEIN_BIOSYNTHETIC_PROCESS	290	-1.12856	0.129524	0.473056	-1.27165	0.0270728	0.309703	-1.33042	0.0089153	0.238543
GO Biological Process	GOBP_GLYCOPROTEIN_CATABOLIC_PROCESS	24	-1.49506	0.0466418	0.140356	-1.27926	0.130597	0.301382	-0.846981	0.675522	0.879826
GO Biological Process	GOBP_GLYCOPROTEIN_METABOLIC_PROCESS	356	-1.30662	0.0155039	0.273632	-1.42978	0	0.190166	-1.36718	0.00746269	0.211767
GO Biological Process	GOBP_GLYCOSIDE_METABOLIC_PROCESS	15	-0.862511	0.616438	0.869653				0.683832	0.87689	0.999768
GO Biological Process	GOBP_GLYCOSPHINGOLIPID_BIOSYNTHETIC_PROCESS	27	1.25146	0.159046	0.314677	1.30037	0.127572	0.262141	-1.17733	0.236842	0.389262
GO Biological Process	GOBP_GLYCOSPHINGOLIPID_METABOLIC_PROCESS	62	-0.982442	0.484314	0.685902	-0.943985	0.57404	0.740239	-1.0653	0.329331	0.546163
GO Biological Process	GOBP_GLYCOSYL_COMPOUND_BIOSYNTHETIC_PROCESS	34	1.66757	0.00793651	0.0472292	1.73831	0.00215517	0.0226419	0.835189	0.735358	0.936814
GO Biological Process	GOBP_GLYCOSYL_COMPOUND_CATABOLIC_PROCESS	34	1.00277	0.414141	0.642457	0.904701	0.611842	0.812517	0.818673	0.785714	0.950839
GO Biological Process	GOBP_GLYCOSYL_COMPOUND_METABOLIC_PROCESS	105	1.47835	0.00851064	0.126639	1.54358	0.00223714	0.0814658	1.02645	0.408978	0.671056
GO Biological Process	GOBP_GLYCOSYLATION	230	-1.18035	0.0878906	0.403868	-1.17894	0.10118	0.409221	-1.02114	0.389857	0.617487
GO Biological Process	GOBP_GLYCOSYLCERAMIDE_METABOLIC_PROCESS	16	1.10228	0.353516	0.491118	1.00916	0.41517	0.654019	0.541426	0.970772	1
GO Biological Process	GOBP_GMP_METABOLIC_PROCESS	15	0.805285	0.743534	0.915251	1.05803	0.369231	0.57522	1.57569	0.0409483	0.117579
GO Biological Process	GOBP_GOLGI_ORGANIZATION	123	-1.21121	0.102515	0.367426	-1.08983	0.274908	0.523509	-0.757681	0.938333	0.959038
GO Biological Process	GOBP_GOLGI_TO_ENDOSOME_TRANSPORT	16	-1.55489	0.0253906	0.113179	-1.62555	0.0180505	0.097326	-1.1069	0.334545	0.486274
GO Biological Process	GOBP_GOLGI_TO_PLASMA_MEMBRANE_PROTEIN_TRANSPORT	37	-1.17418	0.183908	0.412785	-1.09969	0.307407	0.509943	-0.986904	0.471243	0.670926
GO Biological Process	GOBP_GOLGI_TO_PLASMA_MEMBRANE_TRANSPORT	56	-1.11394	0.247082	0.492391	-0.959392	0.554965	0.716109	-0.957638	0.541012	0.715547
GO Biological Process	GOBP_GOLGI_TO_VACUOLE_TRANSPORT	19	-1.5975	0.0131332	0.0960309	-1.39052	0.094162	0.213565	1.14421	0.305195	0.501082
GO Biological Process	GOBP_GOLGI_VESICLE_TRANSPORT	341	-1.11971	0.152542	0.48577	-1.08025	0.252366	0.536566	-0.805477	0.970717	0.923759
GO Biological Process	GOBP_GPI_ANCHOR_METABOLIC_PROCESS	32	-1.06758	0.346591	0.559479	-1.04124	0.381226	0.59138	0.893985	0.610599	0.873315
GO Biological Process	GOBP_GRANULOCYTE_CHEMOTAXIS	93	1.55959	0.00399202	0.0867735	1.4263	0.022779	0.153757	1.34285	0.0568475	0.283773
GO Biological Process	GOBP_GRANULOCYTE_DIFFERENTIATION	30	-1.2055	0.188571	0.374475	-0.9309	0.576699	0.761836	0.778852	0.818182	0.973794
GO Biological Process	GOBP_GRANULOCYTE_MIGRATION	111	1.63976	0	0.0569317	1.45179	0.00674157	0.134875	1.35353	0.0153846	0.277184
GO Biological Process	GOBP_GTP_METABOLIC_PROCESS	21	1.18574	0.229084	0.387013	1.16901	0.248307	0.423466	-0.993082	0.482696	0.661793
GO Biological Process	GOBP_GUANOSINE_CONTAINING_COMPOUND_METABOLIC_PROCESS	37	1.17186	0.230315	0.402665	1.30439	0.0909091	0.258953	1.11254	0.295082	0.54178
GO Biological Process	GOBP_HAIR_CELL_DIFFERENTIATION	41	-0.937644	0.560606	0.761429	-1.2566	0.136531	0.324736	-0.95479	0.549372	0.718982
GO Biological Process	GOBP_HEAD_MORPHOGENESIS	32	-0.816192	0.796813	0.918033	-0.837707	0.743119	0.885915	-1.42098	0.0596745	0.177023
GO Biological Process	GOBP_HEART_DEVELOPMENT	485	1.08217	0.186235	0.521928	-1.2513	0.0122888	0.328931	-1.62098	0	0.0881992
GO Biological Process	GOBP_HEART_FIELD_SPECIFICATION	17	1.52808	0.0386965	0.100243	1.03119	0.397566	0.620646	-0.765859	0.812386	0.955554
GO Biological Process	GOBP_HEART_FORMATION	26	1.02631	0.427061	0.602751	-0.874997	0.648956	0.842437	0.868199	0.657895	0.905054
GO Biological Process	GOBP_HEART_GROWTH	78	1.1175	0.238494	0.47213	-1.21381	0.143113	0.366741	-1.55609	0.0135593	0.109779
GO Biological Process	GOBP_HEART_MORPHOGENESIS	216	1.06251	0.286353	0.550823	-1.20737	0.0765306	0.375902	-1.59643	0	0.095033
GO Biological Process	GOBP_HEART_PROCESS	241	-1.1975	0.082	0.383529	-1.52893	0	0.137596	-1.52826	0	0.118893
GO Biological Process	GOBP_HEART_TRABECULA_MORPHOGENESIS	28	0.857766	0.671315	0.863009	-0.949445	0.53484	0.730776	-1.61323	0.0226481	0.0899213
GO Biological Process	GOBP_HEART_VALVE_DEVELOPMENT	57	-1.01356	0.418605	0.63718	-1.2835	0.120594	0.296995	-1.57571	0.0156794	0.102965
GO Biological Process	GOBP_HEAT_GENERATION	16	0.918583	0.565401	0.777744	-1.04639	0.398537	0.585263	-1.0086	0.439781	0.637525
GO Biological Process	GOBP_HEMATOPOIETIC_PROGENITOR_CELL_DIFFERENTIATION	158	1.77668	0	0.0209147	1.7025	0	0.0288302	1.27226	0.0605263	0.358332
GO Biological Process	GOBP_HEMATOPOIETIC_STEM_CELL_DIFFERENTIATION	87	1.79304	0	0.0182931	1.7868	0	0.0157728	1.20605	0.1325	0.423875
GO Biological Process	GOBP_HEMATOPOIETIC_STEM_CELL_PROLIFERATION	22	-1.01958	0.413127	0.630692	-0.988606	0.476471	0.671851	0.87635	0.655329	0.895654
GO Biological Process	GOBP_HEME_METABOLIC_PROCESS	30	-0.869534	0.684015	0.86012	0.608984	0.98364	0.995657	1.40964	0.0532407	0.227675
GO Biological Process	GOBP_HEPARAN_SULFATE_PROTEOGLYCAN_BIOSYNTHETIC_PROCESS	24	1.04917	0.391218	0.566501	-0.894115	0.612205	0.817006	-1.64727	0.00919118	0.0800295
GO Biological Process	GOBP_HEPARAN_SULFATE_PROTEOGLYCAN_METABOLIC_PROCESS	29	1.09436	0.299228	0.501217	0.928171	0.565502	0.780339	-1.41825	0.0530165	0.178841
GO Biological Process	GOBP_HEPATICOBILIARY_SYSTEM_DEVELOPMENT	130	-1.096	0.255952	0.517768	-1.16029	0.16782	0.42756	1.03775	0.36962	0.649855
GO Biological Process	GOBP_HEPATOCYTE_DIFFERENTIATION	16	1.07756	0.364807	0.528782	1.37541	0.10515	0.194795
GO Biological Process	GOBP_HEPATOCYTE_GROWTH_FACTOR_RECEPTOR_SIGNALING_PATHWAY	16	-1.12254	0.313609	0.482117	-1.18617	0.249531	0.399872	-0.952137	0.544574	0.724375
GO Biological Process	GOBP_HETEROCHROMATIN_ORGANIZATION	71	-0.795581	0.856574	0.93121	1.07413	0.287059	0.551938	1.28701	0.0812641	0.340058
GO Biological Process	GOBP_HETEROPHILIC_CELL_CELL_ADHESION_VIA_PLASMA_MEMBRANE_CELL_ADHESION_MOLECULES	39	-1.18764	0.196881	0.395168	-1.68427	0.00364299	0.0765851	-1.84904	0	0.0356033
GO Biological Process	GOBP_HETEROTYPIC_CELL_CELL_ADHESION	55	0.972522	0.487395	0.688704	-0.879139	0.677866	0.837229	-1.00111	0.442478	0.649037
GO Biological Process	GOBP_HINDBRAIN_DEVELOPMENT	127	-0.824273	0.898855	0.913018	-1.14501	0.179396	0.446936	-1.24973	0.0971993	0.312052
GO Biological Process	GOBP_HINDBRAIN_MORPHOGENESIS	41	0.974948	0.485887	0.68426	-1.04137	0.37963	0.591666	-0.928456	0.568935	0.759874
GO Biological Process	GOBP_HINDLIMB_MORPHOGENESIS	30	1.37676	0.079918	0.19398	1.16481	0.226293	0.428397	1.04529	0.385301	0.641826
GO Biological Process	GOBP_HIPPO_SIGNALING	43	1.47723	0.0285714	0.126963	1.31113	0.0728929	0.251862	-1.52712	0.0192982	0.11919
GO Biological Process	GOBP_HIPPOCAMPUS_DEVELOPMENT	59	0.812341	0.810204	0.910291	-1.01361	0.421338	0.638602	-1.1884	0.203571	0.375342
GO Biological Process	GOBP_HISTONE_DEACETYLATION	71	-1.79181	0	0.0420664	-1.78093	0	0.0462165	-0.799746	0.845324	0.929808
GO Biological Process	GOBP_HISTONE_DEUBIQUITINATION	23	-1.43046	0.0657084	0.180816	-1.16308	0.251418	0.42565	0.850828	0.648837	0.925006
GO Biological Process	GOBP_HISTONE_EXCHANGE	50	1.94942	0	0.00393838	1.90653	0	0.0049035	0.985742	0.497368	0.733592
GO Biological Process	GOBP_HISTONE_H2A_ACETYLATION	15	-0.964222	0.486328	0.714518	-0.6504	0.919517	0.988565	-0.625896	0.936283	0.994765
GO Biological Process	GOBP_HISTONE_H2A_MONOUBIQUITINATION	16	1.13326	0.289109	0.449462	0.784908	0.775051	0.940321	-1.31556	0.131783	0.251259
GO Biological Process	GOBP_HISTONE_H2A_UBIQUITINATION	24	0.892602	0.60202	0.813176	0.787331	0.79375	0.937966	-0.960754	0.511927	0.710614
GO Biological Process	GOBP_HISTONE_H3_ACETYLATION	58	0.694132	0.969811	0.975472	0.766862	0.901602	0.951204	-0.636541	0.980496	0.99366
GO Biological Process	GOBP_HISTONE_H3_DEACETYLATION	19	-1.75275	0.0019305	0.0476426	-1.62577	0.0135397	0.0978412	-0.627398	0.932203	0.994622
GO Biological Process	GOBP_HISTONE_H3_K27_METHYLATION	15	-1.32567	0.133072	0.258059	-1.27099	0.178503	0.309649	-0.500353	0.990991	0.999783
GO Biological Process	GOBP_HISTONE_H3_K4_METHYLATION	46	-1.58138	0.00404858	0.100091	-1.50511	0.023766	0.148142	-0.69703	0.930851	0.982287
GO Biological Process	GOBP_HISTONE_H3_K4_TRIMETHYLATION	15	-1.83137	0.00383877	0.0354183	-1.5421	0.039924	0.132569	1.17421	0.272727	0.462374
GO Biological Process	GOBP_HISTONE_H3_K9_METHYLATION	30	-1.06144	0.345725	0.567147	-1.25783	0.159393	0.323483	-1.05052	0.384755	0.569492
GO Biological Process	GOBP_HISTONE_H3_K9_MODIFICATION	41	-1.199	0.169847	0.381382	-1.24353	0.144712	0.338092	-0.884238	0.666667	0.824734
GO Biological Process	GOBP_HISTONE_H4_ACETYLATION	64	-0.733205	0.943434	0.968337	-0.84523	0.761566	0.877566	-1.17214	0.19633	0.396042
GO Biological Process	GOBP_HISTONE_H4_K16_ACETYLATION	20	0.771865	0.820797	0.939744	-0.618827	0.954635	0.994308	-0.882015	0.644914	0.82894
GO Biological Process	GOBP_HISTONE_H4_K5_ACETYLATION	16	0.794484	0.762821	0.924157	0.508938	0.985356	0.999978	-0.907551	0.589015	0.793919
GO Biological Process	GOBP_HISTONE_METHYLATION	114	-1.45216	0.00366972	0.167482	-1.31665	0.0480929	0.266639	-0.772482	0.907285	0.951473
GO Biological Process	GOBP_HISTONE_MONOUBIQUITINATION	27	1.20487	0.212314	0.363529	1.0031	0.435374	0.66259	-0.841401	0.696133	0.886514
GO Biological Process	GOBP_HISTONE_MRNA_METABOLIC_PROCESS	22	1.49518	0.0555556	0.117584	1.72397	0.0183673	0.0250995	1.23397	0.165116	0.393525
GO Biological Process	GOBP_HISTONE_PHOSPHORYLATION	37	1.48223	0.037037	0.125089	1.4666	0.0400844	0.124842	1.04008	0.375	0.64847
GO Biological Process	GOBP_HISTONE_UBIQUITINATION	44	0.992728	0.44958	0.656446	0.781867	0.862144	0.941841	-0.946558	0.554593	0.733424
GO Biological Process	GOBP_HOMEOSTASIS_OF_NUMBER_OF_CELLS	227	1.02829	0.367713	0.600908	0.925959	0.7	0.783653	0.974433	0.563422	0.754366
GO Biological Process	GOBP_HOMEOSTASIS_OF_NUMBER_OF_CELLS_WITHIN_A_TISSUE	24	1.27863	0.145749	0.287649	1.11391	0.298729	0.497781	-0.95169	0.526012	0.724978
GO Biological Process	GOBP_HOMOLOGOUS_CHROMOSOME_PAIRING_AT_MEIOSIS	41	1.25503	0.158537	0.310302	0.937419	0.581818	0.764763	0.919304	0.60095	0.839361
GO Biological Process	GOBP_HOMOLOGOUS_CHROMOSOME_SEGREGATION	49	1.59741	0.00211416	0.0721848	1.43022	0.0323326	0.150858	1.06881	0.34633	0.606035
GO Biological Process	GOBP_HOMOLOGOUS_RECOMBINATION	54	1.27357	0.102161	0.292341	1.32437	0.0521739	0.238833	1.49172	0.0215311	0.167546
GO Biological Process	GOBP_HOMOPHILIC_CELL_ADHESION_VIA_PLASMA_MEMBRANE_ADHESION_MOLECULES	136	-1.01459	0.402778	0.63678	-1.40873	0.0172712	0.202219	-1.79183	0	0.049343
GO Biological Process	GOBP_HOMOTYPIC_CELL_CELL_ADHESION	78	1.28391	0.0752033	0.282003	1.25377	0.109649	0.315243	-1.10918	0.250859	0.484124
GO Biological Process	GOBP_HORMONE_BIOSYNTHETIC_PROCESS	58	-1.08148	0.311741	0.537703	-0.888979	0.679317	0.824276	1.17334	0.187215	0.462237
GO Biological Process	GOBP_HORMONE_MEDIATED_SIGNALING_PATHWAY	161	-1.88589	0	0.0216857	-1.90937	0	0.0248936	-1.11696	0.206557	0.472862
GO Biological Process	GOBP_HORMONE_METABOLIC_PROCESS	169	-1.34621	0.0195312	0.243255	-1.33813	0.0241796	0.251456	-1.19839	0.114286	0.364887
GO Biological Process	GOBP_HORMONE_TRANSPORT	282	-1.31989	0.015444	0.262222	-1.40556	0.00521739	0.204892	-1.40566	0.00157978	0.185928
GO Biological Process	GOBP_HUMORAL_IMMUNE_RESPONSE	163	-0.997247	0.44902	0.662169	-0.932742	0.649281	0.759047	1.12144	0.19	0.5284
GO Biological Process	GOBP_HUMORAL_IMMUNE_RESPONSE_MEDIATED_BY_CIRCULATING_IMMUNOGLOBULIN	36	-1.10588	0.281905	0.502539	-1.23966	0.164234	0.341766	-1.39702	0.0698113	0.192933
GO Biological Process	GOBP_HYALURONAN_CATABOLIC_PROCESS	16	-0.981426	0.498008	0.688216	-1.01953	0.431298	0.628725	0.745785	0.809935	0.985834
GO Biological Process	GOBP_HYALURONAN_METABOLIC_PROCESS	36	-1.06758	0.362454	0.55966	-1.07059	0.336976	0.550485	0.866079	0.675497	0.90762
GO Biological Process	GOBP_HYDROGEN_PEROXIDE_CATABOLIC_PROCESS	21	1.05132	0.378556	0.565201	-1.09837	0.32681	0.512056	0.919804	0.550976	0.839314
GO Biological Process	GOBP_HYDROGEN_PEROXIDE_METABOLIC_PROCESS	43	0.935492	0.5762	0.749645	-1.21513	0.1777	0.365715	-1.18819	0.216216	0.375539
GO Biological Process	GOBP_HYPEROSMOTIC_RESPONSE	22	-1.05404	0.378906	0.578601	-0.853159	0.680233	0.869961	1.195	0.206593	0.434805
GO Biological Process	GOBP_HYPOTHALAMUS_DEVELOPMENT	15	1.21716	0.206122	0.350109				0.85962	0.641469	0.915339
GO Biological Process	GOBP_I_KAPPAB_KINASE_NF_KAPPAB_SIGNALING	247	-0.974507	0.519305	0.699382	-1.02229	0.404803	0.623746	1.22086	0.0474777	0.405261
GO Biological Process	GOBP_I_KAPPAB_PHOSPHORYLATION	18	0.567004	0.96788	0.996993	0.872463	0.638116	0.856424	1.11813	0.299559	0.532586
GO Biological Process	GOBP_ICOSANOID_BIOSYNTHETIC_PROCESS	44	1.07145	0.319312	0.536828	-0.878182	0.673307	0.83772	-0.888369	0.66494	0.819025
GO Biological Process	GOBP_ICOSANOID_METABOLIC_PROCESS	92	-1.19179	0.140927	0.38795	-1.25985	0.0777577	0.320988	1.07715	0.293233	0.592516
GO Biological Process	GOBP_ICOSANOID_SECRETION	37	1.24348	0.15415	0.321833	1.2386	0.169734	0.334289	-0.826493	0.771574	0.903115
GO Biological Process	GOBP_ICOSANOID_TRANSPORT	43	1.02538	0.42348	0.603769	0.93577	0.569002	0.767254	-0.82734	0.756993	0.90236
GO Biological Process	GOBP_IMMUNE_RESPONSE_REGULATING_SIGNALING_PATHWAY	329	1.05834	0.281124	0.557471	1.17594	0.0433735	0.412951	1.08578	0.20122	0.580498
GO Biological Process	GOBP_IMMUNOGLOBULIN_PRODUCTION	90	0.852716	0.76556	0.869115	-0.797735	0.908602	0.924377	1.06144	0.331707	0.618373
GO Biological Process	GOBP_IMMUNOGLOBULIN_PRODUCTION_INVOLVED_IN_IMMUNOGLOBULIN_MEDIATED_IMMUNE_RESPONSE	47	1.16997	0.19375	0.40579	0.978689	0.488069	0.700029	0.762619	0.881007	0.979332
GO Biological Process	GOBP_IMPORT_ACROSS_PLASMA_MEMBRANE	147	-1.31068	0.0322581	0.27031	-1.4414	0.00361011	0.181694	-1.33259	0.0354267	0.236717
GO Biological Process	GOBP_IMPORT_INTO_CELL	206	-1.29598	0.030888	0.282075	-1.42038	0.0017331	0.196812	-1.41896	0.0078125	0.178023
GO Biological Process	GOBP_IMPORT_INTO_NUCLEUS	138	1.27592	0.0541667	0.28977	1.50414	0.00465116	0.102285	0.951029	0.571078	0.792226
GO Biological Process	GOBP_IN_UTERO_EMBRYONIC_DEVELOPMENT	319	-1.15857	0.0852713	0.432832	-1.09173	0.224456	0.52053	-1.1045	0.195988	0.489259
GO Biological Process	GOBP_INACTIVATION_OF_MAPK_ACTIVITY	25	0.831472	0.700637	0.893172	-0.758239	0.847584	0.948408	0.964975	0.507692	0.770257
GO Biological Process	GOBP_INCLUSION_BODY_ASSEMBLY	19	-1.43063	0.0740741	0.180767	-1.34314	0.0967118	0.246705	-0.809178	0.742056	0.92031
GO Biological Process	GOBP_INDOLALKYLAMINE_METABOLIC_PROCESS	15	-1.59129	0.0198915	0.0971131	-1.5755	0.02693	0.115739
GO Biological Process	GOBP_INDOLE_CONTAINING_COMPOUND_METABOLIC_PROCESS	21	-1.52679	0.0352941	0.126355	-1.60593	0.0176056	0.104615	-0.884941	0.62226	0.823868
GO Biological Process	GOBP_INFLAMMATORY_CELL_APOPTOTIC_PROCESS	19	1.55789	0.0303644	0.0873659	1.79007	0.00655022	0.0152961	1.60215	0.0175824	0.105434
GO Biological Process	GOBP_INFLAMMATORY_RESPONSE_TO_ANTIGENIC_STIMULUS	46	1.03655	0.374757	0.585349	1.06565	0.340708	0.565793	-0.87741	0.664407	0.836202
GO Biological Process	GOBP_INNATE_IMMUNE_RESPONSE_ACTIVATING_SIGNAL_TRANSDUCTION	100	1.67574	0	0.0445794	1.80241	0	0.0137341	1.25442	0.0992908	0.374146
GO Biological Process	GOBP_INNATE_IMMUNE_RESPONSE_IN_MUCOSA	16				-1.5635	0.0379061	0.121816	1.616	0.0195652	0.0997605
GO Biological Process	GOBP_INNER_DYNEIN_ARM_ASSEMBLY	15	-1.09353	0.327902	0.521416	-1.45118	0.0460653	0.176574	-1.68837	0.0147601	0.0691882
GO Biological Process	GOBP_INNER_EAR_AUDITORY_RECEPTOR_CELL_DIFFERENTIATION	33	-0.841987	0.721344	0.895641	-1.18189	0.221172	0.405512	-1.08389	0.332746	0.518684
GO Biological Process	GOBP_INNER_EAR_MORPHOGENESIS	81	-1.49791	0.0169173	0.139884	-1.82228	0	0.0372246	-1.39199	0.040636	0.195932
GO Biological Process	GOBP_INNER_EAR_RECEPTOR_CELL_DEVELOPMENT	39	-1.23937	0.160966	0.337018	-1.23778	0.157895	0.344363	-0.999836	0.455696	0.651326
GO Biological Process	GOBP_INNER_EAR_RECEPTOR_CELL_STEREOCILIUM_ORGANIZATION	30	-1.46709	0.0327553	0.157529	-1.41103	0.0733945	0.200889	0.823193	0.75	0.947019
GO Biological Process	GOBP_INNER_MITOCHONDRIAL_MEMBRANE_ORGANIZATION	51	1.08534	0.302083	0.51618	1.19463	0.149123	0.389015	0.84346	0.738318	0.929034
GO Biological Process	GOBP_INNERVATION	22	1.12176	0.310345	0.466432	0.699796	0.886364	0.976507	-1.09394	0.34358	0.50544
GO Biological Process	GOBP_INORGANIC_ANION_TRANSMEMBRANE_TRANSPORT	95	-1.37991	0.0307692	0.214628	-1.58433	0.00534759	0.11204	-1.44985	0.0252525	0.161858
GO Biological Process	GOBP_INORGANIC_ANION_TRANSPORT	140	-1.05298	0.312849	0.580181	-1.33603	0.0241796	0.252447	-1.34097	0.0308442	0.229797
GO Biological Process	GOBP_INORGANIC_ION_IMPORT_ACROSS_PLASMA_MEMBRANE	84	-1.18037	0.172481	0.404021	-1.37383	0.0409253	0.226931	-1.20943	0.138514	0.35263
GO Biological Process	GOBP_INOSITOL_LIPID_MEDIATED_SIGNALING	177	-1.12811	0.184265	0.473673	-1.2518	0.06914	0.328585	-1.17736	0.116585	0.389453
GO Biological Process	GOBP_INOSITOL_PHOSPHATE_BIOSYNTHETIC_PROCESS	26	-1.30179	0.129897	0.27718	-1.22153	0.195122	0.359039	0.655876	0.942431	1
GO Biological Process	GOBP_INOSITOL_PHOSPHATE_CATABOLIC_PROCESS	18	-1.19432	0.219331	0.385594	-1.44325	0.0613027	0.180854	-0.722166	0.848214	0.975903
GO Biological Process	GOBP_INOSITOL_PHOSPHATE_MEDIATED_SIGNALING	48	-0.969614	0.503861	0.705731	-1.28449	0.129799	0.295892	-1.43957	0.035533	0.166879
GO Biological Process	GOBP_INOSITOL_PHOSPHATE_METABOLIC_PROCESS	65	-1.7669	0	0.0452217	-1.77125	0.00184502	0.0492649	-0.859843	0.733096	0.862072
GO Biological Process	GOBP_INSULIN_LIKE_GROWTH_FACTOR_RECEPTOR_SIGNALING_PATHWAY	32	1.12194	0.267819	0.466166	0.791679	0.808279	0.935859	-1.29206	0.128857	0.270424
GO Biological Process	GOBP_INSULIN_RECEPTOR_SIGNALING_PATHWAY	135	-1.53197	0.00582524	0.123669	-1.50598	0.00174825	0.147657	0.96546	0.549161	0.769248
GO Biological Process	GOBP_INSULIN_SECRETION	189	-1.45633	0.00801603	0.163961	-1.42556	0	0.193649	-1.0629	0.304821	0.550258
GO Biological Process	GOBP_INSULIN_SECRETION_INVOLVED_IN_CELLULAR_RESPONSE_TO_GLUCOSE_STIMULUS	58	-1.2771	0.111111	0.300361	-1.3472	0.0627306	0.244778	-0.752969	0.884477	0.960398
GO Biological Process	GOBP_INTEGRATED_STRESS_RESPONSE_SIGNALING	26	-0.998465	0.446894	0.661529	0.816466	0.771784	0.916092	1.54635	0.0196937	0.13639
GO Biological Process	GOBP_INTEGRIN_ACTIVATION	25	1.10003	0.324649	0.494234	1.0256	0.407332	0.629763	-1.31902	0.108411	0.247937
GO Biological Process	GOBP_INTEGRIN_MEDIATED_SIGNALING_PATHWAY	100	1.39518	0.0307018	0.180947	1.24215	0.0850112	0.330086	0.883066	0.713626	0.887026
GO Biological Process	GOBP_INTERFERON_ALPHA_PRODUCTION	26	1.66523	0.014	0.0479534	1.94221	0	0.00349779	1.90101	0	0.0152918
GO Biological Process	GOBP_INTERFERON_BETA_PRODUCTION	49	1.24287	0.161554	0.321853	1.49275	0.016055	0.107658	1.86611	0	0.0206898
GO Biological Process	GOBP_INTERFERON_GAMMA_MEDIATED_SIGNALING_PATHWAY	69	-0.974657	0.522177	0.699705	1.15134	0.184149	0.445177	2.16438	0	0.000634772
GO Biological Process	GOBP_INTERFERON_GAMMA_PRODUCTION	92	1.16771	0.151697	0.407394	1.16365	0.175281	0.429629	1.34554	0.0552885	0.282449
GO Biological Process	GOBP_INTERLEUKIN_1_BETA_PRODUCTION	66	0.852976	0.776639	0.868959	0.855277	0.769752	0.875215	1.29539	0.052506	0.330523
GO Biological Process	GOBP_INTERLEUKIN_1_MEDIATED_SIGNALING_PATHWAY	95	1.5394	0.00205761	0.0952171	1.8174	0	0.0120033	1.48696	0.00992556	0.171006
GO Biological Process	GOBP_INTERLEUKIN_1_PRODUCTION	80	0.861052	0.758823	0.858867	-0.767317	0.894353	0.94301	1.26616	0.103704	0.365079
GO Biological Process	GOBP_INTERLEUKIN_10_PRODUCTION	50	1.11227	0.275591	0.479896	-1.1357	0.235495	0.459281	1.1216	0.264851	0.528493
GO Biological Process	GOBP_INTERLEUKIN_12_PRODUCTION	49	-0.933538	0.56746	0.767097	-1.11586	0.297597	0.488322	1.04755	0.334862	0.63772
GO Biological Process	GOBP_INTERLEUKIN_13_PRODUCTION	16	-1.23513	0.199226	0.341926	-1.31883	0.145594	0.265203	0.796884	0.736142	0.965613
GO Biological Process	GOBP_INTERLEUKIN_17_PRODUCTION	33	-0.627793	0.971645	0.994844	0.793406	0.812371	0.933825	1.13945	0.254951	0.50541
GO Biological Process	GOBP_INTERLEUKIN_2_PRODUCTION	52	-0.91626	0.610586	0.79491	0.81335	0.834728	0.919302	1.08594	0.309795	0.580589
GO Biological Process	GOBP_INTERLEUKIN_4_PRODUCTION	26	-0.719938	0.889113	0.973608	0.722567	0.85906	0.969553	1.23437	0.184615	0.393736
GO Biological Process	GOBP_INTERLEUKIN_6_MEDIATED_SIGNALING_PATHWAY	22	-1.77629	0	0.0450556	-1.58941	0.0169811	0.110569	-0.792972	0.760714	0.934502
GO Biological Process	GOBP_INTERLEUKIN_6_PRODUCTION	121	0.969168	0.511858	0.694306	-0.882091	0.727891	0.832881	1.27164	0.0539216	0.358413
GO Biological Process	GOBP_INTERLEUKIN_7_MEDIATED_SIGNALING_PATHWAY	28	-1.58674	0.0157791	0.0977541	-1.37211	0.0845588	0.228174	0.96336	0.50116	0.771682
GO Biological Process	GOBP_INTERLEUKIN_8_PRODUCTION	72	-0.959998	0.52233	0.721441	-0.928954	0.598604	0.765454	-1.26418	0.106164	0.295542
GO Biological Process	GOBP_INTERMEDIATE_FILAMENT_BASED_PROCESS	37	1.50143	0.034413	0.11378	1.45498	0.0420168	0.132509	1.78522	0.00230947	0.0385324
GO Biological Process	GOBP_INTERMEDIATE_FILAMENT_ORGANIZATION	17	1.72475	0.00606061	0.0314957	1.34211	0.122244	0.222217	1.23406	0.192394	0.393602
GO Biological Process	GOBP_INTERMEMBRANE_LIPID_TRANSFER	41	0.665111	0.952083	0.981845	-0.699151	0.923875	0.975557	0.983845	0.4914	0.735769
GO Biological Process	GOBP_INTERSTRAND_CROSS_LINK_REPAIR	51	1.68492	0.00417537	0.0419973	1.91512	0	0.00445399	1.14396	0.237778	0.501177
GO Biological Process	GOBP_INTESTINAL_ABSORPTION	32	-0.831209	0.744879	0.906717	-1.14991	0.256809	0.441085	0.839454	0.694064	0.932888
GO Biological Process	GOBP_INTESTINAL_EPITHELIAL_CELL_DIFFERENTIATION	20	-1.14793	0.277978	0.447902	-1.11889	0.304094	0.484256	0.766458	0.803456	0.978192
GO Biological Process	GOBP_INTRA_GOLGI_VESICLE_MEDIATED_TRANSPORT	30	-0.681047	0.943205	0.98467	-0.393275	1	1	0.941369	0.556561	0.806408
GO Biological Process	GOBP_INTRA_S_DNA_DAMAGE_CHECKPOINT	17	1.23312	0.197125	0.331404	1.15849	0.278017	0.437197	0.962946	0.489316	0.772151
GO Biological Process	GOBP_INTRACELLULAR_ESTROGEN_RECEPTOR_SIGNALING_PATHWAY	54	-1.68087	0	0.0655814	-1.6331	0	0.0951476	-0.545757	1	0.999906
GO Biological Process	GOBP_INTRACELLULAR_LIPID_TRANSPORT	43	-1.30807	0.0958904	0.272248	-1.33788	0.0779221	0.251529	-0.86	0.728571	0.861886
GO Biological Process	GOBP_INTRACELLULAR_RECEPTOR_SIGNALING_PATHWAY	244	-1.57742	0.00190114	0.100945	-1.59151	0	0.109857	0.900329	0.808625	0.867341
GO Biological Process	GOBP_INTRACELLULAR_STEROID_HORMONE_RECEPTOR_SIGNALING_PATHWAY	99	-1.82391	0	0.0367047	-1.82301	0	0.037852	-1.04564	0.381271	0.577224
GO Biological Process	GOBP_INTRACELLULAR_STEROL_TRANSPORT	24	-1.11233	0.298	0.49406	-1.30468	0.12476	0.276202	0.861506	0.65127	0.912367
GO Biological Process	GOBP_INTRACILIARY_TRANSPORT	52	0.903062	0.625255	0.799005	-0.933601	0.537919	0.757493	-2.21579	0	0.000414819
GO Biological Process	GOBP_INTRACILIARY_TRANSPORT_INVOLVED_IN_CILIUM_ASSEMBLY	40	-0.771359	0.843931	0.947043	-1.03195	0.410394	0.608961	-2.13618	0	0.00163354
GO Biological Process	GOBP_INTRINSIC_APOPTOTIC_SIGNALING_PATHWAY	260	0.997808	0.444008	0.650756	1.12798	0.161058	0.478578	1.36572	0.0084507	0.26651
GO Biological Process	GOBP_INTRINSIC_APOPTOTIC_SIGNALING_PATHWAY_BY_P53_CLASS_MEDIATOR	70	1.05166	0.361789	0.565541	1.28677	0.0921053	0.275337	1.36042	0.0431655	0.271983
GO Biological Process	GOBP_INTRINSIC_APOPTOTIC_SIGNALING_PATHWAY_IN_RESPONSE_TO_DNA_DAMAGE	97	0.816912	0.885529	0.905993	1.19072	0.127563	0.394734	1.42715	0.0338983	0.216103
GO Biological Process	GOBP_INTRINSIC_APOPTOTIC_SIGNALING_PATHWAY_IN_RESPONSE_TO_DNA_DAMAGE_BY_P53_CLASS_MEDIATOR	42	-1.02503	0.403766	0.621025	0.811541	0.797849	0.920479	1.23374	0.154545	0.392821
GO Biological Process	GOBP_INTRINSIC_APOPTOTIC_SIGNALING_PATHWAY_IN_RESPONSE_TO_ENDOPLASMIC_RETICULUM_STRESS	54	-1.39833	0.0342857	0.201143	-1.00067	0.457627	0.655041	0.980452	0.497596	0.742106
GO Biological Process	GOBP_INTRINSIC_APOPTOTIC_SIGNALING_PATHWAY_IN_RESPONSE_TO_OXIDATIVE_STRESS	42	-0.599704	0.994505	0.995582	-0.766945	0.8879	0.943086	-0.879803	0.663669	0.832769
GO Biological Process	GOBP_IONOTROPIC_GLUTAMATE_RECEPTOR_SIGNALING_PATHWAY	23	-1.58342	0.0171429	0.0990773	-1.36624	0.102564	0.231837	1.08867	0.345263	0.576546
GO Biological Process	GOBP_IRE1_MEDIATED_UNFOLDED_PROTEIN_RESPONSE	63	-1.79283	0	0.0421953	-1.47919	0.0265152	0.161002	1.13519	0.270335	0.511171
GO Biological Process	GOBP_IRON_ION_HOMEOSTASIS	76	-0.831311	0.819887	0.906725	-0.76006	0.911153	0.94765	-1.36867	0.0552764	0.211413
GO Biological Process	GOBP_IRON_ION_TRANSMEMBRANE_TRANSPORT	17	0.99602	0.471933	0.651437	0.486073	0.993333	0.999997	-1.1559	0.274621	0.41849
GO Biological Process	GOBP_IRON_ION_TRANSPORT	71	-1.11869	0.244186	0.487389	-1.01576	0.429856	0.6345	-1.03273	0.375207	0.597219
GO Biological Process	GOBP_IRON_SULFUR_CLUSTER_ASSEMBLY	22	1.22725	0.179592	0.339054	1.40536	0.0682303	0.170115	1.73009	0.00856531	0.0569811
GO Biological Process	GOBP_ISOPRENOID_BIOSYNTHETIC_PROCESS	27	1.14887	0.260128	0.429182	1.13946	0.259794	0.462925	1.47318	0.0383795	0.180801
GO Biological Process	GOBP_ISOPRENOID_METABOLIC_PROCESS	111	-0.839491	0.831683	0.898491	-1.02087	0.424825	0.626187	1.24776	0.0773333	0.38165
GO Biological Process	GOBP_JNK_CASCADE	170	0.979026	0.503171	0.679205	-0.920403	0.688776	0.779086	-1.06752	0.296474	0.542649
GO Biological Process	GOBP_KERATAN_SULFATE_BIOSYNTHETIC_PROCESS	25	-1.30473	0.139764	0.275388	-0.821928	0.75	0.901473	-1.08107	0.362039	0.522856
GO Biological Process	GOBP_KERATAN_SULFATE_METABOLIC_PROCESS	30	-1.27052	0.126923	0.306814	-0.963796	0.510081	0.708339	-0.947541	0.509734	0.732022
GO Biological Process	GOBP_KERATINIZATION	79	1.45332	0.0109409	0.14146	1.72252	0	0.0251925	2.71682	0	0
GO Biological Process	GOBP_KERATINOCYTE_DIFFERENTIATION	148	1.28803	0.0542798	0.278639	1.47773	0.00223714	0.116762	2.29782	0	0
GO Biological Process	GOBP_KERATINOCYTE_MIGRATION	16	0.734873	0.844156	0.963789	0.791306	0.754839	0.934988	1.61824	0.0136054	0.0982769
GO Biological Process	GOBP_KERATINOCYTE_PROLIFERATION	43	-0.859673	0.722986	0.872979	1.13762	0.2423	0.465577	1.68628	0.00697674	0.072347
GO Biological Process	GOBP_KETONE_BIOSYNTHETIC_PROCESS	40	-1.38872	0.0650096	0.207638	-1.18532	0.214153	0.401203	-0.942721	0.563177	0.738169
GO Biological Process	GOBP_KIDNEY_EPITHELIUM_DEVELOPMENT	118	-0.897722	0.7	0.822627	-1.17661	0.149281	0.411702	-1.47395	0.00511073	0.14565
GO Biological Process	GOBP_KIDNEY_MESENCHYME_DEVELOPMENT	16	1.54177	0.0311203	0.0942362	1.28973	0.160494	0.272497	0.956534	0.531513	0.782799
GO Biological Process	GOBP_KIDNEY_MORPHOGENESIS	81	0.844509	0.781496	0.878954	-1.14642	0.212066	0.445176	-1.48856	0.0186441	0.137821
GO Biological Process	GOBP_KILLING_OF_CELLS_OF_OTHER_ORGANISM	30	-0.892342	0.653137	0.829543	1.35949	0.0956341	0.208169	1.51017	0.0252294	0.159325
GO Biological Process	GOBP_KINETOCHORE_ASSEMBLY	16	1.95549	0.0019305	0.00367883	1.90869	0	0.00470528	-0.622611	0.937262	0.995278
GO Biological Process	GOBP_KINETOCHORE_ORGANIZATION	21	2.25378	0	4.65242e-05	2.09599	0	0.000477448	-0.674943	0.915194	0.986501
GO Biological Process	GOBP_L_ALPHA_AMINO_ACID_TRANSMEMBRANE_TRANSPORT	56	-0.758184	0.882463	0.956309	-1.09055	0.298587	0.522664	-1.32562	0.0904437	0.242033
GO Biological Process	GOBP_L_AMINO_ACID_TRANSPORT	58	-0.709958	0.942857	0.977939	-0.981833	0.474638	0.681975	-1.21945	0.162832	0.342318
GO Biological Process	GOBP_L_GLUTAMATE_IMPORT_ACROSS_PLASMA_MEMBRANE	15	0.911654	0.539112	0.787349				-1.34878	0.12204	0.225313
GO Biological Process	GOBP_L_GLUTAMATE_TRANSMEMBRANE_TRANSPORT	24	0.817026	0.731313	0.906001	0.815088	0.738614	0.917536	-0.884981	0.620996	0.824094
GO Biological Process	GOBP_LABYRINTHINE_LAYER_BLOOD_VESSEL_DEVELOPMENT	18	-0.756356	0.80202	0.957673	-0.737667	0.796262	0.960963	0.890857	0.625263	0.877721
GO Biological Process	GOBP_LABYRINTHINE_LAYER_DEVELOPMENT	42	-1.24487	0.135496	0.331379	-0.916929	0.596654	0.784106	0.957689	0.542222	0.78278
GO Biological Process	GOBP_LABYRINTHINE_LAYER_MORPHOGENESIS	19	-1.19448	0.235756	0.385375	-0.888764	0.612967	0.824144	0.878041	0.647321	0.893913
GO Biological Process	GOBP_LACTATION	43	-1.53501	0.0194553	0.121732	-1.42211	0.04	0.195625	-1.13466	0.261261	0.446878
GO Biological Process	GOBP_LAMELLIPODIUM_ASSEMBLY	67	1.02359	0.384929	0.607096	-0.81437	0.806691	0.909846	-1.29779	0.089983	0.26507
GO Biological Process	GOBP_LAMELLIPODIUM_MORPHOGENESIS	15	1.11146	0.303719	0.480727	1.24766	0.200405	0.322891	1.10199	0.341463	0.557238
GO Biological Process	GOBP_LAMELLIPODIUM_ORGANIZATION	83	1.1344	0.210953	0.447953	0.94904	0.562358	0.748442	-1.24751	0.110714	0.314444
GO Biological Process	GOBP_LATE_ENDOSOME_TO_VACUOLE_TRANSPORT	22	1.24049	0.167019	0.324588	1.54064	0.033557	0.0826222	0.980699	0.481395	0.742159
GO Biological Process	GOBP_LATE_ENDOSOME_TO_VACUOLE_TRANSPORT_VIA_MULTIVESICULAR_BODY_SORTING_PATHWAY	15	1.5297	0.0421687	0.0998038	1.74469	0.0167715	0.0216709	1.03239	0.395973	0.657779
GO Biological Process	GOBP_LEARNING	117	-1.6647	0	0.072714	-1.67716	0	0.0794711	-0.951534	0.574879	0.725251
GO Biological Process	GOBP_LEFT_RIGHT_PATTERN_FORMATION	19	1.00797	0.447205	0.63322	-0.793718	0.758748	0.927897	-1.48284	0.0644567	0.141188
GO Biological Process	GOBP_LENS_DEVELOPMENT_IN_CAMERA_TYPE_EYE	65	1.15684	0.197211	0.421337	1.07589	0.286385	0.549334	1.18586	0.173516	0.445034
GO Biological Process	GOBP_LENS_FIBER_CELL_DIFFERENTIATION	27	1.24583	0.16805	0.319631	0.969392	0.502024	0.718162	1.01366	0.422566	0.692542
GO Biological Process	GOBP_LENS_MORPHOGENESIS_IN_CAMERA_TYPE_EYE	16	1.085	0.339956	0.516927	0.883478	0.582627	0.843912	1.3609	0.112311	0.271445
GO Biological Process	GOBP_LEUKOCYTE_ADHESION_TO_VASCULAR_ENDOTHELIAL_CELL	42	-0.729481	0.922201	0.969354	-0.744851	0.903052	0.956368	-1.30438	0.104825	0.260103
GO Biological Process	GOBP_LEUKOCYTE_APOPTOTIC_PROCESS	90	1.01619	0.418891	0.617929	1.26572	0.0770975	0.301453	1.6755	0.00246305	0.0764106
GO Biological Process	GOBP_LEUKOCYTE_CELL_CELL_ADHESION	302	1.27263	0.0141129	0.293215	1.29107	0.0151133	0.271821	1.45004	0	0.195896
GO Biological Process	GOBP_LEUKOCYTE_CHEMOTAXIS	178	1.4497	0.00614754	0.143769	1.28682	0.0437956	0.275449	1.25987	0.0546448	0.367855
GO Biological Process	GOBP_LEUKOCYTE_DIFFERENTIATION	453	-0.983385	0.523715	0.684172	-0.959831	0.605863	0.715819	1.2008	0.0350318	0.428766
GO Biological Process	GOBP_LEUKOCYTE_HOMEOSTASIS	73	0.898158	0.647773	0.805561	1.00521	0.421384	0.658695	1.06996	0.300971	0.605082
GO Biological Process	GOBP_LEUKOCYTE_MEDIATED_CYTOTOXICITY	78	1.27785	0.0909091	0.288227	1.44574	0.01766	0.138786	1.39756	0.0243902	0.236214
GO Biological Process	GOBP_LEUKOCYTE_MIGRATION	374	1.35201	0.00207469	0.217647	1.28102	0.0105541	0.282777	1.15147	0.0841424	0.49234
GO Biological Process	GOBP_LEUKOCYTE_MIGRATION_INVOLVED_IN_INFLAMMATORY_RESPONSE	17	-0.699381	0.87976	0.981339	-0.987025	0.475191	0.674139	-1.05036	0.397749	0.569606
GO Biological Process	GOBP_LEUKOCYTE_PROLIFERATION	249	1.39524	0.0043956	0.181036	1.35835	0.00966184	0.208947	1.44386	0.00581395	0.201489
GO Biological Process	GOBP_LEUKOCYTE_TETHERING_OR_ROLLING	28	0.96368	0.524416	0.704172	0.684378	0.918103	0.981664	-1.23197	0.192446	0.328633
GO Biological Process	GOBP_LEUKOTRIENE_METABOLIC_PROCESS	27	-1.26459	0.139623	0.311972	-1.40524	0.070632	0.204675	0.863378	0.676991	0.911989
GO Biological Process	GOBP_LIMBIC_SYSTEM_DEVELOPMENT	78	0.923793	0.600783	0.769681	1.11835	0.226293	0.492102	-1.22139	0.157983	0.340507
GO Biological Process	GOBP_LINOLEIC_ACID_METABOLIC_PROCESS	18	-1.80467	0.00203252	0.0395163	-1.54568	0.0428016	0.130596	-1.06784	0.368132	0.542527
GO Biological Process	GOBP_LIPID_CATABOLIC_PROCESS	292	-1.63338	0	0.0837226	-1.68603	0	0.0760707	-1.06474	0.289833	0.546573
GO Biological Process	GOBP_LIPID_DIGESTION	16	-0.950284	0.527619	0.735904	-1.13076	0.280075	0.46574	-0.826859	0.689981	0.902933
GO Biological Process	GOBP_LIPID_DROPLET_ORGANIZATION	26	-1.49581	0.0515873	0.140078	-1.05878	0.361829	0.567727	1.06475	0.384787	0.61331
GO Biological Process	GOBP_LIPID_EXPORT_FROM_CELL	72	0.930366	0.58125	0.758235	-1.16877	0.174863	0.418301	-1.33134	0.0640138	0.237622
GO Biological Process	GOBP_LIPID_HOMEOSTASIS	128	-1.42731	0.013308	0.183279	-1.45976	0.00706714	0.1713	0.964464	0.520513	0.770707
GO Biological Process	GOBP_LIPID_IMPORT_INTO_CELL	34	-0.670614	0.946939	0.986204	-0.834334	0.733459	0.88936	-1.37703	0.0967185	0.204899
GO Biological Process	GOBP_LIPID_LOCALIZATION	434	-1.2652	0.0114723	0.311324	-1.31323	0.00768049	0.268715	1.00876	0.429043	0.69846
GO Biological Process	GOBP_LIPID_MODIFICATION	248	-1.67849	0	0.065869	-1.81183	0	0.0395357	-1.27937	0.0368098	0.283084
GO Biological Process	GOBP_LIPID_OXIDATION	105	-1.69395	0	0.0615848	-1.81993	0	0.0375369	-1.33878	0.0509868	0.231722
GO Biological Process	GOBP_LIPID_PHOSPHORYLATION	68	-1.48349	0.028463	0.147032	-1.4109	0.0329068	0.200688	-1.04365	0.387931	0.580327
GO Biological Process	GOBP_LIPID_STORAGE	80	-1.50169	0.0117878	0.138957	-1.25799	0.101852	0.323336	1.09101	0.291765	0.57282
GO Biological Process	GOBP_LIPID_TRANSLOCATION	45	-0.945219	0.565619	0.746135	-0.921043	0.581308	0.777802	-0.872588	0.666667	0.84248
GO Biological Process	GOBP_LIPOPOLYSACCHARIDE_MEDIATED_SIGNALING_PATHWAY	50	-1.28787	0.0730337	0.29106	-0.749833	0.891107	0.953546	1.19573	0.181141	0.434768
GO Biological Process	GOBP_LIPOPROTEIN_BIOSYNTHETIC_PROCESS	90	-0.821047	0.833948	0.915078	0.776992	0.910675	0.944634	1.17978	0.154412	0.454184
GO Biological Process	GOBP_LIPOPROTEIN_CATABOLIC_PROCESS	15				0.771666	0.798371	0.948335	1.12708	0.305085	0.521186
GO Biological Process	GOBP_LIPOPROTEIN_METABOLIC_PROCESS	122	-0.995739	0.470817	0.663895	-0.936857	0.607706	0.7527	1.17321	0.159524	0.462267
GO Biological Process	GOBP_LIPOSACCHARIDE_METABOLIC_PROCESS	105	-1.08848	0.288201	0.528822	-1.06579	0.314748	0.558178	-0.90003	0.659609	0.803415
GO Biological Process	GOBP_LIPOXYGENASE_PATHWAY	16	-1.01811	0.425287	0.632213	-0.938847	0.531792	0.74884	-0.672656	0.896057	0.987067
GO Biological Process	GOBP_LIVER_MORPHOGENESIS	19	-1.76748	0.00788955	0.0452087	-2.03386	0	0.0107733	-1.36057	0.117864	0.216878
GO Biological Process	GOBP_LIVER_REGENERATION	28	1.09623	0.331169	0.498813	1.20166	0.182609	0.38082	1.52589	0.0243363	0.148994
GO Biological Process	GOBP_LOCALIZATION_WITHIN_MEMBRANE	69	-1.07699	0.330855	0.545667	-1.09651	0.270567	0.514828	0.838823	0.761693	0.932794
GO Biological Process	GOBP_LOCOMOTORY_BEHAVIOR	147	-1.34246	0.019084	0.246159	-1.51593	0.00178571	0.143661	-1.19808	0.133221	0.365146
GO Biological Process	GOBP_LONG_CHAIN_FATTY_ACID_BIOSYNTHETIC_PROCESS	26	-1.12324	0.287335	0.480847	-1.1493	0.265748	0.441826	1.12425	0.255125	0.524782
GO Biological Process	GOBP_LONG_CHAIN_FATTY_ACID_IMPORT_INTO_CELL	17	-0.939851	0.536489	0.756176	-1.00381	0.454545	0.650381	-1.05084	0.38448	0.569028
GO Biological Process	GOBP_LONG_CHAIN_FATTY_ACID_METABOLIC_PROCESS	95	-1.50821	0.0116959	0.135319	-1.33073	0.0483871	0.25828	0.882707	0.693587	0.887098
GO Biological Process	GOBP_LONG_CHAIN_FATTY_ACID_TRANSPORT	64	0.917539	0.610998	0.778685	-0.842719	0.753546	0.879254	-1.06568	0.343384	0.545867
GO Biological Process	GOBP_LONG_CHAIN_FATTY_ACYL_COA_BIOSYNTHETIC_PROCESS	19	1.28147	0.150407	0.284691	1.5168	0.0388548	0.095018	1.33877	0.101266	0.288344
GO Biological Process	GOBP_LONG_CHAIN_FATTY_ACYL_COA_METABOLIC_PROCESS	25	1.08029	0.337917	0.525502	1.06435	0.362851	0.566662	1.18692	0.235955	0.442952
GO Biological Process	GOBP_LONG_TERM_MEMORY	30	-1.45848	0.0352941	0.162702	-1.3745	0.0805501	0.226562	-1.13032	0.296928	0.454036
GO Biological Process	GOBP_LONG_TERM_SYNAPTIC_DEPRESSION	28	-0.974386	0.489796	0.699545	-1.28623	0.136276	0.294696	-1.19824	0.203604	0.365085
GO Biological Process	GOBP_LONG_TERM_SYNAPTIC_POTENTIATION	69	-1.58677	0.0038835	0.0979211	-1.85518	0	0.0310957	-1.50904	0.0106007	0.128819
GO Biological Process	GOBP_LOW_DENSITY_LIPOPROTEIN_PARTICLE_CLEARANCE	32	-0.618258	0.976471	0.994418	0.754825	0.856275	0.9578	1.3291	0.0995671	0.296583
GO Biological Process	GOBP_LUNG_ALVEOLUS_DEVELOPMENT	37	-1.00479	0.435272	0.651172	-0.990531	0.467181	0.669674	-1.34346	0.0883978	0.228626
GO Biological Process	GOBP_LUNG_CELL_DIFFERENTIATION	21	-1.28061	0.143396	0.297671	-1.49479	0.0525328	0.152677	-1.33281	0.117754	0.236765
GO Biological Process	GOBP_LUNG_EPITHELIUM_DEVELOPMENT	32	-1.22543	0.165736	0.350532	-1.36285	0.0895795	0.232128	-1.05033	0.369416	0.569547
GO Biological Process	GOBP_LUNG_MORPHOGENESIS	44	0.919556	0.593074	0.776625	-0.970918	0.508197	0.698327	-0.900725	0.633962	0.803117
GO Biological Process	GOBP_LYMPH_NODE_DEVELOPMENT	17	0.573328	0.96945	0.996562	0.858775	0.677686	0.87371	0.806292	0.745958	0.958875
GO Biological Process	GOBP_LYMPH_VESSEL_DEVELOPMENT	26	-0.877088	0.656	0.85076	-1.08531	0.340782	0.529228	1.01355	0.427617	0.691758
GO Biological Process	GOBP_LYMPH_VESSEL_MORPHOGENESIS	21	-0.910722	0.56848	0.804703	-1.00145	0.460967	0.654105	1.17231	0.237581	0.462579
GO Biological Process	GOBP_LYMPHANGIOGENESIS	17	1.14059	0.288421	0.44068	1.25433	0.169043	0.314971	0.988178	0.47836	0.729358
GO Biological Process	GOBP_LYMPHOCYTE_ACTIVATION_INVOLVED_IN_IMMUNE_RESPONSE	149	-1.03253	0.382784	0.609249	-1.1924	0.124334	0.393911	1.00933	0.416459	0.697767
GO Biological Process	GOBP_LYMPHOCYTE_APOPTOTIC_PROCESS	63	-1.24129	0.125725	0.335018	-1.13008	0.230203	0.466836	1.66708	0	0.0772333
GO Biological Process	GOBP_LYMPHOCYTE_CHEMOTAXIS	41	1.23853	0.156576	0.325917	1.09528	0.290254	0.523385	1.50587	0.034632	0.16323
GO Biological Process	GOBP_LYMPHOCYTE_COSTIMULATION	46	1.54691	0.0273109	0.0927423	1.58218	0.0130152	0.0653438	1.24908	0.1477	0.382051
GO Biological Process	GOBP_LYMPHOCYTE_HOMEOSTASIS	52	0.881399	0.674419	0.82979	0.892106	0.658898	0.830986	0.708071	0.931442	0.997862
GO Biological Process	GOBP_LYMPHOCYTE_MEDIATED_IMMUNITY	189	1.06061	0.286938	0.553583	0.995666	0.458525	0.675774	1.02921	0.379603	0.664929
GO Biological Process	GOBP_LYMPHOCYTE_MIGRATION	89	1.34246	0.0421941	0.227082	1.27535	0.0806794	0.289063	1.35724	0.0512195	0.274496
GO Biological Process	GOBP_LYMPHOID_PROGENITOR_CELL_DIFFERENTIATION	19	-1.09844	0.35687	0.514103	-1.26155	0.163776	0.318653	-0.891402	0.612389	0.814365
GO Biological Process	GOBP_LYSOSOMAL_TRANSPORT	105	-1.3802	0.028626	0.214374	-1.359	0.0282686	0.234039	1.15379	0.163728	0.489053
GO Biological Process	GOBP_LYSOSOME_LOCALIZATION	68	-1.19453	0.152	0.385439	-0.989948	0.485294	0.670715	1.09172	0.287129	0.571235
GO Biological Process	GOBP_LYTIC_VACUOLE_ORGANIZATION	69	-1.19903	0.14914	0.381499	-1.04029	0.387833	0.592395	1.09789	0.258621	0.563687
GO Biological Process	GOBP_MACROAUTOPHAGY	298	-1.42384	0.00199601	0.186394	-1.03966	0.347826	0.593067	1.55215	0	0.13242
GO Biological Process	GOBP_MACROMOLECULE_DEACYLATION	102	-1.84647	0	0.0316379	-1.77099	0	0.0487891	-0.775008	0.904762	0.949362
GO Biological Process	GOBP_MACROMOLECULE_METHYLATION	265	-0.841974	0.942379	0.895469	0.851178	0.935802	0.879681	1.14431	0.131054	0.501355
GO Biological Process	GOBP_MACROPHAGE_ACTIVATION	89	0.886196	0.727273	0.822668	0.991299	0.5	0.682183	1.23206	0.123457	0.394969
GO Biological Process	GOBP_MACROPHAGE_ACTIVATION_INVOLVED_IN_IMMUNE_RESPONSE	16	-1.00134	0.467327	0.656263				1.44966	0.0778032	0.195852
GO Biological Process	GOBP_MACROPHAGE_CHEMOTAXIS	34	1.40907	0.0614754	0.171376	1.35426	0.0767494	0.210853	-0.904713	0.61982	0.797022
GO Biological Process	GOBP_MACROPHAGE_DIFFERENTIATION	42	1.21012	0.186094	0.358278	1.27017	0.106576	0.296488	1.09583	0.288095	0.565721
GO Biological Process	GOBP_MACROPHAGE_MIGRATION	48	1.1334	0.239837	0.449332	0.96827	0.508658	0.719796	-1.07128	0.333333	0.537415
GO Biological Process	GOBP_MAGNESIUM_ION_TRANSPORT	16	-1.00529	0.439604	0.650276	-0.956904	0.520231	0.719136	-0.632285	0.921986	0.994162
GO Biological Process	GOBP_MAINTENANCE_OF_BLOOD_BRAIN_BARRIER	33	1.20715	0.199584	0.361959	1.27626	0.14135	0.288381	-0.85424	0.693122	0.869894
GO Biological Process	GOBP_MAINTENANCE_OF_CELL_NUMBER	137	1.11971	0.192698	0.468776	0.915715	0.688279	0.79764	-1.24304	0.0981697	0.317902
GO Biological Process	GOBP_MAINTENANCE_OF_CELL_POLARITY	17	1.11413	0.319588	0.477289	1.03239	0.399103	0.618815	1.43631	0.0846682	0.208009
GO Biological Process	GOBP_MAINTENANCE_OF_GASTROINTESTINAL_EPITHELIUM	15	-0.941735	0.536232	0.751995				-1.19117	0.240367	0.373296
GO Biological Process	GOBP_MAINTENANCE_OF_LOCATION	276	-1.47182	0	0.154542	-1.32676	0.0130933	0.261128	1.07834	0.268571	0.590962
GO Biological Process	GOBP_MAINTENANCE_OF_LOCATION_IN_CELL	174	-1.25624	0.0613027	0.319703	-1.16272	0.127586	0.425714	1.09513	0.240223	0.565828
GO Biological Process	GOBP_MAINTENANCE_OF_PROTEIN_LOCALIZATION_IN_ORGANELLE	41	-1.13173	0.27112	0.468164	0.967665	0.506696	0.720043	1.39819	0.0781609	0.235488
GO Biological Process	GOBP_MAINTENANCE_OF_PROTEIN_LOCATION	82	-1.31031	0.0664137	0.270763	-1.2274	0.109347	0.354127	1.09821	0.245	0.563625
GO Biological Process	GOBP_MAINTENANCE_OF_PROTEIN_LOCATION_IN_CELL	56	-1.21134	0.148438	0.367311	-1.11025	0.28373	0.496059	1.23555	0.147059	0.392703
GO Biological Process	GOBP_MAINTENANCE_OF_PROTEIN_LOCATION_IN_NUCLEUS	22	-0.779896	0.79159	0.942506	1.15577	0.221294	0.441234	1.25035	0.174603	0.38129
GO Biological Process	GOBP_MALE_GAMETE_GENERATION	428	1.02845	0.347439	0.600844	-0.957489	0.618892	0.718778	-1.45035	0.00149031	0.161412
GO Biological Process	GOBP_MALE_GENITALIA_DEVELOPMENT	16	-1.09547	0.315589	0.51885				-1.19231	0.25878	0.372035
GO Biological Process	GOBP_MALE_MEIOSIS_I	19	-0.964471	0.498032	0.714558	-1.03231	0.393822	0.608559	1.1254	0.299578	0.523256
GO Biological Process	GOBP_MALE_MEIOTIC_NUCLEAR_DIVISION	37	1.17569	0.219844	0.398344	1.17036	0.220957	0.420851	1.3967	0.0649351	0.236725
GO Biological Process	GOBP_MALE_SEX_DIFFERENTIATION	129	1.19948	0.108742	0.370786	1.06647	0.303879	0.564968	-1.35339	0.0444079	0.221755
GO Biological Process	GOBP_MAMMARY_GLAND_ALVEOLUS_DEVELOPMENT	17	-1.48778	0.0390625	0.145318	-1.14075	0.261905	0.451886	1.0867	0.346847	0.579561
GO Biological Process	GOBP_MAMMARY_GLAND_DEVELOPMENT	123	-1.66471	0.00195312	0.0729303	-1.5807	0	0.113251	-0.999916	0.437601	0.651253
GO Biological Process	GOBP_MAMMARY_GLAND_DUCT_MORPHOGENESIS	27	-1.56404	0.0224299	0.107889	-1.74877	0.00194553	0.0551202	-0.832004	0.724077	0.896971
GO Biological Process	GOBP_MAMMARY_GLAND_EPITHELIAL_CELL_PROLIFERATION	25	-1.19268	0.217069	0.38753	-1.04699	0.381526	0.584524	1.51754	0.0366133	0.155145
GO Biological Process	GOBP_MAMMARY_GLAND_EPITHELIUM_DEVELOPMENT	60	-1.51289	0.00931099	0.133476	-1.41897	0.0398482	0.196609	1.06302	0.339667	0.615777
GO Biological Process	GOBP_MAMMARY_GLAND_MORPHOGENESIS	38	-1.52698	0.0305927	0.126347	-1.55016	0.0164234	0.128186	0.950483	0.534314	0.793326
GO Biological Process	GOBP_MANNOSYLATION	34	-0.845788	0.739884	0.891347	-0.641688	0.950851	0.990192	0.900098	0.605206	0.867406
GO Biological Process	GOBP_MAST_CELL_ACTIVATION	52	-1.11487	0.273408	0.491242	-0.968494	0.486583	0.702137	0.987669	0.475584	0.729608
GO Biological Process	GOBP_MAST_CELL_ACTIVATION_INVOLVED_IN_IMMUNE_RESPONSE	41	-1.25317	0.135849	0.322621	-1.11751	0.2939	0.486123	0.966682	0.496333	0.768191
GO Biological Process	GOBP_MATERNAL_PLACENTA_DEVELOPMENT	27	-0.781433	0.797491	0.942085	-1.04954	0.384201	0.581477	-1.31409	0.127072	0.252664
GO Biological Process	GOBP_MATERNAL_PROCESS_INVOLVED_IN_FEMALE_PREGNANCY	52	-0.763966	0.902778	0.952622	-1.21092	0.181298	0.370587	-1.37856	0.0440141	0.204132
GO Biological Process	GOBP_MATING	33	-0.858219	0.702381	0.874843	-1.31635	0.0957854	0.266851	-1.53661	0.0342342	0.116875
GO Biological Process	GOBP_MATING_BEHAVIOR	20	-1.14002	0.259117	0.456934	-1.43216	0.0661626	0.188302	-1.17935	0.259928	0.387546
GO Biological Process	GOBP_MATURATION_OF_5_8S_RRNA	35	1.9814	0	0.00265266	2.22729	0	4.99736e-05	2.1282	0	0.00108975
GO Biological Process	GOBP_MATURATION_OF_5_8S_RRNA_FROM_TRICISTRONIC_RRNA_TRANSCRIPT_SSU_RRNA_5_8S_RRNA_LSU_RRNA	24	1.76525	0.0037594	0.0229324	1.98634	0	0.0021383	1.91201	0	0.0141454
GO Biological Process	GOBP_MATURATION_OF_LSU_RRNA	27	2.25414	0	4.70589e-05	2.26054	0	1.81989e-05	2.25332	0	9.47723e-05
GO Biological Process	GOBP_MATURATION_OF_LSU_RRNA_FROM_TRICISTRONIC_RRNA_TRANSCRIPT_SSU_RRNA_5_8S_RRNA_LSU_RRNA	15	1.83121	0.00798403	0.0133121	1.98489	0	0.00214473	1.88049	0.00436681	0.0187254
GO Biological Process	GOBP_MATURATION_OF_SSU_RRNA	46	1.84213	0	0.0119049	2.29005	0	1.00353e-05	2.02201	0	0.00406435
GO Biological Process	GOBP_MATURATION_OF_SSU_RRNA_FROM_TRICISTRONIC_RRNA_TRANSCRIPT_SSU_RRNA_5_8S_RRNA_LSU_RRNA	34	1.62683	0.00992064	0.0613636	2.1064	0	0.000434943	1.99412	0	0.00590957
GO Biological Process	GOBP_MATURE_B_CELL_DIFFERENTIATION	28	1.24786	0.150628	0.317537	1.22344	0.163866	0.350254	0.682973	0.933619	0.999734
GO Biological Process	GOBP_MATURE_B_CELL_DIFFERENTIATION_INVOLVED_IN_IMMUNE_RESPONSE	23	1.30203	0.134737	0.263936	1.34293	0.097561	0.221697	0.772098	0.793839	0.97641
GO Biological Process	GOBP_MECHANORECEPTOR_DIFFERENTIATION	58	-1.08337	0.311871	0.534692	-1.37637	0.0527241	0.224446	-1.13054	0.255137	0.453782
GO Biological Process	GOBP_MEGAKARYOCYTE_DEVELOPMENT	15	-1.69047	0.0119284	0.0630169	-1.78927	0.00193424	0.0443608	-0.814277	0.726592	0.915138
GO Biological Process	GOBP_MEGAKARYOCYTE_DIFFERENTIATION	90	-1.2841	0.0807339	0.293553	-1.32509	0.0623853	0.262234	-0.78618	0.880471	0.940461
GO Biological Process	GOBP_MEIOSIS_I_CELL_CYCLE_PROCESS	107	1.78767	0	0.0191103	1.64751	0	0.0429507	1.22715	0.113744	0.400608
GO Biological Process	GOBP_MEIOTIC_CELL_CYCLE	215	1.97553	0	0.00279972	1.81452	0	0.0122917	1.06721	0.290323	0.608971
GO Biological Process	GOBP_MEIOTIC_CELL_CYCLE_PROCESS	163	2.02024	0	0.00175947	1.91911	0	0.00431964	1.25952	0.0595533	0.367744
GO Biological Process	GOBP_MEIOTIC_CHROMOSOME_SEGREGATION	76	2.03694	0	0.00139773	1.7856	0	0.0159097	0.923815	0.628571	0.833429
GO Biological Process	GOBP_MEIOTIC_CHROMOSOME_SEPARATION	24	0.991074	0.46748	0.658321	1.05766	0.363083	0.575845	0.98581	0.471526	0.73393
GO Biological Process	GOBP_MELANOCYTE_DIFFERENTIATION	22	-0.77776	0.802	0.94345	-1.19926	0.206166	0.385607	-1.26702	0.180952	0.293171
GO Biological Process	GOBP_MEMBRANE_BIOGENESIS	37	1.04052	0.4	0.57962	1.06898	0.354348	0.561034	0.977817	0.497717	0.748603
GO Biological Process	GOBP_MEMBRANE_DEPOLARIZATION	79	0.881582	0.676471	0.829531	-1.08734	0.30292	0.526394	-0.944991	0.563356	0.735314
GO Biological Process	GOBP_MEMBRANE_DEPOLARIZATION_DURING_ACTION_POTENTIAL	32	-0.801159	0.805825	0.926977	-0.980585	0.471845	0.684149	-1.30403	0.127886	0.260204
GO Biological Process	GOBP_MEMBRANE_DEPOLARIZATION_DURING_CARDIAC_MUSCLE_CELL_ACTION_POTENTIAL	20	0.95232	0.498978	0.722693	-0.986954	0.475746	0.674005	-1.49836	0.0420475	0.132786
GO Biological Process	GOBP_MEMBRANE_DISASSEMBLY	15	1.22372	0.201195	0.343064	1.05381	0.384454	0.581292	-0.904677	0.570662	0.796964
GO Biological Process	GOBP_MEMBRANE_DOCKING	174	1.20697	0.0841889	0.36165	1.15497	0.118993	0.442105	-0.901782	0.706154	0.80157
GO Biological Process	GOBP_MEMBRANE_FUSION	153	-1.07326	0.279843	0.55128	-1.05322	0.326786	0.576485	-0.864539	0.795491	0.855124
GO Biological Process	GOBP_MEMBRANE_INVAGINATION	64	1.14387	0.227364	0.436635	0.926003	0.61588	0.783752	-1.35693	0.0618375	0.220164
GO Biological Process	GOBP_MEMBRANE_LIPID_BIOSYNTHETIC_PROCESS	139	-0.852638	0.826336	0.881607	0.844386	0.852113	0.88955	1.10236	0.240437	0.556731
GO Biological Process	GOBP_MEMBRANE_LIPID_CATABOLIC_PROCESS	33	-0.928302	0.58444	0.774529	-0.978232	0.466919	0.68672	0.601707	0.983834	1
GO Biological Process	GOBP_MEMBRANE_LIPID_METABOLIC_PROCESS	197	-1.02441	0.403509	0.622292	-0.969591	0.514901	0.700016	0.955115	0.60114	0.78422
GO Biological Process	GOBP_MEMBRANE_PROTEIN_ECTODOMAIN_PROTEOLYSIS	42	-0.935984	0.572779	0.763235	-0.820596	0.79017	0.902982	0.890986	0.638889	0.877656
GO Biological Process	GOBP_MEMBRANE_PROTEIN_INTRACELLULAR_DOMAIN_PROTEOLYSIS	20	-1.36275	0.0883534	0.227649	-1.24131	0.187023	0.339302	-1.17478	0.25	0.392441
GO Biological Process	GOBP_MEMBRANE_PROTEIN_PROTEOLYSIS	60	-1.14425	0.220273	0.451706	-0.946502	0.537313	0.736025	-0.758056	0.890244	0.95894
GO Biological Process	GOBP_MEMBRANE_RAFT_ORGANIZATION	23	1.46661	0.0471311	0.133967	1.85376	0	0.00823943	2.1457	0	0.000803585
GO Biological Process	GOBP_MEMBRANE_REPOLARIZATION	35	0.940042	0.543524	0.74361	-0.916568	0.616943	0.784752	-0.905664	0.608466	0.797005
GO Biological Process	GOBP_MEMBRANE_REPOLARIZATION_DURING_ACTION_POTENTIAL	20	-0.925539	0.542969	0.779214	-1.21648	0.205455	0.365007	-0.731548	0.845455	0.971368
GO Biological Process	GOBP_MEMORY	99	-1.28882	0.0740741	0.290169	-1.42457	0.0258303	0.194072	-1.21049	0.138934	0.352092
GO Biological Process	GOBP_MESENCHYMAL_CELL_DIFFERENTIATION	208	-1.15497	0.138277	0.439464	-1.30299	0.0328407	0.278441	-1.65525	0	0.0780076
GO Biological Process	GOBP_MESENCHYMAL_CELL_PROLIFERATION	35	1.10778	0.28821	0.485168	-0.973185	0.483146	0.694716	-1.25059	0.156015	0.310971
GO Biological Process	GOBP_MESENCHYMAL_TO_EPITHELIAL_TRANSITION	18	0.758262	0.807281	0.949458	-0.891434	0.630561	0.819779	0.938141	0.547009	0.811882
GO Biological Process	GOBP_MESENCHYME_DEVELOPMENT	253	-1.11926	0.176806	0.486388	-1.29232	0.0201681	0.288759	-1.68984	0	0.0692152
GO Biological Process	GOBP_MESENCHYME_MORPHOGENESIS	48	1.07646	0.314	0.530501	-0.865345	0.711765	0.854705	-1.38824	0.0636833	0.198396
GO Biological Process	GOBP_MESODERM_DEVELOPMENT	102	1.16475	0.146392	0.410846	-1.00898	0.423573	0.643212	-1.35541	0.0331126	0.220506
GO Biological Process	GOBP_MESODERM_MORPHOGENESIS	58	1.11719	0.251586	0.472221	-1.07236	0.327306	0.548444	-1.29089	0.111675	0.271807
GO Biological Process	GOBP_MESODERMAL_CELL_DIFFERENTIATION	25	1.26784	0.140756	0.29889	1.11373	0.315534	0.497819	-0.981104	0.491071	0.68101
GO Biological Process	GOBP_MESONEPHRIC_TUBULE_MORPHOGENESIS	53	0.958368	0.533333	0.713104	-1.1067	0.279113	0.501359	-1.44464	0.0381125	0.164403
GO Biological Process	GOBP_MESONEPHROS_DEVELOPMENT	82	0.966042	0.534979	0.700469	-1.1314	0.238095	0.465391	-1.52215	0.0123675	0.121077
GO Biological Process	GOBP_METAL_ION_EXPORT	41	-0.88105	0.689655	0.845451	-1.22518	0.170132	0.354451	-0.915385	0.577414	0.781644
GO Biological Process	GOBP_METAL_ION_TRANSPORT	408	-1.19175	0.0530303	0.387863	-1.1242	0.137874	0.475793	-0.847522	0.928358	0.879344
GO Biological Process	GOBP_METANEPHRIC_EPITHELIUM_DEVELOPMENT	21	-0.936285	0.556391	0.763108	0.865789	0.667387	0.864522	-0.719202	0.869258	0.976828
GO Biological Process	GOBP_METANEPHRIC_NEPHRON_DEVELOPMENT	35	-0.884853	0.67098	0.839492	-1.1243	0.272374	0.475883	-1.07029	0.343003	0.538999
GO Biological Process	GOBP_METANEPHRIC_NEPHRON_MORPHOGENESIS	23	-1.18518	0.200397	0.398518	-1.29975	0.128676	0.281496	-0.751133	0.827648	0.961256
GO Biological Process	GOBP_METANEPHRIC_TUBULE_DEVELOPMENT	18	0.943415	0.531646	0.738068	0.928982	0.548057	0.779085	-0.749127	0.815939	0.962535
GO Biological Process	GOBP_METANEPHROS_DEVELOPMENT	74	0.864162	0.71875	0.853836	-0.918816	0.606762	0.781618	-1.35427	0.0618375	0.221375
GO Biological Process	GOBP_METANEPHROS_MORPHOGENESIS	28	0.896217	0.633124	0.808831	-0.885777	0.636531	0.828396	-0.868953	0.647585	0.848702
GO Biological Process	GOBP_METAPHASE_ANAPHASE_TRANSITION_OF_CELL_CYCLE	62	2.46559	0	0	2.24368	0	3.50513e-05	-0.747249	0.900697	0.963523
GO Biological Process	GOBP_METAPHASE_PLATE_CONGRESSION	61	2.07201	0	0.000827283	2.20212	0	8.30017e-05	1.25933	0.0993072	0.367856
GO Biological Process	GOBP_METENCEPHALON_DEVELOPMENT	94	-0.883552	0.70428	0.841569	-1.14495	0.204797	0.44691	-1.19768	0.142612	0.365705
GO Biological Process	GOBP_METHIONINE_METABOLIC_PROCESS	16	0.862257	0.661943	0.857166	1.12609	0.279221	0.481123	1.3266	0.118421	0.298581
GO Biological Process	GOBP_METHYLATION	309	-0.773935	0.996255	0.945667	0.887449	0.846154	0.837586	1.10901	0.179641	0.545393
GO Biological Process	GOBP_MHC_CLASS_II_BIOSYNTHETIC_PROCESS	16	-0.644941	0.936735	0.991293	0.50052	0.991489	1	0.621286	0.940397	1
GO Biological Process	GOBP_MICROGLIAL_CELL_ACTIVATION	42	1.24454	0.132411	0.320966	1.22208	0.163793	0.351845	1.06311	0.357995	0.615822
GO Biological Process	GOBP_MICROTUBULE_ANCHORING	27	1.11352	0.308	0.477925	1.10951	0.285097	0.503126	-1.38607	0.0777385	0.199379
GO Biological Process	GOBP_MICROTUBULE_BASED_MOVEMENT	332	0.834317	0.961373	0.889186	-1.04434	0.323899	0.588257	-2.04431	0	0.00505134
GO Biological Process	GOBP_MICROTUBULE_BASED_TRANSPORT	180	-0.946396	0.603448	0.744741	-1.0625	0.310592	0.563621	-1.65743	0	0.0776626
GO Biological Process	GOBP_MICROTUBULE_BUNDLE_FORMATION	102	-0.71257	0.975904	0.977113	-1.18812	0.145985	0.398893	-2.25259	0	0
GO Biological Process	GOBP_MICROTUBULE_CYTOSKELETON_ORGANIZATION_INVOLVED_IN_MITOSIS	136	2.24317	0	4.45014e-05	2.1127	0	0.00039386	0.845904	0.810881	0.928627
GO Biological Process	GOBP_MICROTUBULE_DEPOLYMERIZATION	43	1.17911	0.179704	0.395495	1.01557	0.436681	0.644391	-1.45236	0.0388693	0.160429
GO Biological Process	GOBP_MICROTUBULE_NUCLEATION	27	0.785283	0.807771	0.93018	0.615937	0.978495	0.994753	-0.566276	0.985481	0.999665
GO Biological Process	GOBP_MICROTUBULE_ORGANIZING_CENTER_LOCALIZATION	27	1.56763	0.022541	0.0838397	1.77236	0	0.0178887	1.26604	0.150538	0.364737
GO Biological Process	GOBP_MICROTUBULE_ORGANIZING_CENTER_ORGANIZATION	136	1.84387	0	0.0117213	1.58243	0.00487805	0.0653823	-0.928619	0.616415	0.759931
GO Biological Process	GOBP_MICROTUBULE_POLYMERIZATION	72	0.939097	0.556	0.744994	0.853657	0.800839	0.877327	-1.0574	0.357895	0.559143
GO Biological Process	GOBP_MICROTUBULE_POLYMERIZATION_OR_DEPOLYMERIZATION	107	1.16133	0.162476	0.41431	1.08741	0.269316	0.534179	-1.20956	0.146104	0.352604
GO Biological Process	GOBP_MICROVILLUS_ASSEMBLY	15	1.19235	0.223819	0.379085	1.12491	0.309368	0.482278	1.0874	0.321041	0.579199
GO Biological Process	GOBP_MICROVILLUS_ORGANIZATION	22	1.10928	0.314402	0.483235	0.965066	0.471338	0.723621	0.835556	0.698718	0.936357
GO Biological Process	GOBP_MIDBODY_ABSCISSION	16	1.77757	0.00389864	0.0208171	1.80514	0.00408998	0.0133664	1.14418	0.285115	0.500867
GO Biological Process	GOBP_MIDBRAIN_DEVELOPMENT	71	0.775594	0.912766	0.936712	-0.910261	0.615101	0.795544	-1.22636	0.131148	0.335666
GO Biological Process	GOBP_MIDDLE_EAR_MORPHOGENESIS	16	1.39873	0.0856574	0.178452	1.33119	0.125532	0.232347	-0.559476	0.962477	0.999658
GO Biological Process	GOBP_MIRNA_METABOLIC_PROCESS	28	-0.750411	0.85687	0.959523	-0.85642	0.688213	0.867007	-0.820505	0.754448	0.910372
GO Biological Process	GOBP_MISMATCH_REPAIR	29	0.887269	0.64657	0.820971	1.10202	0.300866	0.514766	0.772762	0.836735	0.976088
GO Biological Process	GOBP_MITOCHONDRIAL_ATP_SYNTHESIS_COUPLED_PROTON_TRANSPORT	18	-0.655852	0.908222	0.98927	0.492657	0.995798	1	1.0739	0.357143	0.598863
GO Biological Process	GOBP_MITOCHONDRIAL_CALCIUM_ION_HOMEOSTASIS	25	-0.984276	0.451493	0.683397	-1.06607	0.35514	0.557715	-0.775437	0.803279	0.94897
GO Biological Process	GOBP_MITOCHONDRIAL_CALCIUM_ION_TRANSMEMBRANE_TRANSPORT	25	-0.8712	0.680851	0.858506	-0.677104	0.925996	0.98197	1.15381	0.232906	0.489261
GO Biological Process	GOBP_MITOCHONDRIAL_CYTOCHROME_C_OXIDASE_ASSEMBLY	20	0.95545	0.5375	0.716855	1.36486	0.0989247	0.204205	1.51685	0.0315315	0.155325
GO Biological Process	GOBP_MITOCHONDRIAL_DEPOLARIZATION	21	-0.720218	0.863985	0.973595	-0.952178	0.497065	0.728073	1.18817	0.207373	0.44247
GO Biological Process	GOBP_MITOCHONDRIAL_ELECTRON_TRANSPORT_NADH_TO_UBIQUINONE	43	1.05164	0.358607	0.565416	0.8993	0.670455	0.821939	0.458659	1	0.999722
GO Biological Process	GOBP_MITOCHONDRIAL_FISSION	38	-0.950324	0.523901	0.735977	-0.898898	0.645102	0.811252	0.904182	0.625287	0.862702
GO Biological Process	GOBP_MITOCHONDRIAL_FUSION	26	0.889669	0.616667	0.817256	1.01795	0.444934	0.639588	1.4626	0.0654628	0.187912
GO Biological Process	GOBP_MITOCHONDRIAL_GENE_EXPRESSION	161	2.05391	0	0.00105962	2.49503	0	0	2.61703	0	0
GO Biological Process	GOBP_MITOCHONDRIAL_GENOME_MAINTENANCE	21	-0.710097	0.85687	0.978046	-0.884932	0.626118	0.829675	-0.680171	0.888889	0.985279
GO Biological Process	GOBP_MITOCHONDRIAL_MEMBRANE_ORGANIZATION	127	1.03158	0.374732	0.595312	1.18898	0.115207	0.397458	1.09338	0.25323	0.569211
GO Biological Process	GOBP_MITOCHONDRIAL_OUTER_MEMBRANE_PERMEABILIZATION	51	0.933998	0.566735	0.752375	1.00254	0.451902	0.66369	-0.976698	0.509025	0.686962
GO Biological Process	GOBP_MITOCHONDRIAL_RESPIRATORY_CHAIN_COMPLEX_ASSEMBLY	90	1.05239	0.348454	0.564593	1.36925	0.0268456	0.200715	1.54605	0.0075188	0.135887
GO Biological Process	GOBP_MITOCHONDRIAL_RNA_METABOLIC_PROCESS	45	1.12989	0.271949	0.45425	1.67039	0.00649351	0.0372373	2.0354	0	0.00341962
GO Biological Process	GOBP_MITOCHONDRIAL_RNA_PROCESSING	16	1.41695	0.0943396	0.166364	1.72156	0.0103734	0.0252797	2.02352	0	0.00403721
GO Biological Process	GOBP_MITOCHONDRIAL_TRANSCRIPTION	16	0.780904	0.771429	0.932967	0.950577	0.518847	0.74651	0.932392	0.562637	0.82005
GO Biological Process	GOBP_MITOCHONDRIAL_TRANSLATION	132	2.18483	0	9.57507e-05	2.58472	0	0	2.64466	0	0
GO Biological Process	GOBP_MITOCHONDRIAL_TRANSLATIONAL_TERMINATION	88	2.40621	0	0	2.59061	0	0	2.41381	0	0
GO Biological Process	GOBP_MITOCHONDRIAL_TRANSMEMBRANE_TRANSPORT	99	0.853018	0.799145	0.869271	0.741495	0.972851	0.962276	1.01042	0.4125	0.697096
GO Biological Process	GOBP_MITOCHONDRIAL_TRANSPORT	247	0.877416	0.845574	0.835093	1.01605	0.40625	0.643175	1.18298	0.0751445	0.449642
GO Biological Process	GOBP_MITOCHONDRION_DISTRIBUTION	15	-0.946254	0.52302	0.74497	-0.521289	0.986513	0.999316	1.15608	0.27115	0.485881
GO Biological Process	GOBP_MITOCHONDRION_LOCALIZATION	44	-1.03345	0.426945	0.608021	-0.781696	0.860037	0.934699	1.13096	0.260766	0.516513
GO Biological Process	GOBP_MITOCHONDRION_MORPHOGENESIS	18	1.07197	0.341936	0.535978	1.2921	0.128364	0.271218	1.36558	0.110417	0.265887
GO Biological Process	GOBP_MITOCHONDRION_ORGANIZATION	496	-0.810676	0.998113	0.920771	1.08221	0.178484	0.541622	1.51798	0	0.154932
GO Biological Process	GOBP_MITOPHAGY	24	-1.73164	0.0116959	0.0528015	-1.22535	0.181989	0.354574	1.55546	0.0316456	0.130136
GO Biological Process	GOBP_MITOTIC_CELL_CYCLE_ARREST	16	1.26034	0.169851	0.30493	0.908926	0.584783	0.806488	0.929919	0.54386	0.821907
GO Biological Process	GOBP_MITOTIC_CELL_CYCLE_CHECKPOINT	151	1.90747	0	0.00634304	1.92993	0	0.00394503	1.1793	0.149877	0.454586
GO Biological Process	GOBP_MITOTIC_CHROMOSOME_CONDENSATION	15	1.72955	0.00806452	0.0306651	1.74845	0.00845666	0.021082	-0.390219	0.998124	1
GO Biological Process	GOBP_MITOTIC_CYTOKINESIS	67	2.00556	0	0.0020781	1.82704	0	0.0109276	-0.787857	0.860307	0.939393
GO Biological Process	GOBP_MITOTIC_CYTOKINETIC_PROCESS	22	1.60803	0.018711	0.0681823	1.44912	0.0548246	0.136711	1.21729	0.198676	0.40984
GO Biological Process	GOBP_MITOTIC_DNA_INTEGRITY_CHECKPOINT	100	1.46635	0.0116505	0.134093	1.5156	0.00228311	0.0956031	1.2024	0.138817	0.426917
GO Biological Process	GOBP_MITOTIC_DNA_REPLICATION	16	1.95989	0.00205761	0.00346872	1.94102	0.00214592	0.00349991	0.595508	0.950311	1
GO Biological Process	GOBP_MITOTIC_G1_S_TRANSITION_CHECKPOINT	61	1.13068	0.227074	0.453157	1.36676	0.0474041	0.202575	1.18124	0.196517	0.452562
GO Biological Process	GOBP_MITOTIC_G2_DNA_DAMAGE_CHECKPOINT	21	1.35755	0.0971074	0.213147	1.13525	0.264069	0.469125	0.868351	0.661176	0.905251
GO Biological Process	GOBP_MITOTIC_G2_M_TRANSITION_CHECKPOINT	34	1.58773	0.012766	0.0764989	1.52209	0.0120968	0.0922161	1.06395	0.35461	0.615181
GO Biological Process	GOBP_MITOTIC_METAPHASE_PLATE_CONGRESSION	48	2.23136	0	5.35007e-05	2.30843	0	0	1.22259	0.152968	0.405455
GO Biological Process	GOBP_MITOTIC_NUCLEAR_DIVISION	277	2.53736	0	0	2.33212	0	0	0.90269	0.799427	0.863409
GO Biological Process	GOBP_MITOTIC_RECOMBINATION	23	1.56197	0.0390144	0.0856272	1.65756	0.0169133	0.0403574	1.08985	0.350649	0.574474
GO Biological Process	GOBP_MITOTIC_SISTER_CHROMATID_COHESION	26	1.80116	0.00195695	0.016911	1.31336	0.128821	0.25014	-1.69378	0.00383142	0.0684225
GO Biological Process	GOBP_MITOTIC_SISTER_CHROMATID_SEGREGATION	154	2.73793	0	0	2.64318	0	0	0.729989	0.982233	0.99351
GO Biological Process	GOBP_MITOTIC_SPINDLE_ASSEMBLY	60	2.09811	0	0.000536864	2.01787	0	0.00139313	-0.662575	0.982425	0.988989
GO Biological Process	GOBP_MITOTIC_SPINDLE_ORGANIZATION	112	2.12541	0	0.000355335	2.02194	0	0.00133947	0.80192	0.874346	0.962384
GO Biological Process	GOBP_MODIFICATION_OF_SYNAPTIC_STRUCTURE	18	-0.588357	0.973434	0.996264	-0.574546	0.956175	0.998218	0.77077	0.778252	0.976716
GO Biological Process	GOBP_MODIFIED_AMINO_ACID_TRANSPORT	28	-1.09432	0.30297	0.520695	-0.948727	0.511628	0.731479	0.929683	0.56681	0.822047
GO Biological Process	GOBP_MODULATION_BY_HOST_OF_SYMBIONT_PROCESS	53	0.860964	0.728601	0.858661	0.909629	0.65127	0.806623	-0.664282	0.95583	0.988819
GO Biological Process	GOBP_MODULATION_BY_HOST_OF_VIRAL_PROCESS	25	0.856924	0.684665	0.864247	0.961745	0.54717	0.728073	0.702207	0.905077	0.997004
GO Biological Process	GOBP_MODULATION_BY_SYMBIONT_OF_ENTRY_INTO_HOST	36	-1.07133	0.340726	0.553945	0.782725	0.832215	0.941627	1.85864	0	0.0220819
GO Biological Process	GOBP_MODULATION_BY_SYMBIONT_OF_HOST_CELLULAR_PROCESS	23	1.00211	0.449153	0.642903	1.17511	0.224444	0.414308	1.11603	0.307865	0.535037
GO Biological Process	GOBP_MODULATION_BY_SYMBIONT_OF_HOST_PROCESS	33	1.06369	0.341463	0.549028	1.31036	0.120253	0.252156	1.09803	0.318078	0.563845
GO Biological Process	GOBP_MODULATION_BY_VIRUS_OF_HOST_CELLULAR_PROCESS	17	1.12929	0.282651	0.454873	1.15206	0.26824	0.444911	-0.567507	0.961255	1
GO Biological Process	GOBP_MODULATION_BY_VIRUS_OF_HOST_PROCESS	27	1.14325	0.271654	0.436871	1.24273	0.18239	0.329792	0.741791	0.857843	0.987448
GO Biological Process	GOBP_MODULATION_OF_EXCITATORY_POSTSYNAPTIC_POTENTIAL	41	-1.49118	0.0339321	0.142452	-1.62394	0.00948767	0.0981122	-0.785223	0.827094	0.941319
GO Biological Process	GOBP_MODULATION_OF_PROCESS_OF_OTHER_ORGANISM	101	1.07177	0.299807	0.536323	1.23159	0.0915332	0.341529	1.27583	0.0897436	0.352307
GO Biological Process	GOBP_MODULATION_OF_PROCESS_OF_OTHER_ORGANISM_INVOLVED_IN_SYMBIOTIC_INTERACTION	85	1.04139	0.364185	0.578205	1.15635	0.195402	0.440698	0.986424	0.496614	0.732782
GO Biological Process	GOBP_MOLTING_CYCLE	93	1.22621	0.115464	0.339724	1.30789	0.0527473	0.255525	1.4037	0.0284238	0.231344
GO Biological Process	GOBP_MONOAMINE_TRANSPORT	67	0.854659	0.714575	0.867363	-1.12894	0.269982	0.46786	-1.65721	0.00175131	0.0772725
GO Biological Process	GOBP_MONOCARBOXYLIC_ACID_BIOSYNTHETIC_PROCESS	189	-1.24166	0.044316	0.334794	-1.10387	0.217172	0.505326	1.03538	0.349206	0.65388
GO Biological Process	GOBP_MONOCARBOXYLIC_ACID_CATABOLIC_PROCESS	121	-1.7882	0	0.0427156	-1.78823	0	0.0445167	-1.03295	0.368852	0.596916
GO Biological Process	GOBP_MONOCARBOXYLIC_ACID_TRANSPORT	148	1.06513	0.285412	0.546422	-1.05723	0.330292	0.570054	-1.03613	0.36859	0.591672
GO Biological Process	GOBP_MONOCYTE_CHEMOTAXIS	45	1.85481	0	0.0106755	1.94217	0	0.00349198	1.26125	0.15	0.367733
GO Biological Process	GOBP_MONOCYTE_DIFFERENTIATION	30	1.19848	0.228866	0.371301	1.08529	0.320513	0.5365	1.05257	0.372727	0.628049
GO Biological Process	GOBP_MONONUCLEAR_CELL_DIFFERENTIATION	350	-1.01904	0.403442	0.630602	-1.02154	0.390879	0.624732	1.26202	0.0277778	0.366943
GO Biological Process	GOBP_MONONUCLEAR_CELL_MIGRATION	149	1.58276	0	0.0785525	1.4834	0.0022779	0.113308	1.29553	0.046875	0.330543
GO Biological Process	GOBP_MONOSACCHARIDE_BIOSYNTHETIC_PROCESS	87	-1.21706	0.137803	0.360365	-1.18309	0.164623	0.403907	1.00603	0.448037	0.70266
GO Biological Process	GOBP_MONOSACCHARIDE_CATABOLIC_PROCESS	56	-1.65365	0.00571429	0.0746554	-1.50693	0.0152381	0.147275	1.3457	0.0534884	0.282802
GO Biological Process	GOBP_MONOSACCHARIDE_METABOLIC_PROCESS	245	-1.63156	0	0.0832298	-1.55587	0	0.126689	1.21801	0.0614035	0.409003
GO Biological Process	GOBP_MONOVALENT_INORGANIC_CATION_HOMEOSTASIS	146	-1.19642	0.102662	0.383977	-1.43796	0.0141844	0.184945	-0.940303	0.582812	0.74236
GO Biological Process	GOBP_MORPHOGENESIS_OF_A_BRANCHING_STRUCTURE	168	-1.0773	0.27821	0.545177	-1.44485	0.00166389	0.179766	-1.39362	0.0169492	0.195227
GO Biological Process	GOBP_MORPHOGENESIS_OF_A_POLARIZED_EPITHELIUM	141	1.70153	0	0.0374824	1.72279	0	0.025236	1.02127	0.373368	0.680041
GO Biological Process	GOBP_MORPHOGENESIS_OF_AN_ENDOTHELIUM	17	0.826734	0.707983	0.899203	-1.19713	0.254717	0.387719	0.866709	0.636752	0.906938
GO Biological Process	GOBP_MORPHOGENESIS_OF_AN_EPITHELIAL_FOLD	21	-1.04824	0.370937	0.586871	-0.844713	0.690608	0.878305	0.907827	0.557269	0.855578
GO Biological Process	GOBP_MORPHOGENESIS_OF_AN_EPITHELIAL_SHEET	56	1.30165	0.0841889	0.263879	1.28122	0.0828026	0.282793	-0.936861	0.57377	0.747251
GO Biological Process	GOBP_MORPHOGENESIS_OF_AN_EPITHELIUM	493	1.38156	0.00206186	0.190546	1.37395	0	0.195657	-1.03528	0.331437	0.592769
GO Biological Process	GOBP_MORPHOGENESIS_OF_EMBRYONIC_EPITHELIUM	134	-1.09921	0.231911	0.513473	-1.17186	0.151986	0.416496	-1.29597	0.0554622	0.266838
GO Biological Process	GOBP_MOTILE_CILIUM_ASSEMBLY	23	0.873926	0.665217	0.839633	-0.6984	0.875706	0.975485	-1.78002	0	0.0485167
GO Biological Process	GOBP_MOTOR_NEURON_AXON_GUIDANCE	28	-1.46952	0.036965	0.156064	-1.6611	0.0132827	0.0839779	-1.51534	0.030853	0.12522
GO Biological Process	GOBP_MOVEMENT_IN_HOST_ENVIRONMENT	149	0.901856	0.701461	0.800892	0.979937	0.508969	0.69928	1.48176	0.00520833	0.173877
GO Biological Process	GOBP_MRNA_3_END_PROCESSING	91	1.13619	0.237792	0.446181	1.1859	0.151242	0.40168	-0.532524	1	0.999811
GO Biological Process	GOBP_MRNA_CIS_SPLICING_VIA_SPLICEOSOME	18	0.710513	0.878465	0.971727	0.621107	0.943694	0.994409	0.665533	0.93133	1
GO Biological Process	GOBP_MRNA_CLEAVAGE	21	0.846594	0.695842	0.87602	0.710869	0.885655	0.973213	-0.720646	0.865942	0.976162
GO Biological Process	GOBP_MRNA_EXPORT_FROM_NUCLEUS	99	1.28865	0.0700637	0.278036	1.57459	0	0.068963	0.851086	0.816471	0.92472
GO Biological Process	GOBP_MRNA_MODIFICATION	22	1.56276	0.0181452	0.0857928	1.74385	0.00847458	0.0217401	1.58797	0.0222222	0.112073
GO Biological Process	GOBP_MRNA_PROCESSING	448	1.37394	0	0.196406	1.55766	0	0.0754802	0.713288	1	0.996578
GO Biological Process	GOBP_MRNA_SPLICE_SITE_SELECTION	24	0.580048	0.978814	0.996997	-0.514466	0.998124	0.999176	-1.08806	0.354027	0.514201
GO Biological Process	GOBP_MRNA_TRANSPORT	131	1.23598	0.079918	0.327993	1.50209	0.00888889	0.103141	0.727497	0.992366	0.994393
GO Biological Process	GOBP_MUCOPOLYSACCHARIDE_METABOLIC_PROCESS	106	0.958126	0.551724	0.713242	-1.0394	0.372514	0.593622	-1.15024	0.202322	0.424985
GO Biological Process	GOBP_MULTI_MULTICELLULAR_ORGANISM_PROCESS	165	-1.11788	0.21547	0.487735	-1.11282	0.237762	0.492427	-1.02914	0.403716	0.603156
GO Biological Process	GOBP_MULTI_ORGANISM_CELLULAR_PROCESS	15	-0.893915	0.605505	0.828199	-0.80729	0.724008	0.91565	0.917773	0.552809	0.841546
GO Biological Process	GOBP_MULTI_ORGANISM_LOCALIZATION	56	1.69779	0	0.0386764	1.94696	0	0.00328042	1.70292	0.00235294	0.0669171
GO Biological Process	GOBP_MULTICELLULAR_ORGANISM_AGING	29	1.82898	0.00204918	0.0135276	1.89559	0.00223214	0.0055129	1.58287	0.0263736	0.114464
GO Biological Process	GOBP_MULTICELLULAR_ORGANISM_GROWTH	124	-1.11554	0.243083	0.491153	-1.24923	0.0818815	0.332005	-0.946193	0.589615	0.733628
GO Biological Process	GOBP_MULTICELLULAR_ORGANISMAL_HOMEOSTASIS	463	-1.14267	0.085389	0.452982	-1.23152	0.0322581	0.349602	-1.24744	0.0246377	0.314451
GO Biological Process	GOBP_MULTICELLULAR_ORGANISMAL_MOVEMENT	51	-1.37923	0.0570265	0.214924	-1.35359	0.062963	0.239149	0.806454	0.802128	0.958887
GO Biological Process	GOBP_MULTICELLULAR_ORGANISMAL_RESPONSE_TO_STRESS	58	-0.71783	0.945693	0.974419	-0.974343	0.483209	0.692846	-1.06281	0.368914	0.55035
GO Biological Process	GOBP_MULTICELLULAR_ORGANISMAL_SIGNALING	172	-1.09007	0.253876	0.526388	-1.50305	0.00174216	0.149838	-1.29982	0.0364842	0.26371
GO Biological Process	GOBP_MULTIVESICULAR_BODY_ORGANIZATION	30	1.05911	0.349794	0.555908	1.34618	0.0793651	0.218465	1.24268	0.178313	0.385816
GO Biological Process	GOBP_MULTIVESICULAR_BODY_SORTING_PATHWAY	35	-0.719059	0.895257	0.974081	0.859123	0.72043	0.873151	-0.738489	0.872694	0.96816
GO Biological Process	GOBP_MUSCLE_ADAPTATION	94	-1.24534	0.0817996	0.330805	-1.41554	0.0269231	0.198625	-1.14369	0.216393	0.434232
GO Biological Process	GOBP_MUSCLE_CELL_APOPTOTIC_PROCESS	57	-1.37561	0.0426357	0.217411	-1.36336	0.0559567	0.232188	-1.22497	0.172775	0.337026
GO Biological Process	GOBP_MUSCLE_CELL_CELLULAR_HOMEOSTASIS	19	-1.14721	0.26839	0.448804	-0.894228	0.62089	0.816881	1.59579	0.034188	0.108222
GO Biological Process	GOBP_MUSCLE_CELL_DEVELOPMENT	147	1.26442	0.0645833	0.302015	1.14767	0.140659	0.450781	0.912469	0.700748	0.848905
GO Biological Process	GOBP_MUSCLE_CELL_DIFFERENTIATION	303	1.23654	0.0315789	0.327771	1.10107	0.160305	0.516315	-1.06403	0.285501	0.548069
GO Biological Process	GOBP_MUSCLE_CELL_MIGRATION	74	1.51732	0.00631579	0.105591	1.23588	0.10181	0.337425	-1.69856	0.00338409	0.0676031
GO Biological Process	GOBP_MUSCLE_CELL_PROLIFERATION	165	1.07531	0.253731	0.532365	-0.996293	0.442568	0.660717	-1.21989	0.0915033	0.341658
GO Biological Process	GOBP_MUSCLE_CONTRACTION	296	-0.98417	0.507663	0.683519	-1.26854	0.0305085	0.311311	-1.32745	0.0200308	0.240546
GO Biological Process	GOBP_MUSCLE_FIBER_DEVELOPMENT	50	0.847658	0.741273	0.875424	0.767166	0.901288	0.951314	1.32108	0.0772947	0.304593
GO Biological Process	GOBP_MUSCLE_FILAMENT_SLIDING	33	1.4006	0.0595483	0.176841	0.926555	0.548035	0.783061	-0.661621	0.92976	0.98894
GO Biological Process	GOBP_MUSCLE_HYPERTROPHY	76	-1.13654	0.22093	0.460652	-1.36811	0.0482143	0.230443	-1.30013	0.0930626	0.263315
GO Biological Process	GOBP_MUSCLE_HYPERTROPHY_IN_RESPONSE_TO_STRESS	19	-1.35614	0.101313	0.2343	-1.41555	0.0670498	0.198791	0.647718	0.918033	1
GO Biological Process	GOBP_MUSCLE_ORGAN_DEVELOPMENT	282	-1.02509	0.377246	0.621031	-1.22538	0.0417362	0.354656	-1.18732	0.103659	0.376887
GO Biological Process	GOBP_MUSCLE_ORGAN_MORPHOGENESIS	62	-1.10179	0.279441	0.508781	-1.14059	0.213628	0.451794	-1.23369	0.130933	0.326541
GO Biological Process	GOBP_MUSCLE_SYSTEM_PROCESS	374	-1.06935	0.251397	0.556983	-1.36872	0.00323625	0.230005	-1.33957	0.00617284	0.230968
GO Biological Process	GOBP_MUSCLE_TISSUE_DEVELOPMENT	320	-1.08757	0.209205	0.530384	-1.27731	0.015625	0.303569	-1.29606	0.029052	0.266935
GO Biological Process	GOBP_MYD88_DEPENDENT_TOLL_LIKE_RECEPTOR_SIGNALING_PATHWAY	31	-0.918054	0.578313	0.792233	-0.634934	0.968807	0.991626	-0.813244	0.747273	0.916082
GO Biological Process	GOBP_MYD88_INDEPENDENT_TOLL_LIKE_RECEPTOR_SIGNALING_PATHWAY	32	0.780973	0.815789	0.933075	0.893929	0.617977	0.827967	1.05644	0.340858	0.623806
GO Biological Process	GOBP_MYELIN_ASSEMBLY	19	-0.971999	0.465517	0.702922	-1.1503	0.268551	0.440766	-1.12479	0.323894	0.461658
GO Biological Process	GOBP_MYELIN_MAINTENANCE	16	-0.676111	0.903166	0.984802	-0.986628	0.471698	0.673939	-0.997622	0.475499	0.65456
GO Biological Process	GOBP_MYELOID_CELL_APOPTOTIC_PROCESS	26	1.41815	0.0547667	0.16625	1.5126	0.0348584	0.0973715	1.22502	0.186364	0.403517
GO Biological Process	GOBP_MYELOID_CELL_DEVELOPMENT	60	-0.797209	0.86729	0.929961	-0.990495	0.473684	0.669614	-0.851105	0.732143	0.87394
GO Biological Process	GOBP_MYELOID_CELL_DIFFERENTIATION	375	-0.995129	0.480392	0.664219	-0.984208	0.493976	0.677035	1.03817	0.320635	0.650547
GO Biological Process	GOBP_MYELOID_CELL_HOMEOSTASIS	134	-1.02867	0.383895	0.614477	-1.06416	0.307155	0.56097	1.02129	0.402089	0.680254
GO Biological Process	GOBP_MYELOID_DENDRITIC_CELL_ACTIVATION	26	-0.646498	0.971591	0.990963	0.60665	0.979545	0.995928	0.848669	0.677201	0.926685
GO Biological Process	GOBP_MYELOID_DENDRITIC_CELL_DIFFERENTIATION	19	-0.759438	0.822709	0.955139	0.666655	0.918033	0.98633	-0.905153	0.59965	0.79703
GO Biological Process	GOBP_MYELOID_LEUKOCYTE_CYTOKINE_PRODUCTION	24	-1.0177	0.4375	0.633019	-0.918438	0.595104	0.78199	1.04326	0.400438	0.643043
GO Biological Process	GOBP_MYELOID_LEUKOCYTE_DIFFERENTIATION	179	1.04949	0.329268	0.566515	1.10009	0.195122	0.517904	0.980596	0.482353	0.742212
GO Biological Process	GOBP_MYELOID_LEUKOCYTE_MEDIATED_IMMUNITY	475	1.01902	0.361925	0.613472	1.36584	0.00274725	0.203251	1.79214	0	0.0366233
GO Biological Process	GOBP_MYELOID_LEUKOCYTE_MIGRATION	171	1.52371	0.00206186	0.102405	1.25494	0.037037	0.314353	-1.07138	0.304348	0.537297
GO Biological Process	GOBP_MYOBLAST_DIFFERENTIATION	71	1.07824	0.309917	0.528187	-1.04235	0.387156	0.590812	-0.983856	0.466071	0.676621
GO Biological Process	GOBP_MYOBLAST_FUSION	34	1.24905	0.14664	0.317271	1.00702	0.453027	0.655669	1.23292	0.181237	0.394133
GO Biological Process	GOBP_MYOBLAST_PROLIFERATION	15	0.814145	0.72956	0.908277	-0.849963	0.669675	0.873701
GO Biological Process	GOBP_MYOFIBRIL_ASSEMBLY	52	1.25071	0.127155	0.315475	1.08914	0.319149	0.531383	-0.806743	0.817114	0.92269
GO Biological Process	GOBP_MYOTUBE_CELL_DEVELOPMENT	32	-0.623866	0.951515	0.994742	-1.14703	0.262264	0.444311	-1.24609	0.167568	0.31577
GO Biological Process	GOBP_MYOTUBE_DIFFERENTIATION	92	0.870416	0.766393	0.845139	-1.06028	0.326014	0.566898	-0.900613	0.649435	0.802763
GO Biological Process	GOBP_N_ACETYLGLUCOSAMINE_METABOLIC_PROCESS	18	0.590723	0.974308	0.995827	0.808349	0.75641	0.923316	1.03543	0.412698	0.65399
GO Biological Process	GOBP_N_GLYCAN_PROCESSING	18	-0.972538	0.485605	0.702102	-0.999636	0.468402	0.656899	-1.23875	0.177331	0.322242
GO Biological Process	GOBP_N_TERMINAL_PROTEIN_AMINO_ACID_ACETYLATION	16	0.853937	0.6714	0.868322	0.986291	0.473799	0.691033	0.983507	0.446058	0.735752
GO Biological Process	GOBP_N_TERMINAL_PROTEIN_AMINO_ACID_MODIFICATION	28	0.820356	0.758197	0.904609	1.09495	0.292237	0.523637	0.778887	0.7657	0.974023
GO Biological Process	GOBP_NAD_BIOSYNTHETIC_PROCESS	26	0.844298	0.699134	0.879189	-1.03156	0.418994	0.609254	1.00804	0.400891	0.699933
GO Biological Process	GOBP_NAD_METABOLIC_PROCESS	46	-1.32668	0.0651341	0.257223	-1.44816	0.0327273	0.177922	1.29711	0.11236	0.329401
GO Biological Process	GOBP_NADH_DEHYDROGENASE_COMPLEX_ASSEMBLY	55	0.930054	0.593429	0.75854	0.92892	0.60917	0.779035	0.709819	0.949074	0.997371
GO Biological Process	GOBP_NADH_METABOLIC_PROCESS	40	-1.75592	0.00190476	0.0465745	-1.5061	0.0273224	0.147714	1.31168	0.0990991	0.31596
GO Biological Process	GOBP_NADP_METABOLIC_PROCESS	32	-0.821604	0.752515	0.915473	0.840183	0.721277	0.893594	1.45842	0.0382883	0.190612
GO Biological Process	GOBP_NADPH_REGENERATION	16	1.21625	0.200803	0.35042	1.48765	0.0530612	0.11048	1.69377	0.012848	0.0697039
GO Biological Process	GOBP_NATURAL_KILLER_CELL_ACTIVATION	55	1.26775	0.103093	0.298877	1.25033	0.121718	0.319536	1.49265	0.0225734	0.16832
GO Biological Process	GOBP_NATURAL_KILLER_CELL_DIFFERENTIATION	17	0.95585	0.522105	0.716466	1.09584	0.337634	0.522273	1.16699	0.252315	0.471649
GO Biological Process	GOBP_NATURAL_KILLER_CELL_MEDIATED_IMMUNITY	42	1.15494	0.230263	0.424121	1.32481	0.0991189	0.238333	1.17031	0.216279	0.466227
GO Biological Process	GOBP_NCRNA_3_END_PROCESSING	36	1.39172	0.0584416	0.183354	1.33904	0.104167	0.22519	0.938512	0.552448	0.810984
GO Biological Process	GOBP_NCRNA_CATABOLIC_PROCESS	33	1.35591	0.0778443	0.214032	1.38772	0.0508475	0.184607	1.06062	0.362416	0.618889
GO Biological Process	GOBP_NCRNA_EXPORT_FROM_NUCLEUS	35	1.78755	0.002079	0.0190848	1.89665	0	0.0054923	1.42054	0.0700935	0.220197
GO Biological Process	GOBP_NCRNA_METABOLIC_PROCESS	443	1.94476	0	0.00415213	2.36869	0	0	2.35023	0	0
GO Biological Process	GOBP_NCRNA_PROCESSING	361	2.03393	0	0.00147474	2.48019	0	0	2.2512	0	9.24608e-05
GO Biological Process	GOBP_NCRNA_TRANSCRIPTION	108	1.21588	0.128834	0.351001	1.26114	0.0805369	0.305887	1.1876	0.135	0.442719
GO Biological Process	GOBP_NECROPTOTIC_PROCESS	36	1.13884	0.274949	0.442131	1.45967	0.0334821	0.129605	1.54406	0.0221729	0.136328
GO Biological Process	GOBP_NECROTIC_CELL_DEATH	53	1.04449	0.360721	0.573885	1.43632	0.0221729	0.146874	1.50733	0.0249433	0.161978
GO Biological Process	GOBP_NEGATIVE_CHEMOTAXIS	43	1.32182	0.115974	0.245244	-1.06053	0.366667	0.566555	-1.76151	0.00174216	0.0530035
GO Biological Process	GOBP_NEGATIVE_REGULATION_OF_ACTIN_FILAMENT_BUNDLE_ASSEMBLY	30	1.09804	0.317895	0.496561	0.919934	0.570194	0.794067	0.751356	0.837778	0.984803
GO Biological Process	GOBP_NEGATIVE_REGULATION_OF_ACTIN_FILAMENT_DEPOLYMERIZATION	40	0.900828	0.620469	0.802456	-1.02024	0.423214	0.627332	-1.07522	0.344948	0.531759
GO Biological Process	GOBP_NEGATIVE_REGULATION_OF_ACTIN_FILAMENT_POLYMERIZATION	53	0.881396	0.68	0.829604	-0.97325	0.509124	0.694687	-1.02184	0.404075	0.616202
GO Biological Process	GOBP_NEGATIVE_REGULATION_OF_ADAPTIVE_IMMUNE_RESPONSE	43	-1.19561	0.196998	0.384208	-1.07243	0.339181	0.548393	0.93385	0.581176	0.818207
GO Biological Process	GOBP_NEGATIVE_REGULATION_OF_ADENYLATE_CYCLASE_ACTIVITY	16	1.43863	0.0769231	0.151327	1.2192	0.204641	0.355407	-1.20853	0.206204	0.353843
GO Biological Process	GOBP_NEGATIVE_REGULATION_OF_ALPHA_BETA_T_CELL_ACTIVATION	35	-1.10288	0.309339	0.507298	-1.25827	0.163904	0.322906	0.914787	0.609302	0.845347
GO Biological Process	GOBP_NEGATIVE_REGULATION_OF_ALPHA_BETA_T_CELL_DIFFERENTIATION	24	-1.02028	0.419103	0.629758	-1.06667	0.363636	0.556697	0.825876	0.735099	0.94537
GO Biological Process	GOBP_NEGATIVE_REGULATION_OF_AMINE_TRANSPORT	22	1.039	0.377871	0.581555	-0.945261	0.543925	0.737931	-1.36915	0.109091	0.211203
GO Biological Process	GOBP_NEGATIVE_REGULATION_OF_AMYLOID_PRECURSOR_PROTEIN_CATABOLIC_PROCESS	20	-0.907305	0.607073	0.809641	-0.88324	0.645951	0.83158	-1.10687	0.321818	0.486198
GO Biological Process	GOBP_NEGATIVE_REGULATION_OF_ANION_TRANSMEMBRANE_TRANSPORT	30	0.958882	0.543788	0.711961	0.81242	0.786957	0.919464	-0.803259	0.774021	0.926214
GO Biological Process	GOBP_NEGATIVE_REGULATION_OF_ANION_TRANSPORT	171	0.920044	0.657732	0.775468	-1.01349	0.433962	0.638482	-1.0312	0.383013	0.600211
GO Biological Process	GOBP_NEGATIVE_REGULATION_OF_ANTIGEN_RECEPTOR_MEDIATED_SIGNALING_PATHWAY	24	1.17684	0.216387	0.396895	1.33074	0.101322	0.232672	1.4233	0.0717489	0.218217
GO Biological Process	GOBP_NEGATIVE_REGULATION_OF_APOPTOTIC_SIGNALING_PATHWAY	203	1.2934	0.0203252	0.272575	1.28752	0.0373626	0.275168	1.44577	0	0.199962
GO Biological Process	GOBP_NEGATIVE_REGULATION_OF_ATP_METABOLIC_PROCESS	25	1.07582	0.340681	0.53132	1.16466	0.258503	0.428551	1.32785	0.100478	0.298011
GO Biological Process	GOBP_NEGATIVE_REGULATION_OF_ATPASE_ACTIVITY	16	-0.817975	0.723658	0.916939	-0.818718	0.735611	0.905429	1.18387	0.232104	0.447997
GO Biological Process	GOBP_NEGATIVE_REGULATION_OF_AUTOPHAGY	75	-1.04121	0.36414	0.59644	-0.888792	0.686106	0.824409	1.26014	0.102871	0.367883
GO Biological Process	GOBP_NEGATIVE_REGULATION_OF_AXON_EXTENSION	39	0.997032	0.459677	0.650415	-0.973795	0.491921	0.694126	-1.06071	0.374332	0.552662
GO Biological Process	GOBP_NEGATIVE_REGULATION_OF_AXON_EXTENSION_INVOLVED_IN_AXON_GUIDANCE	23	1.17568	0.223881	0.39821	-1.10931	0.308257	0.497572	-1.22451	0.209059	0.337561
GO Biological Process	GOBP_NEGATIVE_REGULATION_OF_AXONOGENESIS	58	-1.03926	0.386037	0.598805	-1.227	0.138937	0.353661	-1.23824	0.144852	0.322745
GO Biological Process	GOBP_NEGATIVE_REGULATION_OF_B_CELL_ACTIVATION	30	1.37951	0.0660793	0.191704	0.949517	0.5186	0.747458	-0.661329	0.934256	0.988909
GO Biological Process	GOBP_NEGATIVE_REGULATION_OF_B_CELL_PROLIFERATION	16	0.917862	0.576923	0.77855	-0.806133	0.736434	0.916829	0.7512	0.807522	0.984436
[truncated: 8,173 more rows]
