# Supplementary material for: Inactivation of LATS1/2 drives luminal-basal plasticity to initiate basal-like mammary carcinomas
Source: Nat Commun. 2022 Nov 28;13:7198. doi: 10.1038/s41467-022-34864-8 (PMC9705439; doi:10.1038/s41467-022-34864-8)
Supplement: Supplementary file 6 — Supplementary Data 3 [file 41467_2022_34864_MOESM6_ESM.xlsx]

## Sheet: Leading Edge Targets
Supplementary Data 3. YAP/TAZ Leading Edge Targets in LATS Ranklist
YAP/TAZ Leading Edge Direct Upregulated Targets in LATS Ranklist	Sox9 Leading Edge Direct Upregulated Targets in LATS Ranklist
Ankrd1	Vcan
Col12a1	Nrp2
Lrrc8c	Efemp1
Fst	F2r
Fjx1	Enc1
Ddah1	Ccnb1
Enc1	Csf1r
Plau	Acpp
Edn1	Kif20b
Ccna2	Bub1
Ajuba	Samd4
Gja1	Ckap2l
Anxa3	Wnt11
Asap1	Eya1
Kif23	Prim2
Rnd3	Cpxm2
Eif4ebp1	Cpm
Cdca8	Depdc1b
Akap12	Slc39a8
Pstpip2	Tgfb2
Kif20b	Celf2
Diaph3	Bmp4
Samd4	Gpr37
Serpine1	Ctsc
Mybl1	Gadd45b
Tk1	Slco3a1
Tubb5	Scara3
Cep55	Ptger4
Cenpf	Sorbs2
Ctnnal1	Agpat4
Ckap2l	Stk39
Rrm2	Id2
Tead4	Cpxm1
Top2a	Ctss
Amotl2	Ccnd2
Bub1b	Lce1h
Mcm7	Galc
Zwilch	Lca5
Arsj	Bcl2a1a
Aimp2	Ammecr1
Ercc6l	Fhod3
Hbegf	Zfp608
Nuf2	Cnn3
Pawr	Golga7b
Timm10	Camk1d
Troap	Tchh
Kif14
Kif2c
Magohb
Cdc25a
Smc3
Sf3a3
Eif5a2
Tcp1
Cdkn2aipnl
Cdca5
Nup93
Zmynd19
Dkc1
Kif18b
Znhit6
Gins1
Basp1
Iqgap3
Cdc42ep3
Phtf2
Wwc2
Gadd45b
Gpatch4
Cep57
Banf1
Mrpl18
Lzic
Pnpt1
Mcm3
Utp15
Mrpl46
Wtip
Ptrh2
Igfbp3
Kntc1
Gtpbp4
Dek
Poc1a
Timm8a1
Atad2
Ddx46
Hat1
Tmem209
Larp4b
Trdmt1
Med30
Dtymk
Cep152
Ssr3
Pola2
Noc3l
Afap1l1
Pole3
Thoc1
Rcc1
Coro1c
Hspa9
Mrpl9
Prmt1
Hspa14
Odc1
Rheb
Rbl1
Neurl1b
Haus4
Mrpl21
Larp4
Lrig3
Set
Nup88
Psrc1
Ube2e2
Adamts6
Naa15
Polr1c
Sertad4
Ddx21
Nasp
Cdc6
Seh1l
Layn
Dph5
Tubb6
Wdr74
Suv39h2
Pak1ip1
Metap2
Nup85
Ddx47
Nol10
Ptx3
Pdcd5
Cep290
Timeless
Cse1l
Btbd10
Nudcd1
Urb2
Usp44
Nop14
Polh
Thg1l
Gnl2
Nmt2
Itgb2
Mad2l1bp
Snrpf
Matn2
Cdca4
Exosc2
Axl
Ruvbl2
