# Supplementary material for: Inactivation of LATS1/2 drives luminal-basal plasticity to initiate basal-like mammary carcinomas
Source: Nat Commun. 2022 Nov 28;13:7198. doi: 10.1038/s41467-022-34864-8 (PMC9705439; doi:10.1038/s41467-022-34864-8)
Supplement: Supplementary file 7 — Supplementary Data 4 [file 41467_2022_34864_MOESM7_ESM.xlsx]

## Sheet: Lats_Up500
Supplementary Data 4. Binding Analysis for Regulation of Transcription (BART) of the top 500 genes upregulated in LATS1/2-K8 deleted cells
TF	statistic	pvalue	zscore	max_auc	re_rank	irwin_hall_pvalue
SMARCA4	5.677	6.869e-09	6.26	0.753	0.02	3.844e-05
TEAD4	3.529	0.0002088	3.551	0.872	0.025	7.129e-05
EZH2	8.86	3.985e-19	2.892	0.786	0.033	0.000166
FOSL2	3.811	6.914e-05	3.125	0.795	0.034	0.0001841
JARID2	4.274	9.582e-06	2.947	0.786	0.037	0.0002242
SUZ12	14.329	7.186e-47	2.585	0.797	0.042	0.0003347
SMARCB1	3.278	0.0005222	3.141	0.747	0.054	0.0006982
JUN	3.751	8.807e-05	2.573	0.806	0.054	0.0006982
HRAS	3.87	5.436e-05	2.995	0.727	0.058	0.0008966
TEAD1	2.207	0.01364	3.125	0.874	0.059	0.0009238
KMT2B	4.462	4.062e-06	2.405	0.788	0.06	0.0009798
RNF2	9.209	1.65e-20	2.251	0.782	0.061	0.001038
SRF	3.344	0.0004128	2.835	0.75	0.061	0.001038
BMI1	3.137	0.0008539	4.096	0.703	0.064	0.001161
MYOD1	2.798	0.00257	2.71	0.783	0.065	0.00126
PCGF6	2.93	0.001692	2.801	0.764	0.065	0.00126
TLX1	2.426	0.007628	2.937	0.779	0.066	0.001294
IRF2	3.321	0.0004487	2.722	0.749	0.066	0.001294
SMAD2-SMAD3	3.344	0.0004123	3.468	0.7	0.068	0.0014
KLF4	4.922	4.281e-07	3.475	0.684	0.068	0.001436
PCGF2	2.416	0.00785	2.928	0.773	0.069	0.001473
C17orf96	4.243	1.105e-05	2.247	0.767	0.074	0.001794
SOX2	5.256	7.373e-08	2.835	0.699	0.075	0.00188
CBX7	2.952	0.001579	2.513	0.761	0.076	0.00197
RUNX2	5.409	3.166e-08	2.955	0.684	0.077	0.002016
HDAC1	2.325	0.01002	3.313	0.733	0.078	0.002109
FOS	3.742	9.137e-05	2.339	0.748	0.078	0.002109
H2AFX	3.518	0.0002178	3.482	0.681	0.078	0.002109
KLF5	2.484	0.006498	4.443	0.693	0.078	0.002157
MTF2	2.934	0.001674	2.335	0.775	0.081	0.002408
CBX6	1.699	0.04461	2.885	0.762	0.093	0.003604
ETV5	1.721	0.04264	2.722	0.783	0.094	0.003742
POU5F1	6.573	2.463e-11	2.84	0.663	0.096	0.004028
YAP1	1.624	0.05215	3.877	0.724	0.096	0.004028
ETV4	1.689	0.04557	2.842	0.757	0.097	0.004101
RYBP	3.669	0.0001218	1.976	0.739	0.097	0.004101
EED	1.657	0.04877	3.08	0.738	0.098	0.004251
NR6A1	2.032	0.0211	3.451	0.697	0.1	0.004562
SMARCC1	1.597	0.05512	3.618	0.712	0.103	0.004888
PHF19	2.271	0.01156	2.602	0.73	0.104	0.005057
MYOG	2.083	0.01863	2.863	0.706	0.108	0.005677
CRTC2	2.588	0.004826	2.662	0.691	0.108	0.005677
KLF15	1.773	0.03816	2.503	0.757	0.109	0.00577
ERF	2.774	0.002768	3.151	0.662	0.11	0.005958
TEAD2	1.301	0.09659	4.831	0.734	0.111	0.00615
MED12	3.475	0.0002559	1.416	0.823	0.113	0.006547
PKNOX1	2.053	0.02005	2.647	0.712	0.115	0.006855
PHIP	2.165	0.01519	2.694	0.695	0.117	0.007281
KDM4A	2.316	0.01029	2.008	0.745	0.118	0.00739
H2AZ	8.357	3.206e-17	1.552	0.72	0.119	0.007501
PBX1	1.592	0.05566	2.703	0.736	0.119	0.007501
DICER1	2.273	0.01151	2.296	0.719	0.12	0.007725
BIRA	1.839	0.03293	5.195	0.661	0.121	0.007953
TP53	4.525	3.02e-06	1.224	0.777	0.126	0.008911
SAP18	1.651	0.04937	2.408	0.736	0.126	0.008911
ZNF143	2.336	0.009739	2.681	0.674	0.128	0.009547
JUND	2.398	0.008249	1.738	0.744	0.131	0.01021
IRF1	5	2.86e-07	1.623	0.691	0.132	0.01035
NFATC1	1.501	0.06666	3.338	0.683	0.132	0.01035
H4K5BU	1.454	0.073	4.012	0.668	0.137	0.01149
KDM2B	4.907	4.631e-07	1.463	0.707	0.138	0.01179
KDM4C	2.827	0.002348	1.765	0.688	0.143	0.01319
MSX1	1.45	0.07357	3.311	0.667	0.147	0.01418
MBD3	2.685	0.003626	2.374	0.656	0.148	0.01452
TOP2A	1.466	0.07138	2.368	0.713	0.148	0.01469
TP63	1.416	0.0784	4.355	0.66	0.15	0.01522
E2F3	2.561	0.005222	2.217	0.657	0.156	0.01707
KDM5B	1.595	0.05532	1.992	0.711	0.157	0.01745
KLF3	2.163	0.01526	1.444	0.741	0.158	0.01765
KMT2D	5.446	2.575e-08	1.204	0.687	0.16	0.01844
CBX2	1.526	0.0635	2.288	0.687	0.162	0.01926
ESR1	2.194	0.01413	1.672	0.689	0.164	0.01968
NRF1	3.246	0.0005852	1.628	0.661	0.168	0.0212
NELFB	1.52	0.06431	2.023	0.685	0.173	0.02349
FAIRE	2.678	0.0037	2.032	0.644	0.181	0.02671
DLX5	1.649	0.04961	3.165	0.636	0.182	0.02697
VDR	2.485	0.006479	1.134	0.689	0.19	0.03106
AEBP2	1.552	0.06033	2.432	0.65	0.192	0.03193
CEBPG	1.348	0.08875	2.772	0.651	0.193	0.03252
H4K8BU	1.246	0.1064	4.009	0.64	0.195	0.03341
MXI1	1.618	0.0528	1.358	0.708	0.196	0.03371
SALL4	1.879	0.03013	2.803	0.625	0.203	0.03779
KDM5A	2.981	0.001436	1.338	0.653	0.203	0.03779
MEN1	3.005	0.001328	0.226	0.715	0.204	0.03811
NANOG	2.492	0.006343	2.63	0.616	0.211	0.04253
INO80	1.72	0.04274	1.831	0.647	0.215	0.04468
HMGA2	1.436	0.07549	1.637	0.664	0.215	0.04468
JUNB	2.494	0.006311	1.402	0.65	0.216	0.04505
KDM5C	2.071	0.01919	1.437	0.655	0.216	0.04542
KDM1A	3.055	0.001126	0.089	0.707	0.217	0.04579
PRDM15	2.24	0.01255	1.61	0.643	0.218	0.04691
HSF1	0.327	0.3717	3.849	0.678	0.221	0.04843
MEIS1	0.247	0.4024	2.177	0.793	0.222	0.0492
KMT2C	2.665	0.00385	-0.193	0.736	0.229	0.05401
STAT1	3.379	0.0003639	0.067	0.68	0.233	0.05695
SIRT6	1.596	0.05519	0.458	0.712	0.234	0.05738
RPA	1.819	0.03444	2.139	0.624	0.236	0.05912
NCAPH2	1.896	0.02898	1.161	0.655	0.236	0.05912
SS18	1.26	0.1039	2.483	0.635	0.238	0.0609
HNF1B	1.107	0.134	2.856	0.631	0.238	0.0609
CBX8	0.719	0.2361	4.777	0.635	0.239	0.06134
CHRM2	1.467	0.07118	1.908	0.637	0.24	0.06225
TMPRSS4	1.836	0.03315	1.92	0.625	0.241	0.0627
RBBP5	2.687	0.003601	0.206	0.666	0.242	0.06408
FOXL2	1.253	0.1052	3.991	0.612	0.245	0.06643
ESRRB	0.835	0.2018	2.918	0.638	0.245	0.06643
ATF4	1.36	0.08688	2.68	0.622	0.248	0.06834
CHD4	1.374	0.08474	1.085	0.675	0.248	0.06883
SAP130	1.517	0.06469	0.584	0.684	0.25	0.0703
SOX3	0.819	0.2063	2.446	0.649	0.253	0.07279
TET1	1.414	0.07874	1.372	0.654	0.253	0.0733
FAM60A	1.412	0.07892	1.234	0.66	0.253	0.0733
ZFP281	1.865	0.03108	1.289	0.639	0.253	0.0733
DPY30	1.344	0.08952	1.503	0.651	0.255	0.07431
TDG	1.122	0.1309	2.494	0.629	0.255	0.07431
SMARCA5	0.761	0.2233	3.56	0.629	0.256	0.07534
YY1	2.399	0.008218	0.379	0.654	0.258	0.07742
EP300	0.644	0.2597	0.82	0.823	0.259	0.07848
SMAD3	1.854	0.03187	1.291	0.636	0.259	0.07848
SHOX2	1.137	0.1278	2.158	0.632	0.263	0.0817
EPOP	1.85	0.03216	0.541	0.654	0.265	0.08335
ARID3A	1.511	0.06539	1.969	0.62	0.267	0.08558
TFAP2C	0.687	0.2461	1.598	0.674	0.27	0.08842
BTAF1	1.271	0.1019	1.576	0.64	0.272	0.09015
NFE2L2	0.982	0.163	0.501	0.725	0.273	0.09191
SIRT1	1.584	0.05655	1.217	0.637	0.273	0.09191
MORC3	2.432	0.007517	-0.32	0.68	0.275	0.09369
RAP1A	0.871	0.1918	4.38	0.61	0.276	0.09428
SMAD2	1.295	0.09767	2.192	0.62	0.276	0.09428
FOXK1	1.37	0.08538	0.761	0.655	0.283	0.1017
ZFP57	1.066	0.1431	1.299	0.649	0.291	0.1107
TRIM63	1.355	0.08767	1.745	0.619	0.293	0.1134
SP1	1.756	0.03953	0.606	0.635	0.294	0.1148
NELFA	1.299	0.09702	0.955	0.646	0.295	0.1155
NCOA2	1.429	0.07646	0.96	0.636	0.296	0.1169
STAG1	-0.505	0.6932	2.923	0.679	0.298	0.1189
CBX3	1.037	0.15	1.803	0.623	0.304	0.1268
KDM2A	1.499	0.06691	1.172	0.626	0.304	0.1268
KANSL3	1.418	0.07803	1.315	0.624	0.305	0.1275
GATA4	0.867	0.1929	0.372	0.691	0.306	0.129
ZMYND8	1.102	0.1353	1.527	0.628	0.306	0.129
DNMT3B	1.173	0.1203	0.003	0.686	0.308	0.1312
DDX21	1.045	0.1481	1.629	0.624	0.311	0.1358
SOX17	1.273	0.1015	2.107	0.602	0.312	0.1373
MCRS1	1.394	0.0817	1.361	0.621	0.313	0.1381
ATF3	1.44	0.07499	0.8	0.63	0.314	0.1388
ATF7	0.988	0.1616	1.823	0.619	0.317	0.1428
AFF3	0.913	0.1807	1.984	0.613	0.322	0.1508
TAF9B	1.013	0.1554	1.539	0.621	0.326	0.1566
E2F4	2.432	0.007502	-1.774	0.673	0.327	0.1575
ARID4B	1.369	0.08547	-0.089	0.654	0.33	0.1617
ELOB	1.095	0.1367	1.18	0.627	0.331	0.1626
PRDM4	0.788	0.2152	2.564	0.604	0.331	0.1626
KAT8	1.405	0.07998	0.539	0.627	0.334	0.1678
MSL1	1.146	0.1259	-0.202	0.667	0.334	0.1678
CDK8	1.252	0.1053	1.463	0.611	0.335	0.1696
FEZF2	1.275	0.1012	0.318	0.639	0.336	0.1705
ZIC2	1.116	0.1321	1.888	0.6	0.337	0.1722
TOP2B	0.451	0.3261	1.415	0.644	0.339	0.1749
SP7	0.937	0.1744	0.717	0.64	0.339	0.1749
SALL1	0.794	0.2137	2.304	0.604	0.339	0.1749
SIN3A	2.865	0.002085	-1.729	0.652	0.339	0.1758
HOXB5	1.052	0.1463	1.173	0.624	0.34	0.1768
EP400	1.657	0.04873	-0.37	0.643	0.342	0.1804
RELA	2.865	0.002083	0.049	0.61	0.344	0.1832
RXRG	0.432	0.3328	0.472	0.672	0.348	0.1888
ZBTB2	1.563	0.05905	0.062	0.628	0.348	0.1898
GRHL2	0.674	0.2503	2.569	0.597	0.351	0.1946
HOXC9	0.007	0.4973	2.083	0.633	0.351	0.1946
TGIF2	0.853	0.1968	1.734	0.609	0.352	0.1955
PAX6	-0.192	0.5761	1.513	0.661	0.352	0.1965
HMGA1	1.09	0.1378	0.696	0.627	0.353	0.1984
NSL1	1.341	0.0899	-0.318	0.65	0.354	0.1994
ZBTB16	1.425	0.07709	0.76	0.611	0.355	0.2004
SOX9	0.356	0.361	0.106	0.697	0.355	0.2014
SIX2	0.97	0.1661	2.459	0.583	0.355	0.2014
NIPBL	0.989	0.1614	-0.012	0.651	0.356	0.2034
DDIT3	0.684	0.2469	2.316	0.597	0.356	0.2034
HDAC2	1.038	0.1495	-0.317	0.658	0.36	0.2093
EHF	0.893	0.186	1.483	0.611	0.36	0.2093
STAT2	2.092	0.01821	-1.006	0.637	0.36	0.2103
POLR2A	6.215	2.565e-10	-8.317	0.707	0.361	0.2113
GATA6	-0.201	0.5797	1.633	0.648	0.364	0.2174
GRIP1	1.028	0.152	1.056	0.615	0.364	0.2174
RFX2	0.662	0.2539	1.891	0.605	0.364	0.2174
HEXIM1	0.862	0.1944	1.495	0.609	0.364	0.2174
ETV6	1.229	0.1095	-0.795	0.66	0.366	0.2205
CXXC1	2.653	0.003991	-2.638	0.656	0.367	0.2216
TFE3	0.044	0.4825	1.911	0.625	0.371	0.2289
PRDM5	0.826	0.2043	1.532	0.606	0.371	0.2289
ELL3	0.765	0.222	1.669	0.602	0.371	0.2299
BRD4	3.614	0.0001509	-5.434	0.681	0.372	0.231
KAT5	1.283	0.09979	-0.446	0.644	0.373	0.232
ATRX	-0.137	0.5543	1.046	0.664	0.373	0.2331
RAD23B	0.978	0.1641	1.35	0.604	0.376	0.2373
FOXA1	0.334	0.3693	1.659	0.616	0.377	0.2406
RFX1	1.031	0.1514	0.396	0.622	0.378	0.2416
CDK9	2.428	0.007591	-2.508	0.65	0.381	0.2471
TBP	2.433	0.007486	-2.604	0.65	0.381	0.2471
ING1	2.101	0.01781	-2.513	0.654	0.384	0.2525
TOP1	0.999	0.1588	0.422	0.62	0.385	0.2548
IRF3	0.615	0.2691	0.191	0.643	0.385	0.2559
NCAPD3	0.908	0.1819	0.844	0.613	0.386	0.257
HELLS	1.431	0.07622	-0.285	0.622	0.388	0.2614
MBD1	-0.621	0.7325	1.303	0.665	0.394	0.2716
E2F1	1.31	0.09502	-1.969	0.659	0.398	0.2807
DAXX	0.619	0.2679	1.601	0.596	0.4	0.283
TCF12	0.755	0.225	1.706	0.586	0.4	0.2842
SIX4	0.652	0.2573	1.557	0.595	0.401	0.2853
MED1	-0.255	0.6007	-0.571	0.797	0.402	0.2877
MYF5	0.585	0.2794	1.787	0.587	0.402	0.2877
KDM4B	0.667	0.2523	1.427	0.596	0.409	0.3017
RCOR2	0.636	0.2623	1.464	0.594	0.409	0.3029
MAPK8	1.79	0.03676	-1.385	0.621	0.411	0.3065
GRHL3	0.998	0.1592	-0.389	0.631	0.412	0.3077
MAX	0.413	0.3399	-0.199	0.651	0.413	0.31
NUCKS1	1.169	0.1212	-1.022	0.633	0.418	0.3197
PBX3	0.739	0.23	0.856	0.601	0.421	0.3269
SMARCAD1	0.36	0.3592	2.049	0.579	0.422	0.3281
SMC1A	-1.711	0.9565	2.151	0.65	0.423	0.3306
SOX10	1.115	0.1324	0.061	0.606	0.423	0.3306
MYBL1	0.926	0.1771	0.036	0.614	0.425	0.3355
MAFK	0.243	0.4039	1.585	0.597	0.425	0.3355
TRIM28	-1.607	0.9459	2.58	0.631	0.429	0.3429
BRD2	2.086	0.01851	-2.668	0.629	0.429	0.3429
CDX2	-1	0.8413	3.304	0.6	0.429	0.3441
PRDM14	0.272	0.3929	2.173	0.574	0.433	0.3515
KCR	0.966	0.1671	0.069	0.607	0.433	0.3528
CEBPB	-1.545	0.9388	0.888	0.695	0.434	0.354
RAD21	-2.588	0.9952	1.863	0.662	0.435	0.3553
CTNNB1	-0.277	0.6091	1.926	0.602	0.435	0.3553
NFE2	0.471	0.3189	0.746	0.607	0.436	0.359
NFYC	0.841	0.2001	0.177	0.608	0.436	0.359
CHD7	-0.174	0.5689	0.411	0.639	0.436	0.359
WDR5	0.86	0.1948	-2.21	0.662	0.437	0.3603
CAPG	0.917	0.1796	0.246	0.599	0.437	0.3603
NFYB	0.903	0.1832	-0.076	0.612	0.437	0.3615
NFIA	0.051	0.4796	-0.026	0.642	0.443	0.3741
NRDC	0.945	0.1722	-0.393	0.616	0.445	0.3779
PRDM13	0.908	0.182	0.225	0.597	0.446	0.3804
NFYA	1.503	0.06647	-1.856	0.617	0.447	0.383
PHC1	0.415	0.339	1.578	0.578	0.447	0.383
TERF2	1.499	0.06693	-2.031	0.622	0.449	0.3855
STAG2	-0.528	0.7013	3.167	0.576	0.451	0.3919
EZH1	1.359	0.08713	-1.559	0.617	0.453	0.3957
MSL2	0.683	0.2474	0.705	0.587	0.454	0.397
RUNX1	-0.284	0.6118	-1.787	0.749	0.456	0.4021
NKX3-2	-0.237	0.5936	1.635	0.597	0.456	0.4021
NR0B1	0.257	0.3988	1.752	0.57	0.457	0.4047
GLI1	0.459	0.323	1.199	0.584	0.458	0.406
IRF8	0.166	0.4341	0.501	0.61	0.458	0.4073
EBF2	-0.5	0.6913	-0.108	0.664	0.458	0.4073
DLX3	0.524	0.3002	0.808	0.587	0.459	0.4085
RAD51	-0.48	0.6845	1.914	0.598	0.459	0.4085
GTF2B	1.673	0.0472	-6.535	0.647	0.462	0.415
CDK7	1.05	0.147	-1.567	0.624	0.462	0.415
METTL3	-0.342	0.6338	-0.498	0.67	0.464	0.4189
ZNF384	-0.124	0.5492	2.003	0.576	0.464	0.4202
PAX3	-0.136	0.5539	2.912	0.553	0.469	0.4305
TFCP2	0.245	0.4032	1.526	0.573	0.471	0.4344
TET2	0.44	0.3301	-1.047	0.635	0.473	0.4383
FOSB	-0.32	0.6256	1.92	0.58	0.477	0.4488
MYB	0.306	0.3796	-0.115	0.615	0.48	0.454
TAF3	1.002	0.1582	-2.497	0.63	0.481	0.4566
SPIN1	1.179	0.1192	-3.353	0.634	0.481	0.4566
BACH2	0.447	0.3274	-2.016	0.648	0.482	0.4605
RXRA	-2.609	0.9955	0.371	0.705	0.483	0.4619
CREBBP	-1.378	0.9159	-0.543	0.735	0.484	0.4645
UTF1	0.142	0.4433	0.796	0.589	0.485	0.4658
ATF2	-0.11	0.5437	0.082	0.62	0.485	0.4671
WT1	0.819	0.2063	-0.071	0.587	0.489	0.4763
ATF7IP	0.266	0.3952	1.19	0.574	0.489	0.4763
ISL1	-2.983	0.9986	1.977	0.627	0.491	0.4789
MAFF	0.3	0.382	1.05	0.575	0.491	0.4789
NR1H3	0.571	0.2841	0.103	0.587	0.493	0.4842
PRDM9	-1.333	0.9087	0.37	0.647	0.498	0.496
CREB1	0.493	0.3111	-5.971	0.686	0.5	0.4999
RBFOX2	0.439	0.3302	0.338	0.583	0.501	0.5012
SMAD1-SMAD5	0.002	0.4993	1.433	0.568	0.501	0.5012
OTX2	-0.916	0.8203	1.679	0.592	0.502	0.5052
ZFAT	0.096	0.4617	1.262	0.568	0.506	0.5131
CTCF	-13.726	1	0.879	0.675	0.506	0.5144
POU3F1	-0.683	0.7528	2.051	0.572	0.508	0.5183
RARA	-0.649	0.742	-0.072	0.634	0.511	0.5249
GFI1	0.523	0.3004	-2.76	0.638	0.512	0.5275
HEY1	0.136	0.4459	-0.014	0.598	0.513	0.5301
FGFR1	-0.279	0.6099	-0.828	0.636	0.514	0.5314
POLR3G	0.801	0.2116	-1.53	0.605	0.516	0.5367
LMO2	-1.594	0.9445	-1.097	0.728	0.517	0.5393
NR3C1	-6.203	1	-0.339	0.807	0.519	0.5419
DPF2	0.807	0.21	-0.879	0.59	0.519	0.5419
HOXB4	-0.024	0.5095	0.234	0.592	0.519	0.5432
CEBPD	0.312	0.3775	0.32	0.576	0.519	0.5432
CTCFL	0.234	0.4073	0.525	0.572	0.522	0.5498
MYC	-0.171	0.5679	-5.427	0.73	0.524	0.555
TBX3	-0.499	0.6911	0.014	0.617	0.527	0.5602
MLLT3	0.329	0.3709	-0.89	0.605	0.529	0.5641
CEBPA	-4.762	1	-0.265	0.735	0.529	0.5654
SUMO2	-0.041	0.5165	0.948	0.565	0.533	0.5732
KDM6B	0.526	0.2995	-0.443	0.585	0.533	0.5732
BATF	-0.107	0.5426	0.448	0.58	0.534	0.5758
PHF6	0.778	0.2183	-1.943	0.603	0.534	0.5758
TEC	0.115	0.4542	0.385	0.571	0.536	0.5797
SPI1	-3.686	0.9999	-0.375	0.714	0.536	0.581
SMAD4	0.402	0.3438	-1.853	0.614	0.537	0.5836
SETD1A	1.227	0.11	-4.945	0.615	0.538	0.5848
STAT5A	-4.423	1	-0.622	0.745	0.539	0.5861
NFATC2	0.101	0.4597	0.555	0.565	0.539	0.5861
PRDM1	0.553	0.2902	-1.543	0.6	0.54	0.59
PHOX2A	0.067	0.4733	0.698	0.563	0.54	0.59
HAND2	0.16	0.4363	0.346	0.568	0.54	0.59
POU3F2	-1.131	0.871	0.902	0.6	0.541	0.5926
ZBTB17	-0.449	0.6731	-2.421	0.661	0.543	0.5952
SRSF2	0.352	0.3623	-0.19	0.579	0.544	0.5977
KLF1	0.462	0.3221	-1.938	0.608	0.546	0.6029
MEF2A	-0.847	0.8014	0.443	0.601	0.547	0.6041
CHD1	0.512	0.3044	-1.143	0.591	0.548	0.6067
HCFC1	0.481	0.3153	-2.639	0.618	0.55	0.6118
SUPT5H	0.937	0.1743	-6.048	0.623	0.551	0.6131
ELF5	-1.849	0.9678	-0.882	0.672	0.552	0.6156
MAFB	0.177	0.4296	0.074	0.57	0.552	0.6156
FOXF1	0.168	0.4334	0.11	0.567	0.554	0.6207
LDB1	-0.996	0.8404	-0.057	0.616	0.555	0.622
SFMBT1	0.901	0.1838	-4.068	0.612	0.558	0.6283
HOXD11	-0.114	0.5452	0.963	0.554	0.558	0.6283
HOXA13	-0.414	0.6607	1.741	0.541	0.558	0.6295
TFAP2A	-0.332	0.63	-1.464	0.625	0.56	0.6333
HNRNPU	0.968	0.1665	-3.255	0.598	0.562	0.6371
HIF1A	0.848	0.1981	-8.033	0.627	0.562	0.6371
BAZ1B	-1.573	0.9421	2.854	0.546	0.563	0.6396
MBD2	-0.454	0.675	0.336	0.584	0.564	0.6421
NOTCH1	-0.102	0.5406	-3.89	0.647	0.565	0.6446
GABPA	1.169	0.1212	-6.367	0.609	0.566	0.6458
MEF2D	-0.902	0.8165	-1.13	0.633	0.567	0.6483
SMCHD1	0.16	0.4365	-0.097	0.568	0.569	0.6533
NR5A2	-0.631	0.7359	0.219	0.59	0.57	0.6545
SREBF1	-1.243	0.8931	-1.383	0.646	0.571	0.657
ZFX	0.584	0.2797	-2.06	0.591	0.572	0.6582
PITX1	-0.553	0.7099	1.501	0.55	0.572	0.6595
USP16	0.486	0.3135	-7.603	0.633	0.575	0.6644
ASH2L	-0.467	0.6797	-0.677	0.609	0.575	0.6644
POLR3GL	0.51	0.3051	-3.133	0.608	0.578	0.6705
HIRA	-0.221	0.5876	0.849	0.55	0.581	0.6778
H3F3B	-1.728	0.958	4.2	0.518	0.582	0.679
ELF4	0.358	0.36	-1.215	0.581	0.583	0.6814
ESRRA	-0.571	0.7161	0.6	0.568	0.583	0.6814
DGCR8	0.037	0.4853	-0.163	0.567	0.584	0.6838
KDM6A	-0.442	0.6708	-4.053	0.651	0.588	0.691
HES1	0.761	0.2234	-4.876	0.604	0.594	0.704
KAT2B	0.109	0.4565	-5.316	0.629	0.595	0.7052
PPARGC1A	-0.333	0.6303	0.144	0.564	0.596	0.7075
HOXD13	-0.503	0.6926	1.377	0.536	0.598	0.711
MTA2	0.229	0.4094	-1.042	0.571	0.6	0.7157
TLE	-0.374	0.6456	0.907	0.543	0.601	0.718
MECP2	-3.262	0.9994	-0.477	0.64	0.602	0.7191
NUP153	-0.342	0.6337	0.795	0.544	0.602	0.7191
SMARCC2	-1.017	0.8453	1.184	0.555	0.603	0.7226
ONECUT2	-2.029	0.9788	2.341	0.546	0.604	0.7237
NPAS3	0.106	0.4578	-0.91	0.565	0.612	0.7396
LHX3	-1.713	0.9566	1.89	0.547	0.613	0.7407
THRA	-0.217	0.586	0.142	0.55	0.614	0.7429
EHMT2	-0.508	0.6942	1.13	0.536	0.614	0.7429
DPPA2	-0.338	0.6323	0.444	0.544	0.614	0.7429
TBX5	0.055	0.478	-0.752	0.562	0.615	0.7451
TGIF1	0.273	0.3924	-4.93	0.609	0.618	0.7506
OSR1	0.561	0.2873	-3.68	0.585	0.619	0.7517
ZC3H11A	-1.097	0.8637	1.492	0.532	0.619	0.7528
MYCN	-0.13	0.5518	-3.699	0.613	0.62	0.755
FLI1	-1.481	0.9307	-4.057	0.664	0.621	0.7561
PAX7	-2.181	0.9854	0.243	0.597	0.625	0.7636
LHX2	-1.442	0.9253	0.923	0.558	0.627	0.7678
RFX6	-0.327	0.6283	0.124	0.545	0.628	0.77
AFF4	-0.022	0.5086	-8.508	0.625	0.63	0.7721
BATF3	-0.435	0.6682	0.177	0.547	0.63	0.7731
LHX6	0.044	0.4823	-1.106	0.562	0.631	0.7742
PKNOX1-PKNOX2	0.449	0.3268	-3.506	0.584	0.631	0.7742
HSF2	-0.908	0.8181	1.411	0.516	0.633	0.7783
RFX3	0.084	0.4665	-1.388	0.564	0.633	0.7783
INSM1	-0.37	0.6443	0.183	0.543	0.635	0.7814
SMAD1	-0.191	0.5757	-2.399	0.592	0.635	0.7814
GPS2	-0.25	0.5986	-2.168	0.592	0.636	0.7835
AUTS2	0.551	0.291	-5.581	0.589	0.637	0.7845
FOXP1	-0.207	0.5818	-0.318	0.551	0.639	0.7885
AIRE	-0.037	0.5147	-1.48	0.566	0.641	0.7916
NR0B2	0.628	0.2649	-6.065	0.585	0.645	0.7995
IKZF2	0.539	0.2949	-7.506	0.588	0.65	0.8072
MAF	-0.597	0.7246	-0.255	0.557	0.652	0.8111
REPIN1	0.272	0.3927	-3.18	0.574	0.654	0.8129
TAF2	-0.111	0.5441	-1.098	0.554	0.655	0.8158
MZF1	-0.569	0.7154	-0.049	0.549	0.656	0.8167
DMRTB1	0.042	0.4832	-1.898	0.562	0.656	0.8167
OGT	0.316	0.3762	-3.742	0.575	0.657	0.8185
CHD8	0.066	0.4736	-2.082	0.562	0.66	0.8231
TAF12	-0.092	0.5366	-2.034	0.565	0.664	0.8294
TAF7L	-0.214	0.5846	-3.761	0.594	0.664	0.8294
PPARG	-11.645	1	-2.766	0.661	0.667	0.8338
SMC3	-3.629	0.9999	0.786	0.567	0.668	0.8347
LEF1	0.557	0.2887	-12.312	0.582	0.671	0.839
PR	-0.448	0.6729	-0.997	0.556	0.671	0.839
RCOR1	-0.552	0.7094	-0.402	0.551	0.671	0.8399
IRF7	0.484	0.3143	-19.86	0.586	0.672	0.8416
RBPJ	-0.441	0.6704	-2.607	0.586	0.673	0.8424
TNFSF11	0.389	0.3485	-6.016	0.577	0.674	0.8441
PDX1	-1.221	0.8889	1.085	0.494	0.676	0.8466
EGR2	-0.346	0.6354	-3.172	0.588	0.676	0.8474
BRD9	-0.334	0.6306	-1.138	0.554	0.677	0.8483
TBX21	-0.122	0.5486	-1.963	0.556	0.678	0.8499
TCF7L1	-3.956	1	-2.494	0.637	0.68	0.8523
OBOX1	0.24	0.405	-4.79	0.572	0.683	0.8564
HDAC3	-6.178	1	-2.033	0.634	0.683	0.8571
FOXA2	-2.825	0.9976	-0.906	0.6	0.685	0.8595
ZACN	-0.49	0.688	-0.612	0.544	0.686	0.8603
IRF4	-1.79	0.9633	-0.608	0.582	0.687	0.8626
POLR3D	-4.116	1	-1.077	0.61	0.687	0.8626
RAG2	-0.042	0.5169	-6.083	0.586	0.693	0.8694
NPAS4	-1.318	0.9063	0.43	0.52	0.693	0.8694
JMJD6	-0.615	0.7307	-0.206	0.53	0.693	0.8694
TAF10	-0.44	0.6702	-0.798	0.539	0.693	0.8702
SPNS1	0.099	0.4604	-9.05	0.586	0.694	0.8709
DMRT1	-1.248	0.8941	0.312	0.52	0.697	0.8753
NEUROG2	-1.651	0.9506	-0.088	0.555	0.699	0.8774
FOXD3	-0.851	0.8027	-2.226	0.578	0.7	0.8789
GATA1	-3.311	0.9995	-0.699	0.589	0.702	0.881
POU2F1	-0.053	0.521	-3.082	0.557	0.702	0.881
ETV2	-0.363	0.6416	-1.393	0.543	0.704	0.8831
RAG1	-0.735	0.7689	-9.031	0.612	0.706	0.8851
NKX2-1	-1.189	0.8828	-0.212	0.538	0.708	0.8885
BHLHA15	-1.215	0.8878	-2.136	0.58	0.711	0.8912
EGR1	-0.669	0.7483	-4.627	0.592	0.711	0.8912
IKZF1	-2.406	0.9919	-4.909	0.631	0.711	0.8918
STAT6	-1.658	0.9514	-0.46	0.558	0.714	0.8951
NR1D2	-1.668	0.9524	-1.547	0.582	0.714	0.8951
TAL1	-3.618	0.9999	-0.327	0.575	0.716	0.897
ZIC1	-1.716	0.9569	0.636	0.498	0.718	0.8995
DNMT3A	-2.43	0.9924	-0.916	0.576	0.72	0.9014
CHD2	-0.462	0.6778	-2.403	0.555	0.722	0.9038
NKX2-5	-0.879	0.8103	-1.558	0.551	0.724	0.905
PBRM1	-0.276	0.6087	-3.85	0.56	0.726	0.9074
SETDB1	-1.061	0.8556	-5.129	0.597	0.727	0.908
SF1	-0.208	0.5823	-3.058	0.551	0.727	0.908
NELFE	-0.329	0.6291	-4.776	0.566	0.731	0.9127
HOXA9	-1.051	0.8534	-0.707	0.529	0.732	0.9132
ELK1	-1.109	0.8664	-0.271	0.504	0.732	0.9132
H1F0	-1.276	0.899	0.079	0.489	0.732	0.9132
DMC1	-8.403	1	1.228	0.514	0.734	0.9155
MEF2C	-1.895	0.971	0.596	0.483	0.734	0.9155
ELK3	-0.84	0.7994	-1.232	0.538	0.735	0.916
BHLHE40	-0.798	0.7875	-1.463	0.542	0.735	0.916
BRDT	0.091	0.4639	-23.351	0.564	0.737	0.9177
BCL6	-3.354	0.9996	-1.179	0.581	0.737	0.9182
TAF1	-0.691	0.7554	-3.808	0.568	0.74	0.9209
TCF3	-3.777	0.9999	-4.188	0.622	0.742	0.9225
H3S28ph	0.028	0.489	-14.021	0.563	0.742	0.923
ZKSCAN1	-0.6	0.7257	-2.398	0.55	0.742	0.923
POU3F3	-1.244	0.8933	-0.295	0.492	0.748	0.9282
GFI1B	-0.44	0.6699	-6.321	0.568	0.749	0.9291
MAZ	-0.533	0.7029	-2.965	0.551	0.75	0.9296
TRIM33	-1.831	0.9664	-0.457	0.542	0.751	0.9306
CEBPE	-0.936	0.8254	-1.41	0.529	0.752	0.9316
TFAP4	-0.149	0.5594	-8.245	0.558	0.752	0.9316
OLIG2	-2.005	0.9775	-0.286	0.534	0.756	0.9345
NR4A1	-1.998	0.9772	-0.189	0.524	0.756	0.9349
GTF3C1	-1.436	0.9245	-0.533	0.518	0.758	0.9359
NACC1	-1.217	0.8882	-0.732	0.495	0.761	0.9386
EOMES	-1.536	0.9377	-0.07	0.438	0.762	0.939
ONECUT1	-4.167	1	0.127	0.529	0.764	0.9408
RARB	-0.777	0.7813	-1.888	0.522	0.765	0.9413
TCF4	-2.128	0.9834	-3.306	0.587	0.765	0.9417
IKZF3	-0.263	0.6037	-5	0.548	0.765	0.9417
PHF8	-0.131	0.5523	-20.001	0.556	0.766	0.9421
GMNN	-2.772	0.9972	0.312	0.479	0.766	0.9426
STAT5B	-5.519	1	-2.172	0.589	0.767	0.943
NKX6-1	-0.749	0.7732	-1.983	0.524	0.767	0.943
NEUROD1	-1.7	0.9554	-0.865	0.532	0.767	0.9434
NEUROD2	-2.825	0.9976	-0.792	0.55	0.767	0.9434
FOXG1	-1.53	0.937	-0.221	0.439	0.77	0.9455
USF2	-0.666	0.7473	-3.001	0.544	0.77	0.9455
TBX19	-1.21	0.8869	-2.231	0.544	0.772	0.9464
CBX5	-1.586	0.9436	-0.168	0.42	0.774	0.948
UBTF	-0.48	0.6844	-6.908	0.558	0.775	0.9488
RBPJL	-0.694	0.7561	-2.931	0.541	0.777	0.95
ASCL1	-3.186	0.9993	-0.629	0.542	0.778	0.9508
ARID1A	-0.765	0.7779	-5.609	0.559	0.78	0.9523
SPIB	-1.412	0.921	-1.78	0.533	0.782	0.9534
NP23	-1.219	0.8885	-1.313	0.494	0.783	0.9538
ETS1	-2.391	0.9916	-6.12	0.598	0.783	0.9542
ELF1	-0.908	0.8179	-4.49	0.554	0.784	0.9549
PHF5A	-0.917	0.8204	-2.094	0.516	0.786	0.9556
HLF	-1.354	0.9122	-0.99	0.478	0.788	0.9574
STAT4	-1.139	0.8727	-4.227	0.556	0.789	0.9578
CUX2	-1.592	0.9443	-0.404	0.418	0.79	0.9585
NFIB	-4.278	1	-1.613	0.559	0.791	0.9588
ZMIZ1	-1.142	0.8733	-4.755	0.556	0.792	0.9595
FOXO3	-1.305	0.904	-1.287	0.486	0.794	0.9605
ZFPM1	-1.253	0.8948	-1.542	0.491	0.795	0.9612
LEO1	-1.356	0.9124	-1.165	0.478	0.798	0.9628
ARNTL	-4.638	1	-6.201	0.606	0.798	0.9628
NKX3-1	-1.631	0.9486	-1.175	0.502	0.799	0.9635
CRX	-1.859	0.9685	-1.647	0.535	0.8	0.9638
ERCC3	-0.963	0.8323	-2.6	0.513	0.802	0.965
STAT3	-3.297	0.9995	-4.415	0.584	0.805	0.9666
ATOH1	-2.561	0.9948	-2.504	0.556	0.805	0.9666
FOXA3	-1.54	0.9383	-1.053	0.436	0.806	0.9672
STAT5	-2.39	0.9916	-6.061	0.582	0.81	0.9692
GATA2	-4.845	1	-2.027	0.557	0.811	0.9695
REST	-3.861	0.9999	-0.449	0.505	0.812	0.97
ERG	-1.807	0.9646	-3.821	0.557	0.812	0.97
NCOR2	-1.978	0.976	-2.227	0.542	0.814	0.9711
BCL11B	-1.222	0.8891	-3.826	0.54	0.814	0.9711
WIZ	-1.338	0.9095	-2.511	0.519	0.815	0.9717
CBFB	-1.566	0.9413	-5.364	0.558	0.816	0.9719
RORC	-1.666	0.9522	-4.414	0.556	0.82	0.9738
NFIL3	-1.659	0.9514	-1.213	0.386	0.826	0.9765
AICDA	-1.43	0.9236	-6.14	0.555	0.828	0.9772
SRC	-2.233	0.9872	-3.682	0.553	0.831	0.9781
GATA3	-3.634	0.9999	-1.635	0.531	0.831	0.9783
SOX4	-0.588	0.7219	-13.815	0.532	0.835	0.9799
MAFA	-1.118	0.8683	-3.838	0.504	0.836	0.9801
NR5A1	-1.253	0.8949	-2.814	0.491	0.836	0.9801
PROX1	-2.845	0.9978	-0.871	0.394	0.837	0.9805
NKX2-2	-1.872	0.9694	-2.662	0.524	0.842	0.9821
MTOR	-1.274	0.8986	-3.112	0.489	0.843	0.9825
LYL1	-2.476	0.9934	-1.752	0.483	0.845	0.9833
PTF1A	-3.821	0.9999	-2.334	0.539	0.847	0.9839
RUNX3	-2.488	0.9936	-2.751	0.528	0.853	0.9856
MAFG	-1.957	0.9748	-2.122	0.476	0.855	0.9863
ZIC1-ZIC2	-2.093	0.9818	-2.848	0.517	0.857	0.987
MITF	-1.131	0.871	-5.478	0.503	0.857	0.987
PAX5	-5.24	1	-3.711	0.553	0.86	0.9877
NR1H2	-2.956	0.9984	-1.441	0.366	0.86	0.9877
RORA	-2.76	0.9971	-3.06	0.52	0.866	0.9892
AR	-5.538	1	-1.977	0.514	0.866	0.9892
PER1	-1.715	0.9569	-2.361	0.331	0.867	0.9894
KMT2A	-1.535	0.9376	-4.824	0.51	0.868	0.9896
GTF2E2	-1.397	0.9187	-16.696	0.539	0.869	0.9898
HNF4G	-3.256	0.9994	-1.802	0.412	0.87	0.9902
KDM3A	-1.183	0.8815	-6.492	0.498	0.87	0.9902
POLR3A	-1.091	0.8624	-10.932	0.506	0.87	0.9902
TCF7	-1.562	0.9409	-6.992	0.531	0.873	0.9908
ASCL2	-1.488	0.9316	-3.903	0.451	0.877	0.9916
ASXL1	-1.108	0.8661	-43.328	0.504	0.878	0.9918
BHLHE41	-1.296	0.9025	-10.448	0.518	0.878	0.9918
PRDM16	-2.809	0.9975	-6.193	0.546	0.88	0.9921
PPARA	-5.076	1	-1.947	0.48	0.88	0.9921
THRB	-1.895	0.971	-3.859	0.495	0.88	0.9923
PAXIP1	-1.94	0.9738	-3.327	0.479	0.881	0.9925
AURKB	-1.651	0.9506	-3.446	0.39	0.883	0.9928
NR1D1	-6.184	1	-4.498	0.55	0.884	0.9929
CTR9	-1.389	0.9175	-5.09	0.471	0.885	0.9931
PARP14	-1.576	0.9425	-12.424	0.526	0.887	0.9935
HNF4A	-8.686	1	-2.155	0.492	0.889	0.9938
EBF1	-5.822	1	-3.645	0.531	0.89	0.9939
SATB1	-3.089	0.999	-4.664	0.525	0.891	0.9942
FOXP3	-3.665	0.9999	-4.788	0.535	0.892	0.9943
NCOR1	-3.2	0.9993	-2.886	0.474	0.895	0.9948
CRY2	-3.734	0.9999	-2.239	0.39	0.897	0.995
PER2	-3.403	0.9997	-2.707	0.37	0.905	0.9962
ESR2	-2.834	0.9977	-4.455	0.483	0.912	0.9969
CRY1	-4.467	1	-2.744	0.405	0.913	0.997
USF1	-2.765	0.9972	-3.969	0.422	0.913	0.997
FOXO1	-2	0.9772	-9.472	0.512	0.913	0.997
AHR	-3.585	0.9998	-3.846	0.422	0.922	0.9978
CLOCK	-2.105	0.9824	-8.909	0.454	0.934	0.9987
XBP1	-3.569	0.9998	-6.546	0.47	0.947	0.9993
POLR2B	-4.792	1	-9.831	0.49	0.957	0.9996
