# Supplementary material for: Inactivation of LATS1/2 drives luminal-basal plasticity to initiate basal-like mammary carcinomas
Source: Nat Commun. 2022 Nov 28;13:7198. doi: 10.1038/s41467-022-34864-8 (PMC9705439; doi:10.1038/s41467-022-34864-8)
Supplement: Supplementary file 9 — Source Data [file 41467_2022_34864_MOESM9_ESM.xlsx]

## Sheet: Fig 1
Fig 1E			Fig 1F			Fig 1H
CTL	L1/2-KO		lsl-EYFP; K8CreERT2	LATS1/2f/f; lsl-EYFP; K8CreERT2		Fold-Change Values
0.643068	33.4044		76.8	52.3			CTL (AdCMVnt-EGFP)				L1/2-KO (AdK8-nls-Cre)
0.581669	30.9282		77.4	43.1		LATS1	1.0559	0.881581	0.882247	1.21766	0.620022	0.608932	0.686597	0.582856
1.77526	47.096		69.7	39.9		LATS2	0.879101	0.887519	1.1525	1.11209	0.582612	0.586126	0.600371	0.507259
0.975335	27.4896		78.1			FOXA1	1.00074	0.882882	0.979659	1.15532	0.46856	0.373538	0.381952	0.41697
1.02467	24.6666					PGR	1.08149	0.826015	0.919953	1.21682	0.144313	0.170748	0.175905	0.158897
	15.613					KRT14	1.03486	0.97668	0.963092	1.0273	1.53756	1.51734	1.5193	2.16416
	19.8625					CD44	0.954952	0.934379	0.981789	1.1415	1.86204	1.79826	1.808	1.74648
	28.3519					SOX9	0.947114	0.989399	1.02083	1.04538	1.76265	1.43585	1.80036	1.62495
	29.1309
						log10(Fold-Change Values)
							CTL (AdCMVnt-EGFP)				L1/2-KO (AdK8-nls-Cre)
						LATS1	0.0236218	-0.0547378	-0.0544099	0.0855259	-0.207593	-0.215431	-0.163298	-0.234439
						LATS2	-0.055961	-0.0518223	0.0616418	0.0461415	-0.234621	-0.232009	-0.22158	-0.29477
						FOXA1	0.000321917	-0.0540975	-0.00892508	0.0627007	-0.329234	-0.427665	-0.417991	-0.379895
						PGR	0.0340211	-0.0830123	-0.0362344	0.0852256	-0.840696	-0.767645	-0.754721	-0.798884
						KRT14	0.0148822	-0.0102475	-0.0163323	0.0116976	0.186833	0.181084	0.181645	0.335289
						CD44	-0.0200184	-0.029477	-0.00798172	0.0574771	0.269989	0.254852	0.257198	0.242164
						SOX9	-0.0235976	-0.00462833	0.00895316	0.0192728	0.246166	0.157109	0.255358	0.210841

## Sheet: Fig S1
Fig S1F			Fig S1H			Fig S1I
CTL	L1/2-KO		CTL	L1/2-KO		Fold-Change Values
388.426	593.808		416	678.403			LATS1/2ff + 4OHT				LATS1/2ff;K8Cre + 4OHT
460.292	619.721		450.735	579.495		LATS1	1.09926	0.961206	0.974218	0.971468	0.558421	0.434648	0.476435	0.379244
409.868	605.23		416.04	641.949		LATS2	1.02307	0.974844	0.941111	1.06541	0.680179	0.515163	0.438009	0.578194
410.589	629.656		415.352	617.303		FOXA1	1.09221	1.1112	0.947977	0.86917	0.150692	0.0816762	0.0939952	0.106607
410.034	625.011		469.611	626.584		PGR	1.16996	0.992936	1.09023	0.78957	0.116848	0.119325	0.130678	0.139959
418.766	571.176		420.306	595.808		KRT14	0.999592	0.992245	1.1929	0.845187	2.31102	2.12177	2.50613	2.15634
426.215	516.744		408.367	586.496		CTGF	0.828234	0.839323	0.862304	1.66824	12.5153	11.6244	13.8492	11.8481
399.224	609.774		364.167	635.167		CYR61	0.854931	0.798204	0.783716	1.8698	21.3769	19.2152	20.3067	19.1044
			430.252	659.38
			448.805	630.346		log10(Fold-Change Values)
							LATS1/2ff + 4OHT				LATS1/2ff;K8Cre + 4OHT
						LATS1	0.0410987	-0.0171835	-0.0113438	-0.0125714	-0.253039	-0.361862	-0.321996	-0.421081
						LATS2	0.0099071	-0.0110648	-0.0263591	0.0275169	-0.167377	-0.288055	-0.358517	-0.237926
						FOXA1	0.0383065	0.0457911	-0.0232022	-0.0608953	-0.82191	-1.0879	-1.02689	-0.972215
						PGR	0.0681712	-0.00307855	0.0375165	-0.102609	-0.93238	-0.92327	-0.883796	-0.853998
						KRT14	-0.000177323	-0.003381	0.0766054	-0.073047	0.363803	0.326699	0.399003	0.333717
						CTGF	-0.0818472	-0.0760709	-0.0643396	0.222258	1.09744	1.06537	1.14142	1.07365
						CYR61	-0.0680689	-0.0978859	-0.105841	0.271796	1.32994	1.28365	1.30764	1.28113

## Sheet: Fig 2
Fig 2D			Fig 2G								Fig 2J
CTL	L1/2-KO		Fold-Change Values								CTL	L1/2-KO	L1/2-SOX9-KO
1.62904	12.0834			LATS1/2ff; NoCre + 4OHT			LATS1/2ff; Sox9Cre + 4OHT				0.820854	19.5485	5.1425
0.190492	6.36809		LATS1	0.829849	1.15605	1.04238	0.369075	0.3713	0.358599		0.890283	20.6088	13.9566
0.445118	4.83467		LATS2	0.843253	1.13579	1.0441	0.0832393	0.0707707	0.0698363		0.562357	19.5805	9.5565
1.73535	10.5303		FOXA1	0.870366	1.13263	1.0144	0.203848	0.296839	0.299326		0.659078	14.0563	9.76392
0.700791	7.81406		PGR	0.893753	1.05649	1.05906	0.0431761	0.048507	0.0448562		0.729479	20.119	14.4653
0.345206	2.08137		KRT14	0.851836	1.07753	1.08947	1.5241	1.4984	1.52457		0.729286	20.4815	13.4663
1.954	4.37179		SOX9	0.850584	1.07577	1.09286	1.62218	1.44203	1.52452		0.717766	18.2623	15.6192
	1.60825		CTGF	0.935953	1.06553	1.00272	3.8611	3.54402	3.75961		0.48254	19.9796	10.4728
	5.72932		CYR61	0.914934	1.07529	1.01645	7.46103	6.12819	6.50951		0.626498	14.831	10.2888
	8.16948										0.271335	15.9999	11.6802
	2.44184		log10(Fold-Change Values)								4.4464	11.9627	14.4663
	1.86977			LATS1/2ff; NoCre + 4OHT			LATS1/2ff; Sox9Cre + 4OHT				1.92536	24.3465	11.5469
	0.861081		LATS1	-0.081001	0.0629748	0.0180262	-0.432886	-0.430275	-0.445391		0.781396	11.1644	11.9474
	2.38924		LATS2	-0.0740419	0.0552983	0.0187436	-1.07967	-1.15015	-1.15592		0.990261	11.5384	12.4661
	3.66211		FOXA1	-0.060298	0.0540875	0.00621044	-0.690694	-0.527479	-0.523856		1.16815	13.0127	11.6617
	12.1455		PGR	-0.0487824	0.0238637	0.0249187	-1.36476	-1.3142	-1.34818		0.342535	12.3586	13.8578
	12.4931		KRT14	-0.0696442	0.0324302	0.037214	0.183013	0.175628	0.183147		1.2559	8.47366	12.3219
	11.8976		SOX9	-0.070283	0.0317196	0.0385635	0.210098	0.158975	0.183134		0.427574	5.79836	12.718
	2.24846		CTGF	-0.0287459	0.0275656	0.00118027	0.586711	0.549496	0.575143		1.01026	21.1271	10.1968
	1.9352		CYR61	-0.0386102	0.031525	0.00708515	0.872799	0.787332	0.813548		0.243358	18.4684	10.8326
	15.0349										0.816294	18.2141	2.59068
	4.23957										0.818576	13.8015	2.67748
	3.46743										1.0657	14.2931	1.82358
	3.6311										0.89954	17.4284	1.45685
	2.64554										0.913718	17.3374	6.66725
	2.59356										0.974468	15.5459	0.997901
	2.58369										1.50896	21.3258	0.336851
	1.71372										0.998983	11.8317	5.34912
	1.38761										0.912456	21.544	3.18359
	5.13134										0.833564	19.565	1.68405
	3.34136										1.29093	21.9544	0.176912
	4.28288										1.3371	29.7358	2.35358
	2.03766										1.61213	28.5804	1.89063
	2.86307										0.936905	28.7906	1.00019
											0.767399	25.175	5.41503
											0.353617	28.0242	12.2769
											0.695611	23.3402	6.06566
											1.9396	16.5505	16.3167
											0.725148	15.7854	16.0351
											0.603873	16.9331	4.71709
											0.562101		7.64758
											1.14683		5.15426
											1.84591		3.8796
											0.664937		17.1852
											1.69498		15.8228
													11.4579
													5.11039
													7.0336
													8.58122
													7.77551
													3.25662
													4.36957
													4.65661
													4.63712
													5.0033
													6.0479
													14.4149
													0.701011
													2.48346
													11.5298
													5.11894

## Sheet: Fig S2
Fig S2F
CTL	L1/2-KO
362	496.011
376.782	447.225
402.915	473.95
405.475	487.172
371.236	501.731
415.857	473.571
396.557	554.097
418.099	499.144
493.721	490.098
	515.816

## Sheet: Fig 3
Fig 3D				Fig 3F
CTL	L1/2-KO	L1/2-YAP/TAZ-KO		Fold-Change Values
1.38328	5.84265	1.29367			NoCre + 4OHT			LATS1/2ff;K8Cre + 4OHT			LATS1/2ff;YAPff;TAZff;K8Cre + 4OHT
0.272193	9.06653	1.116		FOXA1	1.2068	0.885226	0.936077	0.420273	0.319863	0.325786	0.298737	0.448793	0.416037
0.536347	13.7886	0.826272		PGR	1.0905	0.896968	1.02235	0.366349	0.425607	0.348396	0.583388	0.68745	0.773967
1.05786	15.217	1.52495		KRT14	1.11186	0.972518	0.924811	1.92374	2.04521	1.92871	0.447253	0.531894	0.635567
1.64598	16.1846	0.620667		SOX9	1.16451	0.986945	0.870088	3.8183	3.97095	4.35886	0.501358	0.588792	0.658585
0.397381	11.3751	0.675557		CD44	1.11735	1.096	0.816589	1.55398	1.29354	1.31719	0.465456	0.583552	0.622565
0.66942	4.45125	0.407203		LATS1	1.27517	0.936344	0.837525	0.685896	0.749531	0.827526	0.722325	0.733497	0.668232
1.87523	9.49255	0.714458		LATS2	1.19226	0.948112	0.884649	0.594301	0.636784	0.67247	0.420878	0.276952	0.410653
1.761	12.8627	4.72065		YAP	1.21184	0.991226	0.832493	2.76164	2.9559	3.25611	0.28961	0.21875	0.334514
0.817918	15.4061	1.3509		TAZ	1.16435	1.03084	0.833156	1.88069	2.19997	2.34607	0.471277	0.397769	0.558073
1.7191	10.8654	1.30274		CTGF	1.06432	0.873216	1.07599	7.91859	8.44882	8.93104	0.806212	0.569273	0.668783
0.0939349	14.9856	0.608899		CYR61	1.1862	0.937968	0.898783	13.8851	15.0412	13.4682	0.551492	0.453028	0.543711
0.22937	11.8987	0.974533
1.95887	9.35496	4.01622		log10(Fold-Change Values)
1.34359		0.667878			NoCre + 4OHT			LATS1/2ff;K8Cre + 4OHT			LATS1/2ff;YAPff;TAZff;K8Cre + 4OHT
1.26825		1.00075		FOXA1	0.0816341	-0.0529458	-0.0286883	-0.376468	-0.495036	-0.487067	-0.524711	-0.347954	-0.380868
0.39396		1.23011		PGR	0.0376242	-0.0472231	0.00959883	-0.436105	-0.370991	-0.457927	-0.234042	-0.162759	-0.111278
1.25335		1.0716		KRT14	0.0460497	-0.0121025	-0.0339472	0.284147	0.310737	0.285268	-0.349447	-0.274175	-0.196838
0.579964		0.736288		SOX9	0.0661439	-0.00570705	-0.0604369	0.58187	0.598895	0.639373	-0.299852	-0.230038	-0.181388
0.743004		1.2436		CD44	0.0481878	0.0398089	-0.0879967	0.191446	0.11178	0.11965	-0.332121	-0.233921	-0.205816
		0.865656		LATS1	0.105567	-0.0285646	-0.0770023	-0.163742	-0.12521	-0.0822183	-0.141268	-0.134602	-0.175073
		3.49848		LATS2	0.0763697	-0.0231405	-0.0532292	-0.225994	-0.196008	-0.172327	-0.375844	-0.557596	-0.386525
		0.322763		YAP	0.0834469	-0.00382741	-0.0796195	0.441167	0.47069	0.512699	-0.538186	-0.660053	-0.475586
		0.0505159		TAZ	0.0660827	0.013191	-0.0792736	0.274317	0.342418	0.370342	-0.326724	-0.400369	-0.253309
		1.64325		CTGF	0.0270703	-0.0588784	0.0318081	0.898648	0.926796	0.950902	-0.0935507	-0.244679	-0.174715
		1.94577		CYR61	0.0741569	-0.0278119	-0.0463451	1.14255	1.17728	1.12931	-0.258461	-0.343875	-0.264632
		1.13862
		2.71104
		0.285257
		0.281722
		2.84324
		3.2831
		1.81458
		0.637328
		2.61537
		0.00426343
		1.49668

## Sheet: Fig S3
Fig S3E
CTL	L1/2-KO	L1/2-YAP/TAZ-KO
444.729	510	448.274
372.065	512.359	431.882
472.354	520.48	364.652
446.865	505.167	397.757
465.777	513.034	493.989
483.89	508.976	409.824
441.726	485.454	375.714
471.917	493.257	388.304
445.588	539.919	374.735
413.135	507.565	380.018
443.693	509.692	412.032
439.302	520.733	441.787
